# Supplementary material for: Genome of the estuarine oyster provides insights into climate impact and adaptive plasticity
Source: Commun Biol. 2021 Nov 12;4:1287. doi: 10.1038/s42003-021-02823-6 (PMC8590024; doi:10.1038/s42003-021-02823-6)
Supplement: Supplementary file 5 — Supplementary Data 1–6 [file 42003_2021_2823_MOESM5_ESM.xlsx]

## Sheet: 1
Supplementary Data 1. Assessment for the completeness and accuracy of gene coverage using Benchmarking Universal Single-Copy Orthologs (BUSCO).
BUSCO ID	Status	Sequence	Gene Start	Gene End	Score	Length
5951at33208a	Complete	Chr03	427051	449315	3686.7	1814
9639at33208a	Complete	Chr02	4125106	4159727	2620.1	1781
13816at33208a	Complete	Chr08	50319609	50348417	2038.1	1510
14776at33208a	Missing
16244at33208a	Complete	Chr02	10072103	10091368	2373.6	1552
40200at33208a	Complete	Chr04	34281292	34291495	728.3	661
45934at33208a	Complete	Chr07	8852691	8877029	1053.7	917
49474at33208a	Complete	Chr06	40819933	40841075	1816.7	1216
50756at33208a	Complete	Chr09	24905912	24945638	1482.3	1158
56573at33208a	Complete	Chr09	23210241	23222885	1367.4	918
57158at33208a	Complete	Chr03	22244681	22254690	1770.6	1012
63697at33208a	Complete	Chr10	12453651	12470021	1941.5	1011
64435at33208a	Complete	Chr03	37322188	37336376	398.8	506
65302at33208a	Complete	Chr08	34851954	34863181	1357.7	856
66018at33208a	Complete	Chr06	29570830	29585188	1220.6	725
75406at33208a	Complete	Chr04	61074782	61088123	675.9	602
76852at33208a	Complete	Chr03	11684150	11697466	846.2	845
84980at33208a	Missing
88053at33208a	Complete	Chr03	33064848	33089921	597.8	573
92367at33208a	Complete	Chr10	17642055	17653330	444.3	460
99614at33208a	Complete	Chr06	42140786	42153803	1402.1	955
99987at33208a	Missing
102804at33208a	Complete	Chr03	62098153	62126695	1411.3	874
103854at33208a	Complete	Chr10	6418781	6447889	695.9	642
107151at33208a	Complete	Chr08	19962102	19975576	1420.6	786
107574at33208a	Complete	Chr01	49937133	49949030	623.1	708
108764at33208a	Complete	Chr06	9970720	9981467	506	544
109109at33208a	Missing
111730at33208a	Complete	Chr09	6935608	6953312	694.3	444
111746at33208a	Complete	Chr06	58406288	58416410	709.7	611
114954at33208a	Complete	Chr03	42410382	42415564	681.4	444
115878at33208a	Complete	Chr03	32493194	32499329	466.2	392
118209at33208a	Complete	Chr02	59710165	59719184	1653.4	871
119252at33208a	Complete	Chr10	26165758	26188929	820	541
119591at33208a	Complete	Chr07	12948629	12973808	1455.5	987
121127at33208a	Complete	Chr06	5042089	5048451	652.2	594
123923at33208a	Complete	Chr06	58009027	58026832	372.6	489
124302at33208a	Complete	Chr03	55509371	55526195	1002.5	798
127766at33208a	Complete	Chr06	29409628	29420787	432.6	432
129179at33208a	Complete	Chr04	44590214	44676952	890.3	604
130245at33208a	Complete	Chr04	56872091	56882048	661.5	453
130256at33208a	Complete	Chr07	49185798	49194817	763.2	586
131349at33208a	Complete	Chr02	32633332	32645307	911.2	642
131848at33208a	Complete	Chr06	36353237	36372665	596.4	447
132087at33208a	Complete	Chr04	6817147	6848172	1013.4	776
134492at33208a	Complete	Chr06	29489456	29518740	1241.5	864
135294at33208a	Complete	Chr02	21386532	21408410	810.1	607
137383at33208a	Complete	Chr01	64132526	64149808	676.9	605
139188at33208a	Complete	Chr03	22254587	22269323	807.8	614
143619at33208a	Complete	Chr03	7399209	7404970	389.6	339
143997at33208a	Complete	Chr09	1021822	1054262	555.7	393
146671at33208a	Complete	Chr04	21412478	21440501	1019	730
147873at33208a	Complete	Chr04	12911574	12917446	934.4	565
148067at33208a	Complete	Chr04	268196	284670	815	805
148325at33208a	Complete	Chr06	36112983	36119947	382.2	319
152327at33208a	Complete	Chr02	25201438	25210398	470.4	370
152977at33208a	Complete	Chr05	31863159	31872751	636	498
153034at33208a	Missing
157109at33208a	Complete	Chr06	45787706	45798006	239.9	229
157138at33208a	Complete	Chr03	35885737	35900911	357.1	511
158845at33208a	Complete	Chr03	8561797	8575906	531.1	482
158962at33208a	Missing
162821at33208a	Complete	Chr09	30679964	30682646	635.6	445
164767at33208a	Complete	Chr06	3822301	3834726	954.4	689
166097at33208a	Complete	Chr08	14568773	14595417	709.9	430
168850at33208a	Complete	Chr08	15348136	15350588	837.9	526
168924at33208a	Complete	Chr03	59099665	59115436	584.2	496
169864at33208a	Complete	Chr09	4853694	4867424	655.8	565
172677at33208a	Complete	Chr03	30399604	30413085	197.3	374
176247at33208a	Complete	Chr04	17670993	17676714	407.2	335
177718at33208a	Complete	Chr06	35085545	35097652	578.2	393
177858at33208a	Missing
178537at33208a	Complete	Chr06	42017213	42022233	979.8	465
179485at33208a	Complete	Chr09	18876877	18887272	636	514
180808at33208a	Complete	Chr02	23379828	23388807	811.7	478
182834at33208a	Complete	Chr02	40141981	40147501	758.9	530
184508at33208a	Complete	Chr06	52387282	52399148	339.6	286
184717at33208a	Complete	Chr02	43018000	43041113	912.4	512
186208at33208a	Complete	Chr08	32348750	32360214	665.7	496
186707at33208a	Complete	Chr06	49597053	49606963	512.2	521
187280at33208a	Complete	Chr04	5302317	5315345	793.2	565
189414at33208a	Complete	Chr01	41593588	41603447	602.2	678
190726at33208a	Complete	Chr06	44317815	44321952	626.4	402
191938at33208a	Complete	Chr06	30224696	30236582	509.1	441
192250at33208a	Complete	Chr09	14864290	14874303	426.3	309
194754at33208a	Complete	Chr07	4513060	4534484	1161.5	773
195986at33208a	Complete	Chr01	28379712	28389358	920.8	621
196950at33208a	Complete	Chr03	57040655	57054244	783.2	762
197549at33208a	Missing
197652at33208a	Complete	Chr07	37033554	37038628	417.4	270
200997at33208a	Complete	Chr06	57864623	57869549	664.5	514
201397at33208a	Complete	Chr08	15156941	15166467	520.7	429
202545at33208a	Complete	Chr06	44541778	44550008	519.8	378
203128at33208a	Complete	Chr07	27064466	27088308	820.9	436
203698at33208a	Complete	Chr03	26303535	26317564	1150.1	844
205220at33208a	Complete	Chr03	31454481	31468243	887.7	804
206786at33208a	Complete	Chr08	54235947	54243283	555.9	382
206858at33208a	Complete	Chr02	51009808	51028179	622.3	510
207599at33208a	Complete	Chr06	29398871	29406526	496.9	377
208219at33208a	Complete	Chr06	4301878	4322238	281.9	448
210614at33208a	Complete	Chr04	19990682	20007066	739.1	678
212972at33208a	Complete	Chr04	8531522	8544793	752	547
214788at33208a	Complete	Chr07	29234737	29258092	707.4	525
215654at33208a	Complete	Chr01	55703501	55709485	640.7	405
216257at33208a	Complete	Chr09	24438633	24462873	424.4	334
216563at33208a	Complete	Chr01	43918189	43932933	304	303
218441at33208a	Complete	Chr04	51526746	51531522	292.5	248
219795at33208a	Complete	Chr03	48211477	48221064	613.3	523
219856at33208a	Complete	Chr06	55261172	55269248	689.4	394
222489at33208a	Complete	Chr02	39122670	39132870	672.5	359
223234at33208a	Complete	Chr09	28071843	28075506	89.9	236
224280at33208a	Complete	Chr04	49818918	49824376	826.6	439
226335at33208a	Complete	Chr01	1754812	1770194	595.2	364
226941at33208a	Complete	Chr03	40285060	40289440	603.6	398
227087at33208a	Complete	Chr08	4376976	4408537	881.3	749
227453at33208a	Complete	Chr02	20516351	20528084	639.8	436
227979at33208a	Complete	Chr03	56403384	56419035	883.3	598
231157at33208a	Complete	Chr08	677722	679374	600.8	431
231700at33208a	Complete	Chr04	26097192	26113291	354.2	666
234290at33208a	Complete	Chr08	31167158	31169497	260.2	572
235149at33208a	Duplicated	Contig00920_ERROPOS5403503	991176	1001486	495.4	468
235149at33208a	Duplicated	Contig00920_ERROPOS8102159	115416	125121	496	468
235430at33208a	Complete	Chr04	13871173	13921351	484.2	386
235458at33208a	Complete	Chr03	30260545	30279207	408.1	360
239016at33208a	Complete	Chr03	2981346	3003882	460.4	412
239149at33208a	Complete	Chr04	4442189	4444909	121.2	213
239597at33208a	Complete	Chr02	65290713	65302728	551.4	509
240437at33208a	Complete	Chr06	34509345	34531215	438.3	226
244863at33208a	Complete	Chr01	54931015	54941685	601.4	585
245482at33208a	Complete	Chr03	60162737	60178984	712.7	560
245567at33208a	Complete	Chr07	35917659	35929657	534.8	469
246241at33208a	Complete	Chr06	19563735	19570622	586.3	379
247183at33208a	Complete	Chr02	22705267	22714512	870.7	596
247905at33208a	Complete	Chr06	29609198	29616377	340.7	371
249486at33208a	Complete	Chr04	37034423	37053104	520.7	383
251076at33208a	Complete	Chr06	17963727	17967960	580.9	315
251577at33208a	Complete	Chr03	27302257	27356153	281.4	274
255117at33208a	Complete	Chr04	53588121	53599109	1128.3	712
255242at33208a	Complete	Chr08	7643005	7658834	333.6	221
255924at33208a	Complete	Chr08	24000432	24018793	698.6	452
257141at33208a	Duplicated	Chr03	43552884	43555184	398.1	299
257141at33208a	Duplicated	Chr03	43505718	43508497	387.8	303
257339at33208a	Complete	Chr07	3762873	3789711	294.1	289
259581at33208a	Missing
260752at33208a	Complete	Chr04	12553599	12564121	566.2	495
261284at33208a	Missing
261614at33208a	Complete	Chr03	332626	344647	856.6	521
262757at33208a	Complete	Chr04	62408539	62420737	342.9	329
266460at33208a	Complete	Chr07	22384692	22391174	653.7	476
266469at33208a	Complete	Chr03	49347764	49354691	164	191
266808at33208a	Complete	Chr02	41591728	41597441	583.1	352
267439at33208a	Complete	Chr08	48762334	48771159	740.1	428
268134at33208a	Complete	Chr04	15880154	15903153	331.3	257
268397at33208a	Complete	Chr03	26325784	26339942	950.5	636
270594at33208a	Complete	Chr02	55304280	55320819	705.7	554
271297at33208a	Complete	Chr06	56785622	56793018	355.3	231
271742at33208a	Complete	Chr06	50699090	50707521	637.9	443
272605at33208a	Complete	Chr04	33788246	33790841	571.8	390
273040at33208a	Complete	Chr01	65361221	65377370	188.4	113
273367at33208a	Complete	Chr01	1983890	1985251	182.5	249
273989at33208a	Complete	Chr08	21983839	21990910	613.1	492
274044at33208a	Complete	Chr04	10513805	10531359	590.8	601
274064at33208a	Complete	Chr07	44476630	44484513	459	271
274769at33208a	Complete	Chr06	17048700	17057054	570.9	387
274992at33208a	Complete	Chr03	10231867	10235721	669.2	356
277935at33208a	Complete	Chr09	27478805	27491509	654.8	603
278227at33208a	Complete	Chr03	3186937	3192875	460	355
279631at33208a	Complete	Chr10	19074504	19093104	622.8	533
279992at33208a	Complete	Chr08	13309491	13321002	437.6	352
280914at33208a	Complete	Chr02	6383613	6394447	449.4	508
281304at33208a	Complete	Chr06	30079245	30092817	274.1	310
281693at33208a	Complete	Chr02	15490291	15498693	892.5	627
283637at33208a	Complete	Chr04	3440830	3459247	592.7	338
284059at33208a	Complete	Chr06	44005890	44009386	370	296
285146at33208a	Complete	Chr03	28579180	28585123	484.6	312
285902at33208a	Complete	Chr06	23019468	23034858	485.6	391
285966at33208a	Duplicated	Contig00757_ERROPOS956676	2937	5077	419.8	416
285966at33208a	Duplicated	Chr04	25643423	25645562	424.8	413
286553at33208a	Complete	Chr08	53767065	53774594	330.1	284
289235at33208a	Complete	Chr09	32750067	32752724	229.7	228
289928at33208a	Complete	Chr09	42920006	42931233	424.6	335
291505at33208a	Complete	Chr03	50403684	50419266	586.3	435
291875at33208a	Complete	Chr04	3541407	3547821	461.6	605
295556at33208a	Complete	Chr04	40057518	40071612	547.6	718
295775at33208a	Complete	Chr04	17658588	17662364	303.2	282
300303at33208a	Complete	Chr07	52721430	52779356	414.5	387
301572at33208a	Complete	Chr06	60229155	60247833	633.5	385
302186at33208a	Complete	Chr09	6577060	6594725	303.6	318
302279at33208a	Complete	Chr04	20659464	20662902	537.7	303
302921at33208a	Complete	Chr04	29512950	29522595	83	182
303117at33208a	Complete	Chr08	33263290	33270265	390.3	323
304388at33208a	Complete	Chr01	50298988	50313164	341.8	407
305260at33208a	Complete	Chr03	26560468	26578362	582.1	342
306101at33208a	Missing
307109at33208a	Complete	Chr02	55805933	55809559	534.5	345
308610at33208a	Complete	Chr03	52138827	52149976	532.2	357
311438at33208a	Complete	Chr04	7891314	7896512	376.4	259
311758at33208a	Complete	Chr04	30706375	30712766	710.5	440
311761at33208a	Complete	Chr08	29724641	29736955	479.9	491
312577at33208a	Complete	Chr04	29424944	29448740	292.5	317
313091at33208a	Complete	Chr04	30318953	30330061	467.8	310
315044at33208a	Complete	Chr04	55253015	55277419	546	443
315393at33208a	Complete	Chr09	30589322	30606851	544.8	329
317470at33208a	Complete	Chr03	11255519	11260373	376.7	289
318483at33208a	Complete	Chr02	48292627	48296794	494.5	325
318532at33208a	Complete	Chr09	21696245	21702851	631.8	336
319574at33208a	Duplicated	Chr09	33283578	33305402	232.7	239
319574at33208a	Duplicated	Contig00920_ERROPOS5403503	282446	305310	271.3	239
320390at33208a	Complete	Chr08	18088582	18114090	665.2	525
321332at33208a	Complete	Chr02	34531751	34538810	440.1	516
323399at33208a	Complete	Chr04	49129063	49135895	628.1	396
323473at33208a	Complete	Chr02	4770864	4779352	536.1	286
324249at33208a	Complete	Chr02	63633986	63643462	339.2	335
325183at33208a	Complete	Chr05	35520519	35527791	576.9	339
327301at33208a	Complete	Chr02	41969926	41975457	316.3	250
331112at33208a	Complete	Chr10	9640018	9650878	554.7	397
331186at33208a	Missing
332870at33208a	Complete	Chr02	58350355	58370365	294.2	223
333062at33208a	Complete	Chr06	44731274	44738517	589.7	351
333800at33208a	Complete	Chr03	18512168	18523633	640.6	581
334272at33208a	Complete	Chr04	10278091	10288461	352.4	521
334331at33208a	Complete	Chr04	18084764	18094600	727.8	499
334336at33208a	Complete	Chr06	54918005	54928893	595.2	415
334342at33208a	Complete	Chr09	14822454	14844945	683.2	651
334764at33208a	Complete	Chr04	33050547	33052211	420	291
334820at33208a	Complete	Chr03	17023845	17030417	423.3	308
335107at33208a	Complete	Chr01	55413791	55421196	207.7	171
336647at33208a	Complete	Chr03	56501503	56503857	489.5	556
338191at33208a	Complete	Chr02	52543251	52545161	821.4	534
338482at33208a	Complete	Chr09	30346990	30370112	477.6	435
339127at33208a	Missing
339319at33208a	Complete	Chr04	17709860	17712463	269.8	229
340558at33208a	Complete	Chr08	49905703	49909988	540.3	317
340577at33208a	Complete	Chr04	62841253	62857903	595.9	482
344338at33208a	Complete	Chr03	23224166	23228488	411.7	308
344346at33208a	Complete	Chr04	57402409	57413582	211	340
344442at33208a	Complete	Chr08	38478580	38489326	270.7	247
344581at33208a	Complete	Chr02	25491795	25497716	366.1	243
344611at33208a	Complete	Chr08	26694630	26698631	284.8	295
345099at33208a	Complete	Chr03	11243690	11254889	793.4	647
345959at33208a	Complete	Chr07	33768009	33777435	181.2	247
346541at33208a	Complete	Chr04	44219781	44224847	638.6	423
347600at33208a	Complete	Chr02	37633120	37638394	452.1	286
348449at33208a	Missing
348544at33208a	Complete	Chr04	20106445	20110269	422.8	314
348761at33208a	Missing
349064at33208a	Complete	Chr09	17193169	17201285	468.1	309
349627at33208a	Complete	Chr06	34283403	34287335	283.7	279
351226at33208a	Complete	Chr04	59117688	59130140	209.8	235
352600at33208a	Complete	Chr02	11074651	11093038	434.6	283
352854at33208a	Complete	Chr08	54868676	54877760	340.4	261
353286at33208a	Complete	Chr06	56678740	56691124	361.9	315
353768at33208a	Complete	Chr08	45269313	45282327	381.2	319
354829at33208a	Complete	Chr06	14839769	14846375	548	282
354949at33208a	Complete	Chr03	11260795	11267150	407.8	356
355210at33208a	Complete	Chr08	1694165	1709866	387.7	272
355739at33208a	Complete	Chr06	61231396	61239894	307.7	250
356175at33208a	Complete	Chr06	28774429	28783221	267	262
356334at33208a	Complete	Chr08	17724286	17740982	839.6	719
356503at33208a	Complete	Chr07	44233088	44238686	389.2	269
357580at33208a	Complete	Chr08	13863342	13870025	423.6	252
359075at33208a	Complete	Chr02	63891633	63903081	442.1	366
359324at33208a	Complete	Chr02	917186	931683	247.4	204
359369at33208a	Complete	Chr04	50349244	50358669	376.6	261
359532at33208a	Complete	Chr03	50356075	50363174	539.3	416
360379at33208a	Complete	Chr07	19059958	19089732	301.6	261
360753at33208a	Complete	Chr04	61039897	61044112	329.7	239
361100at33208a	Complete	Chr06	6843159	6848333	448.1	269
361203at33208a	Complete	Chr08	18259074	18263694	612.9	387
361216at33208a	Complete	Chr03	59083339	59087499	367.9	284
363634at33208a	Fragmented	Chr03	9842308	9851257	140.9	133
363840at33208a	Complete	Chr06	30764294	30772483	336.7	304
363851at33208a	Complete	Chr03	40523587	40530984	377	325
364383at33208a	Complete	Chr07	45474637	45478894	369.8	280
364694at33208a	Complete	Chr02	6243464	6250099	566.4	537
365323at33208a	Complete	Chr08	22326764	22330641	402	292
365561at33208a	Complete	Chr04	52578334	52580255	591	341
365691at33208a	Complete	Chr03	63656279	63676328	306.3	255
366124at33208a	Complete	Chr06	41728319	41730436	267.3	235
366814at33208a	Complete	Chr02	27258603	27379680	576.6	358
366936at33208a	Complete	Chr10	14673695	14682979	446.9	231
367493at33208a	Complete	Chr04	33412551	33433228	437.9	343
367551at33208a	Missing
367596at33208a	Fragmented	Chr03	36664386	36676414	486.4	300
367957at33208a	Complete	Chr02	8774176	8781875	457.5	295
368565at33208a	Complete	Chr04	16052731	16063256	561.4	328
368670at33208a	Complete	Chr07	41361941	41370381	313.5	203
368875at33208a	Missing
371241at33208a	Missing
371297at33208a	Complete	Chr02	15611404	15617704	569.5	328
371526at33208a	Complete	Chr02	16867248	16879885	476.1	230
372257at33208a	Complete	Chr02	16730627	16737011	50.9	166
372707at33208a	Complete	Chr10	17161742	17172846	410.1	241
373040at33208a	Complete	Chr06	39527799	39533973	455.6	247
376982at33208a	Complete	Chr06	16666487	16667422	497.4	251
378033at33208a	Complete	Chr08	14598064	14614848	356.3	332
378316at33208a	Complete	Chr03	16788374	16793084	473.3	268
378768at33208a	Complete	Chr09	16898833	16904577	470.5	257
378913at33208a	Complete	Chr02	40110809	40122510	212	151
379076at33208a	Complete	Chr05	33719053	33735392	243.2	217
379636at33208a	Complete	Chr01	31176976	31238011	398.5	296
379771at33208a	Complete	Chr06	3357143	3361173	277.9	230
380583at33208a	Complete	Chr09	37853055	37856670	501.2	273
381303at33208a	Complete	Chr06	36236936	36243469	256.5	267
382000at33208a	Complete	Chr02	40689977	40691420	172.5	248
382262at33208a	Complete	Chr04	12466442	12478468	140.8	240
382750at33208a	Duplicated	Chr10	5937318	5948322	419.8	348
382750at33208a	Duplicated	Contig01363_ERROPOS2276555+	395482	404855	408.3	348
383313at33208a	Complete	Chr06	16319439	16338585	388.2	286
384187at33208a	Complete	Chr04	42200684	42217948	670.2	410
386666at33208a	Complete	Chr07	44389241	44391567	149.1	178
387079at33208a	Complete	Chr10	31323701	31329744	274.7	222
387117at33208a	Complete	Chr03	10827315	10829627	196.7	212
387878at33208a	Complete	Chr06	30798111	30815027	391.1	336
389367at33208a	Complete	Chr02	8145664	8152408	412.9	243
389527at33208a	Complete	Chr06	38052089	38066735	793.5	613
389570at33208a	Complete	Chr03	41579150	41582020	459.6	323
389591at33208a	Complete	Chr02	13997816	14024248	290	234
390192at33208a	Complete	Chr06	35098460	35099933	448.6	316
390402at33208a	Complete	Chr03	25879348	25892903	354.6	236
391896at33208a	Complete	Chr02	5418922	5424161	432.7	268
393219at33208a	Complete	Chr03	26282232	26285382	261.9	307
393291at33208a	Complete	Chr03	49357143	49372043	499	304
393419at33208a	Complete	Chr03	53294149	53310291	555.4	436
393895at33208a	Complete	Chr10	32570526	32606768	725.9	415
395147at33208a	Complete	Chr06	4702355	4709500	361.4	281
395183at33208a	Complete	Chr04	19061583	19064934	305.7	173
395556at33208a	Complete	Chr04	49798445	49799518	330.4	258
395919at33208a	Complete	Chr07	40852699	40870356	375.9	309
395948at33208a	Complete	Chr02	55590588	55604417	353.1	331
396237at33208a	Complete	Chr06	15198500	15206120	391.1	321
397019at33208a	Complete	Chr02	46012490	46016514	575.4	327
397659at33208a	Missing
398013at33208a	Fragmented	Chr07	23618098	23622959	318.8	190
398202at33208a	Complete	Chr04	32615552	32683747	294.4	255
398607at33208a	Complete	Chr02	18718181	18722492	344.3	219
399092at33208a	Complete	Chr03	2972302	2980894	286.5	183
399439at33208a	Complete	Chr08	47629547	47644831	142.9	138
400042at33208a	Complete	Chr02	36462765	36466991	271.1	280
401196at33208a	Complete	Chr08	34725706	34730448	179.1	171
401220at33208a	Complete	Chr02	11228987	11241212	516.7	338
401679at33208a	Complete	Chr08	18240254	18242462	108.8	95
401779at33208a	Complete	Chr06	3797596	3817110	315.8	260
403171at33208a	Complete	Chr06	49822396	49827354	349.8	307
403817at33208a	Complete	Chr08	39604719	39609551	85.6	139
404988at33208a	Complete	Chr07	45434218	45448265	195	320
405257at33208a	Complete	Chr02	59703993	59705837	445.4	361
406927at33208a	Complete	Chr03	47492351	47498839	167.7	261
407472at33208a	Complete	Chr06	707298	751599	308.2	478
409006at33208a	Complete	Chr06	51504667	51508559	416.5	330
409186at33208a	Complete	Chr04	60131523	60152255	457	617
411515at33208a	Missing
411664at33208a	Complete	Chr03	45374594	45375694	205.4	277
411755at33208a	Complete	Chr10	34225248	34242237	511.8	388
412370at33208a	Complete	Chr02	65589190	65596939	137.3	137
412542at33208a	Complete	Chr02	40559774	40569384	391.1	229
412930at33208a	Complete	Chr10	7885740	7896290	362.3	312
413334at33208a	Complete	Chr08	9683004	9688674	341.5	276
414001at33208a	Complete	Chr06	3451267	3457171	468.1	276
414571at33208a	Complete	Chr02	64148930	64157511	441.6	235
414579at33208a	Complete	Chr06	52169091	52175223	385.1	249
414603at33208a	Complete	Chr04	60770437	60787846	481.8	476
415618at33208a	Complete	Chr03	32518757	32526792	211.3	184
416175at33208a	Complete	Chr07	21867476	21872214	340.2	264
418979at33208a	Duplicated	Chr05	9412488	9414799	161.1	141
418979at33208a	Duplicated	Chr05	9369942	9375385	156.2	136
419502at33208a	Complete	Chr03	55909527	55934416	315	216
419914at33208a	Complete	Chr10	20449007	20458063	421.1	330
421396at33208a	Complete	Chr09	6981174	6985584	400.9	239
421685at33208a	Complete	Chr06	8283871	8286287	201.7	236
421732at33208a	Duplicated	Contig00972_ERROPOS5364771	27382	33924	245.6	279
421732at33208a	Duplicated	Chr10	20901286	20906587	239.4	296
422158at33208a	Complete	Chr02	10170524	10174314	443.1	280
422751at33208a	Complete	Chr04	54969901	54974606	557.5	355
423799at33208a	Complete	Chr06	14915379	14918348	323.9	253
423848at33208a	Complete	Chr06	57792757	57802494	259.8	235
424392at33208a	Complete	Chr03	54083035	54088790	409.6	231
424569at33208a	Complete	Chr01	63587676	63590411	265.9	159
424646at33208a	Complete	Chr03	15209213	15213465	208.8	185
427349at33208a	Complete	Chr04	12382193	12397526	397.1	241
427789at33208a	Complete	Chr02	43011120	43034607	574.1	395
428202at33208a	Complete	Chr06	2558776	2562642	574.3	349
428754at33208a	Complete	Chr08	52421755	52429997	317.4	369
429011at33208a	Complete	Chr04	40945194	40949868	187.3	173
429274at33208a	Complete	Chr06	606435	617725	239	197
429751at33208a	Complete	Chr03	55751349	55766522	268.2	398
430701at33208a	Complete	Chr07	18799436	18804389	233.2	187
432050at33208a	Complete	Chr08	23054966	23064784	420	243
432155at33208a	Complete	Chr08	36749253	36755066	196.4	169
432287at33208a	Duplicated	Chr06	29787697	29795519	193	249
432287at33208a	Duplicated	Chr06	29759469	29776164	194.4	234
432522at33208a	Complete	Chr06	54959533	54962910	136.2	132
433216at33208a	Complete	Chr05	27597311	27616869	283.1	221
433606at33208a	Fragmented	Chr09	32635279	32637729	304.7	158
434068at33208a	Complete	Chr07	22934910	22944997	566.8	387
434863at33208a	Complete	Chr01	63050243	63056879	359.1	244
435253at33208a	Complete	Chr04	20497185	20505134	237.4	356
435678at33208a	Complete	Chr08	39841062	39845990	381.3	317
435921at33208a	Duplicated	Contig01360_ERROPOS7640039	13734	19501	179.4	107
435921at33208a	Duplicated	Contig01360_ERROPOS4440039	61076	66354	179.4	107
435939at33208a	Complete	Chr08	46692115	46701735	198.7	164
436007at33208a	Complete	Chr03	15655645	15664681	639.4	409
436098at33208a	Complete	Chr03	20517041	20520688	260.7	200
436539at33208a	Complete	Chr02	26014944	26020374	271.3	192
437653at33208a	Complete	Chr02	51329217	51334345	178.7	134
438133at33208a	Complete	Chr04	34390509	34394481	547.6	302
438433at33208a	Complete	Chr01	55710861	55718762	374.9	202
438453at33208a	Complete	Chr08	868778	875216	436.8	243
439736at33208a	Complete	Chr08	42152175	42159412	301.2	245
440195at33208a	Complete	Chr04	7197242	7203212	292.6	212
440493at33208a	Complete	Chr04	44722213	44726773	294.3	282
441575at33208a	Complete	Chr06	43389303	43395029	605.4	620
442169at33208a	Complete	Chr07	21591526	21600647	430.4	327
442203at33208a	Complete	Chr02	41102562	41104467	472.7	345
442823at33208a	Complete	Chr08	24529433	24559067	425	327
443305at33208a	Complete	Chr06	25866890	25874203	386.9	400
443518at33208a	Complete	Chr06	19094383	19097495	396.6	246
443659at33208a	Complete	Chr02	7160089	7171631	141.5	143
443928at33208a	Complete	Chr03	59205466	59210931	438.4	290
444160at33208a	Complete	Chr08	41044186	41078954	306.3	196
444231at33208a	Complete	Chr06	36467686	36470552	167.4	127
445031at33208a	Complete	Chr02	49284093	49289258	349.9	307
445034at33208a	Complete	Chr07	21533694	21539246	428.3	316
445091at33208a	Complete	Chr04	34335037	34347254	229.7	292
446000at33208a	Complete	Chr03	52055438	52058465	330.6	207
446031at33208a	Complete	Chr02	39919909	39923575	335.6	241
447320at33208a	Complete	Chr03	53209991	53220257	240.8	242
447400at33208a	Complete	Chr02	8679892	8691984	173.5	176
448196at33208a	Complete	Chr04	17902483	17905944	387.1	219
448514at33208a	Complete	Chr09	3668377	3675946	356.2	277
449056at33208a	Complete	Chr04	42310645	42315641	283.8	225
449139at33208a	Complete	Chr01	63131327	63148395	506.2	317
449189at33208a	Complete	Chr06	55621683	55634717	650.2	412
450643at33208a	Complete	Chr01	8048275	8052282	203.7	199
450785at33208a	Complete	Chr03	20994538	21001494	118.7	92
451242at33208a	Fragmented	Chr03	46091214	46098570	110.9	112
451957at33208a	Complete	Chr06	56404643	56433400	516	370
452208at33208a	Complete	Chr02	18699627	18703436	263.8	193
452499at33208a	Complete	Chr05	31851461	31857735	369.9	279
452574at33208a	Complete	Chr07	4478933	4484649	342.9	316
453049at33208a	Complete	Chr02	47831825	47838884	426.7	399
453052at33208a	Complete	Chr07	28986604	29003837	348.1	309
453056at33208a	Complete	Chr06	5587474	5598814	585.9	371
453687at33208a	Complete	Chr03	18259131	18284092	355.9	267
454911at33208a	Complete	Chr04	60611830	60623710	756.1	612
455512at33208a	Complete	Chr04	45163764	45166844	209.1	174
455941at33208a	Complete	Chr03	56335145	56339214	307.8	246
456998at33208a	Complete	Chr04	53334173	53337948	240.4	275
457777at33208a	Complete	Chr06	40759276	40771337	577.4	319
458807at33208a	Complete	Chr06	61944573	61952666	416.1	269
458974at33208a	Complete	Chr06	28524519	28541705	169.3	144
458988at33208a	Complete	Chr03	24691526	24701640	714	466
459253at33208a	Complete	Chr03	37336644	37342396	337.9	213
460044at33208a	Complete	Chr03	32910876	32926453	452.4	312
460518at33208a	Complete	Chr04	544307	550336	442	277
461123at33208a	Complete	Chr08	40496462	40500455	206.5	214
461193at33208a	Complete	Chr03	7617680	7625790	232.6	239
462325at33208a	Duplicated	Chr03	46107604	46109310	184.7	294
462325at33208a	Duplicated	Chr03	46112748	46113737	168.9	268
462325at33208a	Duplicated	Chr06	7524095	7525090	182.8	268
462897at33208a	Complete	Chr01	61035934	61051366	385.9	327
463071at33208a	Complete	Chr02	9266092	9270564	302	250
464204at33208a	Complete	Chr02	25218504	25226219	419.7	295
464243at33208a	Complete	Chr03	57000622	57011250	88.2	99
464286at33208a	Complete	Chr06	51498589	51503601	444.4	458
464312at33208a	Complete	Chr01	55634131	55640900	278.9	310
464987at33208a	Complete	Chr03	51787307	51789908	271.4	165
465092at33208a	Complete	Chr04	60717226	60724463	386.8	221
465401at33208a	Complete	Chr03	8250012	8251046	268.6	185
465512at33208a	Complete	Chr03	55962097	55974354	1008.7	812
465651at33208a	Complete	Chr03	38997794	39000934	147.6	145
465703at33208a	Complete	Chr08	39834702	39838458	295.6	205
465933at33208a	Fragmented	Chr08	31584809	31590284	250.8	171
466616at33208a	Complete	Chr03	39768086	39824993	617.6	565
466942at33208a	Complete	Chr03	15020903	15029598	148.1	165
467106at33208a	Complete	Chr02	32769490	32777622	360	255
467142at33208a	Complete	Chr08	5018817	5033474	308.5	282
467744at33208a	Missing
468248at33208a	Complete	Chr03	64244541	64249342	433.6	266
468359at33208a	Fragmented	Contig00398	1266	4548	245.1	116
468631at33208a	Complete	Chr06	54396706	54413794	185.8	160
468710at33208a	Complete	Chr08	34559985	34568012	165.6	170
468757at33208a	Complete	Chr04	59182488	59190439	417.1	288
469367at33208a	Complete	Chr07	26089158	26091251	374.7	305
470197at33208a	Complete	Chr10	1863334	1881535	300.9	323
470523at33208a	Complete	Chr09	18057730	18063409	266.5	195
471608at33208a	Complete	Chr06	41657801	41661046	344.5	214
471787at33208a	Complete	Chr04	57099891	57113819	426.1	285
472313at33208a	Fragmented	Chr04	11265229	11266245	121.4	56
472352at33208a	Complete	Chr06	61245918	61249561	198.4	219
473106at33208a	Complete	Chr07	41220080	41229667	414.9	301
474144at33208a	Complete	Chr03	30994005	30999119	245.2	194
474302at33208a	Complete	Chr06	2357511	2375743	233.8	319
474387at33208a	Complete	Chr06	52224631	52230944	430.9	293
475826at33208a	Complete	Chr06	50965878	50966735	284.4	209
476036at33208a	Complete	Chr04	47106098	47112082	360	238
477052at33208a	Complete	Chr03	7576954	7577934	324.4	232
477939at33208a	Complete	Chr07	35185063	35202585	255.6	247
477998at33208a	Complete	Chr03	43636444	43662896	398.1	461
478073at33208a	Complete	Chr09	45092356	45096292	415.7	226
478984at33208a	Complete	Chr04	19468982	19471510	348.7	271
480700at33208a	Complete	Chr04	44937250	44942195	191.7	170
480735at33208a	Complete	Chr04	11460284	11466531	340	243
481557at33208a	Missing
482691at33208a	Complete	Chr09	2615696	2630308	411.4	246
483489at33208a	Complete	Chr02	51064348	51066972	334.3	281
485003at33208a	Complete	Chr01	55953840	55959003	256.8	205
485696at33208a	Complete	Chr08	38096540	38101199	267.3	226
486370at33208a	Complete	Chr06	34502855	34508656	235.2	273
486431at33208a	Complete	Chr01	4998422	5010001	361.5	597
486743at33208a	Complete	Chr04	11083027	11088559	152.2	177
486993at33208a	Complete	Chr08	52555495	52560538	314.4	248
487873at33208a	Complete	Chr09	21497112	21500120	138.7	124
487987at33208a	Complete	Chr07	51851827	51858743	150.3	159
488559at33208a	Complete	Chr04	38375055	38378924	237.3	168
488635at33208a	Complete	Chr03	44500504	44507444	265.2	238
489359at33208a	Missing
489858at33208a	Complete	Chr04	49057199	49060556	228.2	174
489997at33208a	Complete	Chr04	58896012	58906629	353.6	324
490248at33208a	Complete	Chr03	62324344	62328882	213.2	171
490961at33208a	Missing
491252at33208a	Complete	Chr02	34592051	34603479	151.7	179
491289at33208a	Complete	Chr06	1117448	1123179	326.4	245
492033at33208a	Complete	Chr06	54375409	54381617	301.3	157
493148at33208a	Complete	Chr03	11672938	11674017	173.2	199
493505at33208a	Fragmented	Chr08	32395893	32399689	122.3	81
493913at33208a	Complete	Chr08	28522105	28526194	453.6	380
494057at33208a	Complete	Chr08	6869434	6872343	137.5	131
495100at33208a	Complete	Chr03	41736095	41740923	408	217
495175at33208a	Complete	Chr09	8762968	8783711	255.2	181
495207at33208a	Complete	Chr09	15154047	15159658	294.4	251
495311at33208a	Complete	Chr06	2459747	2465909	235.4	162
495329at33208a	Complete	Chr06	36561433	36562080	213	176
495389at33208a	Complete	Chr02	18369101	18374668	140.1	161
495605at33208a	Complete	Chr06	34786307	34802403	425.9	224
495802at33208a	Complete	Chr03	29313713	29315473	63.9	67
495926at33208a	Complete	Chr08	50978135	50991244	160.4	178
496070at33208a	Complete	Chr07	37149847	37154052	165.3	170
496219at33208a	Missing
498535at33208a	Missing
500261at33208a	Complete	Chr08	34753064	34762606	371.1	290
500808at33208a	Complete	Chr09	32734173	32749946	405.1	306
501396at33208a	Complete	Chr02	10524557	10529431	304.7	168
501546at33208a	Complete	Chr02	8644047	8647810	152.7	144
501788at33208a	Complete	Chr06	32091763	32096195	210.1	163
502128at33208a	Complete	Chr01	48436602	48443227	410	249
502407at33208a	Complete	Chr09	34695788	34699531	254.3	172
502429at33208a	Complete	Chr06	16894909	16896872	290.1	183
502584at33208a	Complete	Chr02	51529972	51536052	183.6	261
502691at33208a	Complete	Chr03	63473879	63478700	359.7	205
503333at33208a	Complete	Chr09	13636123	13642980	491.5	291
503828at33208a	Missing
504207at33208a	Complete	Chr06	30072009	30076088	465.4	308
504292at33208a	Complete	Chr01	64977688	64986661	267.3	178
504691at33208a	Complete	Chr06	21527096	21527599	135.5	128
504731at33208a	Complete	Chr06	23141610	23143342	401.5	237
504912at33208a	Duplicated	Chr02	42956164	42956814	75	132
504912at33208a	Duplicated	Chr08	15318947	15322545	88.2	134
505248at33208a	Missing
505718at33208a	Complete	Chr04	51190951	51193764	86.9	131
508188at33208a	Complete	Chr08	31034539	31038893	281	227
508379at33208a	Complete	Chr03	30148966	30153476	182	143
508986at33208a	Complete	Chr01	46804975	46808261	170.6	203
509494at33208a	Complete	Chr07	975098	986184	242.9	143
509816at33208a	Complete	Chr04	10269489	10271894	263.4	163
510174at33208a	Complete	Chr06	29519187	29533185	322.4	266
510522at33208a	Complete	Chr08	35357364	35363899	219.3	198
510581at33208a	Duplicated	Contig00784	58028	59613	307.5	231
510581at33208a	Duplicated	Contig00784	16232	19430	303.6	221
510581at33208a	Duplicated	Chr01	60827446	60829653	332	231
511272at33208a	Complete	Chr10	2138455	2139417	219.7	208
511386at33208a	Complete	Chr08	21366684	21375104	418.4	433
511575at33208a	Complete	Chr02	49390703	49393846	273	156
511668at33208a	Complete	Chr04	19229916	19233531	207	187
514121at33208a	Complete	Chr08	22334598	22359300	274.1	184
514296at33208a	Complete	Chr02	22984837	22985788	219.1	135
514565at33208a	Complete	Chr10	24169658	24180545	374.6	190
514675at33208a	Complete	Chr03	37716786	37720958	174.6	193
514698at33208a	Complete	Chr02	63707301	63712906	221.6	155
514724at33208a	Complete	Chr06	25970029	25978221	196.2	214
514727at33208a	Missing
514740at33208a	Complete	Chr03	54669328	54674597	284.5	177
514834at33208a	Complete	Chr03	44459421	44473691	161.6	192
514892at33208a	Complete	Chr09	16333145	16338154	324.6	206
515058at33208a	Complete	Chr09	28367847	28380219	492.5	367
515377at33208a	Complete	Chr03	298158	301496	182.3	180
515410at33208a	Complete	Chr03	19121283	19124601	206.4	151
515425at33208a	Complete	Chr10	19412967	19429105	158.4	208
515528at33208a	Complete	Chr01	54847770	54867084	261.1	250
515640at33208a	Complete	Chr03	56487481	56493023	342.1	194
516078at33208a	Complete	Chr06	29963676	29965552	352.6	248
516321at33208a	Complete	Chr04	30833967	30836454	194.5	124
516481at33208a	Complete	Chr06	16349292	16350368	137.1	181
516659at33208a	Complete	Chr04	4413341	4417643	182.6	198
516716at33208a	Duplicated	Chr04	22869010	22879292	385.3	332
516716at33208a	Duplicated	Chr04	22895679	22905923	382.6	332
517311at33208a	Duplicated	Chr06	19674220	19676925	241.1	155
517311at33208a	Duplicated	Chr06	19677199	19681013	245.6	155
517525at33208a	Complete	Chr06	3350309	3353820	478.3	291
517686at33208a	Complete	Chr08	40263537	40266309	140.8	99
517968at33208a	Complete	Chr08	52915945	52920755	143.1	117
518288at33208a	Complete	Chr03	11920099	11932311	401.3	261
518569at33208a	Complete	Chr09	24157869	24182647	356.8	303
518635at33208a	Complete	Chr07	44179482	44187394	471	370
519030at33208a	Complete	Chr08	40489987	40492060	224.1	164
519303at33208a	Complete	Chr06	12896979	12906962	407.2	346
519777at33208a	Complete	Chr06	35057173	35063367	235.7	257
520011at33208a	Complete	Chr04	42762730	42770736	193.8	216
521343at33208a	Complete	Chr07	33655347	33658429	149.8	152
522886at33208a	Complete	Chr07	10682393	10702744	230.5	190
522988at33208a	Complete	Chr04	37102331	37118900	298.1	281
523206at33208a	Complete	Chr02	45896473	45897582	129.7	124
523376at33208a	Complete	Chr10	2063696	2071919	288	237
523534at33208a	Complete	Chr02	17258728	17262678	271.3	148
524148at33208a	Complete	Chr03	39290582	39298061	404.7	322
524165at33208a	Complete	Chr09	46850831	46861637	320.5	318
524322at33208a	Missing
525542at33208a	Complete	Chr06	16166834	16171111	155.7	170
525888at33208a	Complete	Chr09	2219191	2222327	244	157
526074at33208a	Complete	Chr06	13305112	13313470	256.6	164
526487at33208a	Complete	Chr04	21003453	21007924	311.6	185
526673at33208a	Complete	Chr09	38827711	38836661	427.6	265
526839at33208a	Complete	Chr02	28767620	28782009	214.5	256
527406at33208a	Complete	Chr08	34131009	34144547	381.6	235
528325at33208a	Complete	Chr03	25679968	25682241	298.6	158
529092at33208a	Complete	Chr01	41583980	41588008	192.4	102
529093at33208a	Complete	Chr04	51545116	51560345	264	189
529708at33208a	Complete	Chr04	49391881	49405929	250.7	231
529852at33208a	Complete	Chr09	15388957	15392412	199.3	152
530431at33208a	Complete	Chr06	45505248	45511780	516.6	382
532406at33208a	Complete	Chr08	34170629	34185130	300	191
532693at33208a	Complete	Chr04	42300646	42310243	252.7	244
532728at33208a	Missing
532930at33208a	Complete	Chr08	10822105	10823617	233.8	184
533666at33208a	Complete	Chr03	46150847	46172016	169.9	173
533690at33208a	Complete	Chr06	10878435	10885379	272.1	182
534172at33208a	Complete	Chr04	30824978	30829121	292.5	212
534206at33208a	Complete	Chr09	25788198	25793944	127.9	191
534312at33208a	Complete	Chr02	10044014	10057100	254	133
534757at33208a	Complete	Chr08	30965917	30973243	227.9	214
534808at33208a	Complete	Chr03	11834755	11848358	395.6	268
535268at33208a	Complete	Chr09	14234249	14251305	253.3	170
535367at33208a	Complete	Chr09	25575526	25581362	221.3	235
535524at33208a	Complete	Chr03	9808626	9810925	268.9	160
535650at33208a	Complete	Chr08	12895268	12896232	270.7	165
535664at33208a	Complete	Chr08	18138060	18140109	126.2	119
535782at33208a	Complete	Chr10	33806516	33810158	218.8	164
535806at33208a	Complete	Chr04	47141173	47143615	153.3	132
536251at33208a	Complete	Chr04	50684351	50686053	159.3	127
537470at33208a	Complete	Chr06	35176759	35179357	183.4	118
537548at33208a	Complete	Chr07	12782046	12783017	292.1	180
537718at33208a	Missing
537923at33208a	Complete	Chr04	12880605	12898613	275.5	154
538442at33208a	Fragmented	Chr04	60996034	61006239	120.6	85
539043at33208a	Complete	Chr04	17715320	17718688	241	147
539215at33208a	Complete	Chr01	55905191	55910747	225.8	163
539234at33208a	Complete	Chr02	37415498	37418572	224.7	128
539360at33208a	Complete	Chr03	11922107	11927545	188.6	171
539600at33208a	Missing
540193at33208a	Complete	Chr02	27478512	27507131	172.5	246
541231at33208a	Missing
541260at33208a	Complete	Chr04	33814155	33818993	104.6	82
541421at33208a	Complete	Chr02	26582412	26584263	269.2	175
543124at33208a	Complete	Chr03	18433375	18449357	325.8	262
543269at33208a	Complete	Chr09	27009179	27014022	172.5	156
544546at33208a	Complete	Chr04	61008923	61011726	119.8	130
544849at33208a	Complete	Chr04	55009673	55017331	147.4	172
544919at33208a	Complete	Chr04	19734687	19738680	279.1	352
545063at33208a	Complete	Chr03	29673351	29677851	188.4	255
545389at33208a	Complete	Chr03	38200336	38202319	280.2	166
545641at33208a	Missing
545744at33208a	Missing
545889at33208a	Complete	Chr09	982205	985111	186.8	148
546305at33208a	Complete	Chr03	49130639	49136794	92.8	109
546751at33208a	Complete	Chr09	6301554	6306583	246.5	185
547099at33208a	Complete	Chr07	40398364	40403320	238.7	179
547341at33208a	Missing
547766at33208a	Complete	Chr06	399663	409192	237	158
548327at33208a	Complete	Chr06	53633589	53638772	196	146
548444at33208a	Complete	Chr02	19483905	19488884	310.8	254
548732at33208a	Complete	Chr01	51011921	51016657	213.2	133
549156at33208a	Missing
549988at33208a	Missing
551166at33208a	Complete	Chr08	39503054	39504115	154.9	100
551620at33208a	Complete	Chr09	23121825	23129242	188	304
551632at33208a	Complete	Chr08	31468981	31471400	254.7	178
551831at33208a	Complete	Chr03	61686522	61693217	287.9	204
552201at33208a	Complete	Chr03	8255230	8259370	320.8	180
552359at33208a	Complete	Chr09	8068001	8072555	160.6	114
552764at33208a	Missing
552949at33208a	Complete	Chr04	60816609	60846688	96.4	264
553411at33208a	Complete	Chr10	20182890	20190165	196.9	173
553585at33208a	Complete	Chr06	36849209	36852892	320.5	206
554010at33208a	Complete	Chr10	23833906	23848304	277.5	188
554815at33208a	Complete	Chr02	6600372	6607389	285.6	189
555162at33208a	Complete	Chr03	7542749	7550064	285.7	149
555390at33208a	Complete	Chr08	21165769	21169673	217.3	129
555538at33208a	Complete	Chr03	11848759	11850737	140.6	143
556039at33208a	Complete	Chr06	59667309	59674916	99.8	101
556189at33208a	Complete	Chr06	41721622	41725119	166.2	182
556337at33208a	Complete	Chr08	16153947	16156821	219	123
556445at33208a	Fragmented	Chr06	22959367	22961352	70.6	68
556461at33208a	Missing
556510at33208a	Complete	Chr04	17344856	17347998	188.7	129
556587at33208a	Complete	Chr10	27734065	27743001	129.3	122
556750at33208a	Missing
556925at33208a	Complete	Chr07	31583709	31590527	83.5	103
557292at33208a	Complete	Chr08	7960696	7963400	78.3	181
557596at33208a	Complete	Chr01	31265423	31278696	298.4	177
557694at33208a	Complete	Chr08	52924709	52931921	208.4	243
557834at33208a	Complete	Chr03	509472	533446	405.3	375
557962at33208a	Complete	Chr04	21491872	21505728	346.7	242
558368at33208a	Complete	Chr08	46835807	46842715	268.9	179
558385at33208a	Complete	Chr03	43368647	43369486	255.2	194
558552at33208a	Complete	Chr06	59419546	59422766	234.6	124
558791at33208a	Complete	Chr07	18805321	18810635	238	125
558897at33208a	Complete	Chr02	38603185	38610259	163.9	145
558933at33208a	Complete	Chr01	54794679	54797864	252.3	179
559146at33208a	Complete	Chr04	19559347	19564795	89.6	90
559501at33208a	Complete	Chr03	32800100	32802785	295.7	210
559576at33208a	Complete	Chr10	33607431	33629378	287.3	266
559732at33208a	Complete	Chr06	14929148	14932641	56.5	76
559883at33208a	Complete	Chr03	7519376	7529618	244.3	159
560453at33208a	Complete	Chr04	7855991	7861229	256.9	149
560566at33208a	Complete	Chr02	3481149	3483864	139.2	154
560584at33208a	Complete	Chr08	49741247	49744706	124.1	86
560694at33208a	Complete	Chr08	15816487	15823663	280	208
561054at33208a	Missing
561248at33208a	Complete	Chr08	28530559	28534817	171	213
561417at33208a	Complete	Chr02	17853140	17856506	120.4	85
561688at33208a	Complete	Chr03	43245277	43246867	221.8	180
561878at33208a	Complete	Chr05	51635551	51652334	293.9	240
561943at33208a	Complete	Chr06	39282189	39291657	376.4	244
562780at33208a	Complete	Chr04	47975665	47980574	247.8	170
563084at33208a	Complete	Chr08	18841934	18842850	89.1	80
563358at33208a	Complete	Chr04	16833745	16843662	163	152
563359at33208a	Fragmented	Chr01	62528810	62543502	108.6	111
563426at33208a	Complete	Chr07	35493319	35497747	307.9	325
563679at33208a	Complete	Chr04	36812701	36824639	139.8	104
563832at33208a	Complete	Chr06	45571473	45572267	127.7	134
564234at33208a	Complete	Chr06	57597814	57601210	209.1	154
564286at33208a	Complete	Chr09	46593208	46598576	209	168
565053at33208a	Complete	Chr05	47940528	47952646	176.5	183
566026at33208a	Complete	Chr06	41990526	42006900	213.3	206
566116at33208a	Complete	Chr03	24865962	24869365	337.4	215
566262at33208a	Complete	Chr02	58710704	58715914	152.2	101
566447at33208a	Complete	Chr07	23987270	23996805	175.9	163
566527at33208a	Complete	Chr03	29650623	29654332	268	187
566916at33208a	Complete	Chr01	66900219	66911600	51	87
567650at33208a	Complete	Chr04	42332317	42336223	184.5	216
567750at33208a	Complete	Chr03	62068019	62072141	158.4	103
567809at33208a	Complete	Chr08	31349368	31354471	212.4	116
568022at33208a	Complete	Chr02	27006405	27010547	222.8	151
568170at33208a	Missing
568839at33208a	Complete	Chr02	15683076	15688173	210	198
568949at33208a	Missing
569294at33208a	Complete	Chr08	10371396	10380032	186.7	157
569303at33208a	Complete	Chr09	24960390	24968671	285.4	236
569812at33208a	Complete	Chr09	30384031	30391892	371.7	264
569878at33208a	Complete	Chr06	42007508	42015570	137	251
570262at33208a	Complete	Chr05	32285579	32295522	268	174
570646at33208a	Complete	Chr03	40704725	40710515	213.4	151
570717at33208a	Complete	Chr06	19183110	19198298	235	181
571149at33208a	Missing
571944at33208a	Complete	Chr10	12932195	12940658	238.4	212
572074at33208a	Complete	Chr03	30542547	30549412	195.2	222
572434at33208a	Duplicated	Chr01	64225661	64229656	249.8	194
572434at33208a	Duplicated	Chr01	64221592	64225078	224.6	154
572463at33208a	Missing
572754at33208a	Complete	Chr09	31289758	31292865	148.8	121
572845at33208a	Duplicated	Chr06	45319978	45322665	241.3	158
572845at33208a	Duplicated	Chr06	45288012	45289759	234.6	158
572845at33208a	Duplicated	Chr06	45301250	45307032	228	156
573203at33208a	Complete	Chr03	12302466	12314893	257.6	293
573237at33208a	Complete	Chr04	61092826	61111420	286.5	221
573313at33208a	Complete	Chr08	47851884	47869140	314.1	256
574311at33208a	Complete	Chr06	56781974	56784782	53.5	77
575360at33208a	Missing
576633at33208a	Complete	Chr01	30032249	30040116	288.7	174
576938at33208a	Complete	Chr01	65083961	65096511	72.6	99
576997at33208a	Complete	Chr04	14186468	14189017	222.9	144
577068at33208a	Complete	Chr02	46916449	46926192	228.7	208
577339at33208a	Complete	Chr04	14088600	14091446	109.8	111
577929at33208a	Complete	Chr01	50418636	50432023	90.2	122
578354at33208a	Complete	Chr08	26738811	26747209	219.9	127
578582at33208a	Complete	Chr03	38234582	38238369	209.9	140
578684at33208a	Complete	Chr03	16493766	16497575	222.2	208
578726at33208a	Complete	Chr04	46794737	46798197	217.9	177
578734at33208a	Complete	Chr04	8721332	8724410	215.4	192
578959at33208a	Complete	Chr03	35025292	35027743	185.4	116
579029at33208a	Complete	Chr09	29416375	29425222	173.9	154
580062at33208a	Complete	Chr09	29995147	30002992	191.7	164
580288at33208a	Complete	Chr06	37511931	37523282	163.9	88
580851at33208a	Missing
580896at33208a	Complete	Chr03	23157515	23166314	271.3	247
581006at33208a	Complete	Chr02	35098898	35101887	133.8	132
581475at33208a	Complete	Chr07	3057218	3062344	150.5	136
581543at33208a	Complete	Chr04	28178988	28184909	146.9	157
581547at33208a	Complete	Chr03	30120252	30125626	250	152
581621at33208a	Complete	Chr01	65664283	65673093	301.1	161
581717at33208a	Complete	Chr10	10400529	10401734	231.1	255
581779at33208a	Complete	Chr01	27426736	27438338	157.6	248
582265at33208a	Complete	Chr01	65018824	65023151	209.2	164
582341at33208a	Complete	Chr08	4244220	4248931	207.5	104
582473at33208a	Complete	Chr02	54188739	54193623	257.5	169
582823at33208a	Complete	Chr01	66214864	66220924	253.6	206
582951at33208a	Duplicated	Chr09	27957014	27966359	171.3	104
582951at33208a	Duplicated	Chr09	27968149	27972993	171.3	104
583626at33208a	Complete	Chr10	29592897	29599453	127.8	134
584023at33208a	Complete	Chr07	39034378	39041905	232.4	207
584333at33208a	Complete	Chr01	7359645	7361915	100.4	116
584373at33208a	Complete	Chr02	9257882	9261848	70	62
585078at33208a	Complete	Chr04	40072021	40079627	89.5	74
585232at33208a	Complete	Chr03	3835416	3838425	141.3	131
585305at33208a	Complete	Chr06	36490792	36502080	169.9	85
585313at33208a	Complete	Chr08	49862250	49864544	293.9	186
585656at33208a	Complete	Chr03	3344561	3351251	237.5	146
585726at33208a	Complete	Chr02	20851121	20851789	163.5	163
585809at33208a	Complete	Chr06	36531853	36537524	210.4	214
586156at33208a	Complete	Chr08	7052949	7055487	134.5	114
586310at33208a	Complete	Chr08	630324	632850	174.3	145
586690at33208a	Complete	Chr02	17936346	17940156	158	120
586719at33208a	Complete	Chr04	62882815	62887415	224.9	127
587399at33208a	Complete	Chr01	63113022	63124147	113.4	130
587407at33208a	Duplicated	Contig00927_ERROPOS8400000	20635	25119	173.9	164
587407at33208a	Duplicated	Chr03	13545920	13550207	186.9	171
587513at33208a	Complete	Chr04	18957283	18968772	268.6	301
587688at33208a	Complete	Chr02	51726851	51728502	104.7	89
587958at33208a	Complete	Chr08	21390653	21396409	182.8	83
589773at33208a	Complete	Chr06	16737815	16742271	66.8	56
589901at33208a	Complete	Chr07	11480966	11495942	343.8	388
590221at33208a	Complete	Chr02	8894010	8894432	116.8	97
590347at33208a	Complete	Chr05	49000016	49005177	100.6	123
590416at33208a	Complete	Chr09	777737	783082	277.1	186
590470at33208a	Complete	Chr10	16919195	16921475	175.8	151
591316at33208a	Complete	Chr04	29682321	29685687	147.8	113
591391at33208a	Complete	Chr06	17316128	17319435	154.3	125
591498at33208a	Complete	Chr02	15019414	15025664	188.9	176
592087at33208a	Complete	Chr06	21493362	21505787	226.3	161
592094at33208a	Complete	Chr04	9270107	9274603	270.2	178
592759at33208a	Complete	Chr09	2445018	2449479	243.8	184
592872at33208a	Complete	Chr02	62885362	62893108	184.9	152
594172at33208a	Complete	Chr06	33000685	33005613	245	119
594271at33208a	Complete	Chr04	18746241	18750620	91.2	93
594842at33208a	Complete	Chr03	46598377	46602893	180	108
594937at33208a	Complete	Chr04	19008930	19010798	53.6	95
595010at33208a	Complete	Chr04	31501083	31502060	284.7	263
595316at33208a	Complete	Chr08	45595727	45618199	178	131
595404at33208a	Complete	Chr02	26047830	26050514	196.6	125
595858at33208a	Fragmented	Contig00689	1	6737	125.7	135
596131at33208a	Complete	Chr03	4755528	4759729	170.4	101
596973at33208a	Complete	Chr03	30978683	30993210	201.8	183
597023at33208a	Missing
597816at33208a	Duplicated	Chr03	26599765	26614969	179.9	147
597816at33208a	Duplicated	Chr05	27377255	27379698	161.9	147
598405at33208a	Complete	Chr06	58719046	58723917	142.9	94
598944at33208a	Complete	Chr04	34616569	34620553	216.3	219
599320at33208a	Complete	Chr09	7301956	7306535	156.8	94
600462at33208a	Complete	Chr06	14133545	14134919	176.4	188
600823at33208a	Complete	Chr05	27861035	27866378	171.1	169
601242at33208a	Complete	Chr02	1326274	1329162	182.5	120
601650at33208a	Complete	Chr03	60161491	60162096	142.6	116
601768at33208a	Complete	Chr03	53926993	53932537	214.7	218
601875at33208a	Missing
601886at33208a	Complete	Chr08	16462715	16465798	240.1	172
601967at33208a	Missing
602089at33208a	Complete	Chr03	50972439	50974410	171.9	99
602148at33208a	Missing
602587at33208a	Complete	Chr07	26341888	26342238	126.3	69
603239at33208a	Complete	Chr10	18790744	18794763	140.7	150
603370at33208a	Complete	Chr03	65897249	65906505	208.4	125
603609at33208a	Duplicated	Chr05	809171	817918	147.9	113
603609at33208a	Duplicated	Contig00459	103215	113821	149.2	113
603673at33208a	Complete	Chr04	2614878	2620630	207.4	121
604211at33208a	Missing
604943at33208a	Complete	Chr02	64859680	64862110	165.8	112
605189at33208a	Missing
606048at33208a	Complete	Chr06	12070748	12077165	169.5	136
606539at33208a	Complete	Chr03	20795981	20799510	167.3	113
606748at33208a	Complete	Chr05	34385328	34388183	141.2	85
606776at33208a	Complete	Chr03	271056	277244	63.8	92
606795at33208a	Complete	Chr10	23412896	23417792	144.6	99
606958at33208a	Complete	Chr02	63600638	63612328	157.7	119
607862at33208a	Complete	Chr02	41759818	41763347	153.8	111
608011at33208a	Complete	Chr02	17879572	17881096	143.3	73
608074at33208a	Complete	Chr01	45791739	45797046	195.5	135
608190at33208a	Duplicated	Contig01145_ERROPOS191453	119548	122444	119.5	111
608190at33208a	Duplicated	Chr06	35272301	35274875	119.5	111
608669at33208a	Complete	Chr07	36144123	36145382	200.7	224
608869at33208a	Complete	Chr06	26502387	26515085	140.3	104
608924at33208a	Complete	Chr10	24165643	24167319	179.2	118
609899at33208a	Complete	Chr03	25042575	25045027	135.8	141
610427at33208a	Complete	Chr02	2074398	2084353	123.8	97
610541at33208a	Complete	Chr02	10059405	10071672	124.2	140
611258at33208a	Complete	Chr01	34823027	34836806	171.4	184
611279at33208a	Complete	Chr01	42740965	42748241	211.1	231
611373at33208a	Complete	Chr08	34519477	34520676	130.7	93
611891at33208a	Complete	Chr04	47822397	47825090	67.4	85
612760at33208a	Complete	Chr06	45855487	45860723	131	83
612825at33208a	Complete	Chr09	30517754	30520720	149.3	144
613522at33208a	Missing
613580at33208a	Duplicated	Chr04	4998396	5011532	228	304
613580at33208a	Duplicated	Contig00758_ERROPOS3253848	459103	463891	236.5	345
613851at33208a	Complete	Chr02	9751980	9754541	126	107
614305at33208a	Complete	Chr04	50576354	50581167	135.3	151
615531at33208a	Complete	Chr03	11932932	11936104	134.4	97
615585at33208a	Complete	Chr04	71090	72473	106.4	107
615840at33208a	Complete	Chr01	63897302	63902163	51.9	99
616120at33208a	Complete	Chr02	53276879	53283922	131.6	105
616149at33208a	Complete	Chr06	18824319	18834447	50.3	79
616613at33208a	Complete	Chr03	17129407	17131939	166.1	79
616716at33208a	Complete	Chr06	4363844	4367947	157	122
617020at33208a	Complete	Chr02	26943863	26958496	235.2	178
617441at33208a	Complete	Chr04	60428335	60430791	166.1	80
617522at33208a	Complete	Chr09	30557744	30562945	114.2	100
617667at33208a	Complete	Chr07	12784486	12788908	137.5	81
618339at33208a	Complete	Chr05	27093382	27099045	147.2	83
618421at33208a	Complete	Chr04	49099469	49100043	107.8	96
618516at33208a	Complete	Chr03	39284019	39286431	161.6	146
618986at33208a	Complete	Chr08	22926557	22934798	152.3	128
619250at33208a	Complete	Chr04	46514162	46520820	92.7	121
619326at33208a	Complete	Chr03	683271	685431	151.6	90
619415at33208a	Complete	Chr03	55527454	55531987	183	144
620546at33208a	Complete	Chr03	9091344	9096202	144.1	129
620753at33208a	Complete	Chr03	20921774	20922749	143.2	114
621585at33208a	Fragmented	Chr04	53870484	53870810	33	27
621808at33208a	Complete	Chr07	11496400	11500868	174.3	81
622156at33208a	Complete	Chr06	16259889	16262326	154.7	123
622172at33208a	Complete	Chr02	15848042	15852516	165.2	133
622270at33208a	Missing
622461at33208a	Complete	Chr02	19480304	19483556	179.3	101
622560at33208a	Missing
623138at33208a	Missing
623324at33208a	Complete	Chr04	33897163	33901518	210.6	117
623444at33208a	Complete	Chr08	34704171	34708298	217.4	161
623995at33208a	Complete	Chr04	12834661	12840263	118.9	67
625077at33208a	Complete	Chr03	51653970	51656451	135.2	104
625091at33208a	Complete	Chr08	45618515	45621154	80.3	87
625769at33208a	Complete	Chr01	45750557	45752295	156.8	93
628082at33208a	Complete	Chr02	53889229	53892536	160.5	74
628231at33208a	Complete	Chr06	61525791	61537864	112.9	94
628247at33208a	Complete	Chr03	56616771	56619998	117.4	89
629763at33208a	Complete	Chr09	10673253	10676400	125.5	62
630073at33208a	Complete	Chr02	54767375	54773374	119.9	58
631107at33208a	Complete	Chr01	45364337	45376558	177.4	177
631173at33208a	Complete	Chr06	52076357	52076707	116.6	84
631196at33208a	Complete	Chr04	3560729	3562576	146.5	190
631662at33208a	Complete	Chr04	46592217	46597054	126.9	81
631767at33208a	Complete	Chr03	35349231	35356469	185.9	110
631798at33208a	Complete	Chr01	62864220	62872612	69.3	108
631811at33208a	Complete	Chr03	6973307	6975524	206.3	163
632234at33208a	Complete	Chr02	20972115	20975819	189.3	102
632472at33208a	Complete	Chr08	3058874	3060522	102.8	94
632566at33208a	Complete	Chr02	26441784	26446025	231.7	152
633007at33208a	Complete	Chr05	33300793	33303112	201.5	149
633282at33208a	Complete	Chr06	61926467	61932724	69	73
633619at33208a	Complete	Chr09	24864498	24867558	71	43
634446at33208a	Complete	Chr10	31316825	31320588	130.1	77
634447at33208a	Missing
636041at33208a	Complete	Chr04	12480508	12489475	113.5	79
636070at33208a	Complete	Chr06	32086136	32090471	75.8	98
636300at33208a	Complete	Chr01	50995637	51000991	158.6	73
636423at33208a	Complete	Chr08	43913806	43918620	69.1	83
637971at33208a	Complete	Chr03	60527332	60528676	93.8	93
638541at33208a	Complete	Chr10	7822324	7834724	88.3	61
639252at33208a	Complete	Chr01	62580053	62586756	119.6	105
640187at33208a	Complete	Chr04	34497023	34509713	277.7	267
640349at33208a	Complete	Chr07	52409194	52410234	81.5	73
641073at33208a	Duplicated	Chr09	33863354	33869900	95.5	166
641073at33208a	Duplicated	Contig00920_ERROPOS8102159	147438	153045	93.8	166
641257at33208a	Complete	Chr01	57321867	57325340	125.9	113
642323at33208a	Complete	Chr04	18011876	18013898	92.1	72
642552at33208a	Complete	Chr02	54142748	54149113	134.3	103
642773at33208a	Complete	Chr02	43468604	43474795	83.6	93
643380at33208a	Complete	Chr04	12287567	12296697	109.7	83
643883at33208a	Complete	Chr06	28531966	28542873	70.1	79
643954at33208a	Complete	Chr09	29276592	29289091	58.7	135
644034at33208a	Complete	Chr09	17333204	17336211	94	54
648300at33208a	Complete	Chr08	12567113	12569871	110.8	172
649979at33208a	Complete	Chr03	15611858	15614445	113.8	98

## Sheet: 2
Supplementary Data 2. Synteny analysis for genomes between C. ariakensis and C. hongkongensis.
Gene ID of C. ariakensis	Gene ID of C. hongkongensis
EVM0013668	EVM20prediction20scaffold1336_size126902_2
EVM0026654	EVM20prediction20scaffold1336_size126902_3
EVM0026436	EVM20prediction20scaffold1336_size126902_4
EVM0007942	EVM20prediction20scaffold1336_size126902_6
EVM0020444	EVM20prediction20scaffold1336_size126902_7
EVM0022630	EVM20prediction20scaffold717_size277432_23
EVM0006791	EVM20prediction20scaffold717_size277432_22
EVM0013668	EVM20prediction20scaffold1399_size118168_4
EVM0013668	EVM20prediction20scaffold1336_size126902_1
EVM0028488	EVM20prediction20scaffold1336_size126902_5
EVM0020575	EVM20prediction20scaffold1151_size154902_3
EVM0016889	EVM20prediction20scaffold1199_size146448_1
EVM0018245	EVM20prediction20scaffold1151_size154902_4
EVM0013245	EVM20prediction20scaffold1199_size146448_9
EVM0019740	EVM20prediction20scaffold1151_size154902_1
EVM0016889	EVM20prediction20scaffold1151_size154902_8
EVM0016889	EVM20prediction20scaffold351_size509573_5
EVM0016889	EVM20prediction20scaffold351_size509573_6
EVM0016889	EVM20prediction20scaffold1151_size154902_4
EVM0016889	EVM20prediction20scaffold1199_size146448_9
EVM0016889	EVM20prediction20scaffold1151_size154902_3
EVM0016889	EVM20prediction20scaffold1199_size146448_8
EVM0016889	EVM20prediction20scaffold1151_size154902_7
EVM0016889	EVM20prediction20scaffold1199_size146448_6
EVM0016889	EVM20prediction20scaffold1199_size146448_3
EVM0016889	EVM20prediction20scaffold1199_size146448_2
EVM0026718	EVM20prediction20scaffold1199_size146448_9
EVM0026718	EVM20prediction20scaffold1151_size154902_7
EVM0026718	EVM20prediction20scaffold1199_size146448_3
EVM0026718	EVM20prediction20scaffold1199_size146448_8
EVM0026718	EVM20prediction20scaffold1199_size146448_6
EVM0026718	EVM20prediction20scaffold1151_size154902_4
EVM0026718	EVM20prediction20scaffold1199_size146448_2
EVM0026718	EVM20prediction20scaffold1151_size154902_3
EVM0026718	EVM20prediction20scaffold1199_size146448_7
EVM0026718	EVM20prediction20scaffold1151_size154902_8
EVM0026718	EVM20prediction20scaffold351_size509573_5
EVM0026718	EVM20prediction20scaffold351_size509573_6
EVM0020575	EVM20prediction20scaffold1199_size146448_9
EVM0020575	EVM20prediction20scaffold1199_size146448_8
EVM0020575	EVM20prediction20scaffold1151_size154902_7
EVM0020575	EVM20prediction20scaffold1199_size146448_7
EVM0020575	EVM20prediction20scaffold1199_size146448_6
EVM0020575	EVM20prediction20scaffold1199_size146448_3
EVM0020575	EVM20prediction20scaffold1151_size154902_4
EVM0020575	EVM20prediction20scaffold1199_size146448_2
EVM0020575	EVM20prediction20scaffold351_size509573_5
EVM0020575	EVM20prediction20scaffold1151_size154902_8
EVM0020575	EVM20prediction20scaffold351_size509573_6
EVM0018245	EVM20prediction20scaffold1151_size154902_7
EVM0018245	EVM20prediction20scaffold1199_size146448_8
EVM0018245	EVM20prediction20scaffold1199_size146448_6
EVM0018245	EVM20prediction20scaffold1199_size146448_2
EVM0018245	EVM20prediction20scaffold1199_size146448_9
EVM0018245	EVM20prediction20scaffold1151_size154902_3
EVM0018245	EVM20prediction20scaffold1199_size146448_3
EVM0018245	EVM20prediction20scaffold1151_size154902_8
EVM0018245	EVM20prediction20scaffold351_size509573_5
EVM0018245	EVM20prediction20scaffold351_size509573_6
EVM0013245	EVM20prediction20scaffold1151_size154902_7
EVM0013245	EVM20prediction20scaffold1199_size146448_3
EVM0013245	EVM20prediction20scaffold1199_size146448_8
EVM0013245	EVM20prediction20scaffold1199_size146448_6
EVM0013245	EVM20prediction20scaffold1151_size154902_4
EVM0013245	EVM20prediction20scaffold1199_size146448_2
EVM0013245	EVM20prediction20scaffold1151_size154902_3
EVM0013245	EVM20prediction20scaffold1199_size146448_7
EVM0013245	EVM20prediction20scaffold1151_size154902_8
EVM0013245	EVM20prediction20scaffold351_size509573_5
EVM0013245	EVM20prediction20scaffold351_size509573_6
EVM0020301	EVM20prediction20scaffold745_size266301_11
EVM0017363	EVM20prediction20scaffold385_size486191_33
EVM0009768	EVM20prediction20scaffold385_size486191_34
EVM0001605	EVM20prediction20scaffold385_size486191_35
EVM0024180	EVM20prediction20scaffold745_size266301_11
EVM0024180	EVM20prediction20scaffold745_size266301_8
EVM0017363	EVM20prediction20scaffold385_size486191_31
EVM0020301	EVM20prediction20scaffold745_size266301_8
EVM0013295	EVM20prediction20scaffold1368_size122244_7
EVM0028763	EVM20prediction20scaffold1368_size122244_5
EVM0011495	EVM20prediction20scaffold1368_size122244_4
EVM0028430	EVM20prediction20scaffold1368_size122244_3
EVM0028763	EVM20prediction20scaffold1368_size122244_7
EVM0028763	EVM20prediction20scaffold1368_size122244_1
EVM0028763	EVM20prediction20scaffold1368_size122244_6
EVM0028763	EVM20prediction20scaffold1368_size122244_9
EVM0028763	EVM20prediction20scaffold1368_size122244_10
EVM0028763	EVM20prediction20scaffold1368_size122244_8
EVM0028763	EVM20prediction20scaffold1368_size122244_3
EVM0028430	EVM20prediction20scaffold1368_size122244_1
EVM0028430	EVM20prediction20scaffold1368_size122244_6
EVM0028430	EVM20prediction20scaffold1368_size122244_8
EVM0028430	EVM20prediction20scaffold1368_size122244_7
EVM0028430	EVM20prediction20scaffold1368_size122244_9
EVM0028430	EVM20prediction20scaffold1368_size122244_10
EVM0028430	EVM20prediction20scaffold1368_size122244_5
EVM0013295	EVM20prediction20scaffold1368_size122244_6
EVM0013295	EVM20prediction20scaffold1368_size122244_10
EVM0013295	EVM20prediction20scaffold1368_size122244_9
EVM0013295	EVM20prediction20scaffold1368_size122244_8
EVM0013295	EVM20prediction20scaffold1368_size122244_1
EVM0013295	EVM20prediction20scaffold1368_size122244_3
EVM0013295	EVM20prediction20scaffold1368_size122244_5
EVM0013391	EVM20prediction20scaffold1368_size122244_2
EVM0013391	EVM20prediction20scaffold1368_size122244_4
EVM0026414	EVM20prediction20scaffold1368_size122244_6
EVM0026414	EVM20prediction20scaffold1368_size122244_8
EVM0026414	EVM20prediction20scaffold1368_size122244_10
EVM0026414	EVM20prediction20scaffold1368_size122244_9
EVM0026414	EVM20prediction20scaffold1368_size122244_7
EVM0026414	EVM20prediction20scaffold1368_size122244_5
EVM0026414	EVM20prediction20scaffold1368_size122244_1
EVM0026414	EVM20prediction20scaffold1368_size122244_3
EVM0011495	EVM20prediction20scaffold1368_size122244_2
EVM0003951	EVM20prediction20scaffold1368_size122244_1
EVM0003951	EVM20prediction20scaffold1368_size122244_7
EVM0003951	EVM20prediction20scaffold1368_size122244_6
EVM0003951	EVM20prediction20scaffold1368_size122244_3
EVM0003951	EVM20prediction20scaffold1368_size122244_8
EVM0003951	EVM20prediction20scaffold1368_size122244_10
EVM0003951	EVM20prediction20scaffold1368_size122244_9
EVM0003951	EVM20prediction20scaffold1368_size122244_5
EVM0008645	EVM20prediction20scaffold283_size610313_16
EVM0000919	EVM20prediction20scaffold283_size610313_18
EVM0026988	EVM20prediction20scaffold283_size610313_19
EVM0022386	EVM20prediction20scaffold283_size610313_20
EVM0008250	EVM20prediction20scaffold240_size703420_14
EVM0006903	EVM20prediction20scaffold240_size703420_11
EVM0018803	EVM20prediction20scaffold1760_size94206_1
EVM0028976	EVM20prediction20scaffold9_size2461759_8
EVM0018803	EVM20prediction20scaffold149_size903585_1
EVM0018803	EVM20prediction20scaffold9_size2461759_7
EVM0018803	EVM20prediction20scaffold240_size703420_13
EVM0018803	EVM20prediction20scaffold240_size703420_11
EVM0017101	EVM20prediction20scaffold240_size703420_15
EVM0006903	EVM20prediction20scaffold240_size703420_13
EVM0006903	EVM20prediction20scaffold9_size2461759_7
EVM0006903	EVM20prediction20scaffold240_size703420_10
EVM0006903	EVM20prediction20scaffold1760_size94206_1
EVM0006903	EVM20prediction20scaffold9_size2461759_6
EVM0023070	EVM20prediction20scaffold9_size2461759_6
EVM0018331	EVM20prediction20scaffold111_size1033634_37
EVM0012378	EVM20prediction20scaffold111_size1033634_35
EVM0001438	EVM20prediction20scaffold111_size1033634_33
EVM0013104	EVM20prediction20scaffold111_size1033634_32
EVM0020644	EVM20prediction20scaffold111_size1033634_29
EVM0017991	EVM20prediction20scaffold111_size1033634_20
EVM0005647	EVM20prediction20scaffold111_size1033634_18
EVM0017322	EVM20prediction20scaffold111_size1033634_17
EVM0010008	EVM20prediction20scaffold111_size1033634_16
EVM0026926	EVM20prediction20scaffold111_size1033634_15
EVM0010373	EVM20prediction20scaffold111_size1033634_13
EVM0010314	EVM20prediction20scaffold111_size1033634_12
EVM0001204	EVM20prediction20scaffold111_size1033634_11
EVM0018215	EVM20prediction20scaffold111_size1033634_10
EVM0025609	EVM20prediction20scaffold111_size1033634_6
EVM0021645	EVM20prediction20scaffold111_size1033634_5
EVM0012086	EVM20prediction20scaffold111_size1033634_31
EVM0007557	EVM20prediction20scaffold111_size1033634_3
EVM0005647	EVM20prediction20scaffold111_size1033634_19
EVM0005647	EVM20prediction20scaffold111_size1033634_17
EVM0017773	EVM20prediction20scaffold111_size1033634_3
EVM0013471	EVM20prediction20scaffold111_size1033634_8
EVM0023793	EVM20prediction20scaffold111_size1033634_3
EVM0023793	EVM20prediction20scaffold111_size1033634_2
EVM0023793	EVM20prediction20scaffold111_size1033634_4
EVM0017322	EVM20prediction20scaffold111_size1033634_18
EVM0017322	EVM20prediction20scaffold111_size1033634_19
EVM0000193	EVM20prediction20scaffold111_size1033634_21
EVM0018331	EVM20prediction20scaffold111_size1033634_38
EVM0021908	EVM20prediction20scaffold111_size1033634_21
EVM0021363	EVM20prediction20scaffold111_size1033634_39
EVM0022547	EVM20prediction20scaffold111_size1033634_9
EVM0005070	EVM20prediction20scaffold111_size1033634_24
EVM0012999	EVM20prediction20scaffold111_size1033634_19
EVM0012999	EVM20prediction20scaffold111_size1033634_18
EVM0012999	EVM20prediction20scaffold111_size1033634_17
EVM0027878	EVM20prediction20scaffold111_size1033634_23
EVM0021269	EVM20prediction20scaffold111_size1033634_27
EVM0021948	EVM20prediction20scaffold111_size1033634_7
EVM0001438	EVM20prediction20scaffold111_size1033634_34
EVM0012724	EVM20prediction20scaffold111_size1033634_25
EVM0016716	EVM20prediction20scaffold877_size219468_4
EVM0019680	EVM20prediction20scaffold599_size339702_4
EVM0019308	EVM20prediction20scaffold599_size339702_3
EVM0027970	EVM20prediction20scaffold599_size339702_2
EVM0016716	EVM20prediction20scaffold599_size339702_4
EVM0028871	EVM20prediction20scaffold216_size745116_33
EVM0005683	EVM20prediction20scaffold216_size745116_31
EVM0025768	EVM20prediction20scaffold216_size745116_29
EVM0011629	EVM20prediction20scaffold216_size745116_28
EVM0018820	EVM20prediction20scaffold216_size745116_27
EVM0016741	EVM20prediction20scaffold216_size745116_25
EVM0008854	EVM20prediction20scaffold216_size745116_24
EVM0016353	EVM20prediction20scaffold216_size745116_23
EVM0009185	EVM20prediction20scaffold216_size745116_21
EVM0006533	EVM20prediction20scaffold216_size745116_20
EVM0008528	EVM20prediction20scaffold216_size745116_18
EVM0008400	EVM20prediction20scaffold216_size745116_15
EVM0022384	EVM20prediction20scaffold216_size745116_14
EVM0014061	EVM20prediction20scaffold216_size745116_11
EVM0025129	EVM20prediction20scaffold216_size745116_9
EVM0018404	EVM20prediction20scaffold7_size2478303_120
EVM0004174	EVM20prediction20scaffold7_size2478303_121
EVM0008200	EVM20prediction20scaffold7_size2478303_125
EVM0007243	EVM20prediction20scaffold7_size2478303_126
EVM0009197	EVM20prediction20scaffold7_size2478303_127
EVM0001372	EVM20prediction20scaffold216_size745116_6
EVM0025768	EVM20prediction20scaffold216_size745116_28
EVM0023196	EVM20prediction20scaffold216_size745116_18
EVM0022195	EVM20prediction20scaffold216_size745116_7
EVM0006221	EVM20prediction20scaffold216_size745116_16
EVM0000370	EVM20prediction20scaffold216_size745116_22
EVM0003607	EVM20prediction20scaffold216_size745116_11
EVM0003607	EVM20prediction20scaffold216_size745116_13
EVM0003607	EVM20prediction20scaffold216_size745116_12
EVM0018610	EVM20prediction20scaffold216_size745116_22
EVM0024698	EVM20prediction20scaffold216_size745116_18
EVM0013517	EVM20prediction20scaffold216_size745116_30
EVM0009168	EVM20prediction20scaffold216_size745116_17
EVM0028871	EVM20prediction20scaffold216_size745116_32
EVM0028871	EVM20prediction20scaffold216_size745116_31
EVM0013115	EVM20prediction20scaffold216_size745116_5
EVM0011629	EVM20prediction20scaffold216_size745116_29
EVM0001876	EVM20prediction20scaffold216_size745116_6
EVM0001876	EVM20prediction20scaffold216_size745116_7
EVM0008940	EVM20prediction20scaffold216_size745116_17
EVM0002507	EVM20prediction20scaffold7_size2478303_122
EVM0014061	EVM20prediction20scaffold216_size745116_12
EVM0014061	EVM20prediction20scaffold216_size745116_13
EVM0001838	EVM20prediction20scaffold1110_size161832_5
EVM0023503	EVM20prediction20scaffold1492_size108974_1
EVM0016611	EVM20prediction20scaffold1492_size108974_2
EVM0012860	EVM20prediction20scaffold1492_size108974_3
EVM0014718	EVM20prediction20scaffold216_size745116_33
EVM0017587	EVM20prediction20scaffold216_size745116_32
EVM0012860	EVM20prediction20scaffold1742_size79419_1
EVM0016611	EVM20prediction20scaffold1742_size79419_2
EVM0018560	EVM20prediction20scaffold1492_size108974_1
EVM0014718	EVM20prediction20scaffold216_size745116_32
EVM0014718	EVM20prediction20scaffold216_size745116_31
EVM0017587	EVM20prediction20scaffold216_size745116_31
EVM0017587	EVM20prediction20scaffold216_size745116_33
EVM0001838	EVM20prediction20scaffold1110_size161832_4
EVM0001838	EVM20prediction20scaffold598_size339902_15
EVM0001838	EVM20prediction20scaffold1110_size161832_3
EVM0001838	EVM20prediction20scaffold598_size339902_19
EVM0001838	EVM20prediction20scaffold598_size339902_16
EVM0001838	EVM20prediction20scaffold1110_size161832_1
EVM0007212	EVM20prediction20scaffold216_size745116_32
EVM0007212	EVM20prediction20scaffold216_size745116_31
EVM0007212	EVM20prediction20scaffold216_size745116_33
EVM0008063	EVM20prediction20scaffold1110_size161832_3
EVM0008063	EVM20prediction20scaffold598_size339902_19
EVM0008063	EVM20prediction20scaffold1110_size161832_4
EVM0008063	EVM20prediction20scaffold1110_size161832_5
EVM0008063	EVM20prediction20scaffold598_size339902_16
EVM0012219	EVM20prediction20scaffold598_size339902_16
EVM0012219	EVM20prediction20scaffold598_size339902_15
EVM0012219	EVM20prediction20scaffold1110_size161832_4
EVM0012219	EVM20prediction20scaffold1110_size161832_3
EVM0012219	EVM20prediction20scaffold598_size339902_19
EVM0012219	EVM20prediction20scaffold1110_size161832_5
EVM0016488	EVM20prediction20scaffold7_size2478303_122
EVM0018838	EVM20prediction20scaffold7_size2478303_125
EVM0018394	EVM20prediction20scaffold7_size2478303_126
EVM0023663	EVM20prediction20scaffold7_size2478303_127
EVM0023992	EVM20prediction20scaffold7_size2478303_128
EVM0020474	EVM20prediction20scaffold7_size2478303_129
EVM0008904	EVM20prediction20scaffold7_size2478303_130
EVM0009027	EVM20prediction20scaffold7_size2478303_131
EVM0009276	EVM20prediction20scaffold7_size2478303_132
EVM0027111	EVM20prediction20scaffold7_size2478303_133
EVM0027111	EVM20prediction20scaffold7_size2478303_132
EVM0009276	EVM20prediction20scaffold7_size2478303_133
EVM0026588	EVM20prediction20scaffold164_size863798_22
EVM0028839	EVM20prediction20scaffold164_size863798_23
EVM0006684	EVM20prediction20scaffold164_size863798_24
EVM0028965	EVM20prediction20scaffold164_size863798_25
EVM0015826	EVM20prediction20scaffold164_size863798_26
EVM0007087	EVM20prediction20scaffold2032_size58517_1
EVM0027893	EVM20prediction20scaffold2032_size58517_2
EVM0019179	EVM20prediction20scaffold2032_size58517_3
EVM0001747	EVM20prediction20scaffold2032_size58517_4
EVM0002621	EVM20prediction20scaffold2032_size58517_1
EVM0027893	EVM20prediction20scaffold2032_size58517_3
EVM0019179	EVM20prediction20scaffold2032_size58517_2
EVM0002315	EVM20prediction20scaffold2032_size58517_1
EVM0027967	EVM20prediction20scaffold2032_size58517_4
EVM0000845	EVM20prediction20scaffold877_size219468_6
EVM0016636	EVM20prediction20scaffold599_size339702_4
EVM0001077	EVM20prediction20scaffold356_size540625_18
EVM0001077	EVM20prediction20scaffold599_size339702_5
EVM0012909	EVM20prediction20scaffold356_size540625_17
EVM0001077	EVM20prediction20scaffold356_size540625_16
EVM0001077	EVM20prediction20scaffold356_size540625_17
EVM0001077	EVM20prediction20scaffold599_size339702_6
EVM0001077	EVM20prediction20scaffold877_size219468_9
EVM0001077	EVM20prediction20scaffold970_size187836_2
EVM0001077	EVM20prediction20scaffold970_size187836_6
EVM0001077	EVM20prediction20scaffold877_size219468_8
EVM0001077	EVM20prediction20scaffold970_size187836_1
EVM0001077	EVM20prediction20scaffold970_size187836_3
EVM0001077	EVM20prediction20scaffold970_size187836_5
EVM0001077	EVM20prediction20scaffold970_size187836_4
EVM0001077	EVM20prediction20scaffold356_size540625_15
EVM0001077	EVM20prediction20scaffold877_size219468_7
EVM0007943	EVM20prediction20scaffold599_size339702_2
EVM0016762	EVM20prediction20scaffold599_size339702_5
EVM0016762	EVM20prediction20scaffold970_size187836_1
EVM0016762	EVM20prediction20scaffold970_size187836_4
EVM0016762	EVM20prediction20scaffold877_size219468_7
EVM0016762	EVM20prediction20scaffold356_size540625_18
EVM0016762	EVM20prediction20scaffold599_size339702_6
EVM0016762	EVM20prediction20scaffold356_size540625_17
EVM0012909	EVM20prediction20scaffold599_size339702_6
EVM0012909	EVM20prediction20scaffold599_size339702_5
EVM0012909	EVM20prediction20scaffold356_size540625_18
EVM0012909	EVM20prediction20scaffold356_size540625_16
EVM0012909	EVM20prediction20scaffold877_size219468_9
EVM0012909	EVM20prediction20scaffold970_size187836_2
EVM0012909	EVM20prediction20scaffold970_size187836_6
EVM0012909	EVM20prediction20scaffold877_size219468_8
EVM0012909	EVM20prediction20scaffold356_size540625_15
EVM0012909	EVM20prediction20scaffold970_size187836_3
EVM0012909	EVM20prediction20scaffold970_size187836_1
EVM0012909	EVM20prediction20scaffold970_size187836_4
EVM0012909	EVM20prediction20scaffold877_size219468_7
EVM0012909	EVM20prediction20scaffold970_size187836_5
EVM0000845	EVM20prediction20scaffold599_size339702_1
EVM0000845	EVM20prediction20scaffold416_size456177_14
EVM0025139	EVM20prediction20scaffold599_size339702_3
EVM0009076	EVM20prediction20scaffold1040_size200745_6
EVM0003162	EVM20prediction20scaffold487_size399054_3
EVM0019573	EVM20prediction20scaffold487_size399054_4
EVM0013028	EVM20prediction20scaffold487_size399054_5
EVM0001999	EVM20prediction20scaffold95_size1117995_5
EVM0015200	EVM20prediction20scaffold95_size1117995_4
EVM0019075	EVM20prediction20scaffold95_size1117995_3
EVM0026335	EVM20prediction20scaffold95_size1117995_1
EVM0025029	EVM20prediction20scaffold2132_size53277_1
EVM0022925	EVM20prediction20scaffold2014_size59406_2
EVM0022925	EVM20prediction20scaffold1415_size116460_2
EVM0022925	EVM20prediction20scaffold905_size308887_7
EVM0022925	EVM20prediction20scaffold1415_size116460_1
EVM0022925	EVM20prediction20scaffold2014_size59406_1
EVM0022925	EVM20prediction20scaffold905_size308887_9
EVM0022925	EVM20prediction20scaffold2132_size53277_1
EVM0014371	EVM20prediction20scaffold2132_size53277_1
EVM0014371	EVM20prediction20scaffold905_size308887_9
EVM0014371	EVM20prediction20scaffold2014_size59406_2
EVM0025029	EVM20prediction20scaffold905_size308887_9
EVM0025029	EVM20prediction20scaffold1040_size200745_5
EVM0025029	EVM20prediction20scaffold1415_size116460_2
EVM0025029	EVM20prediction20scaffold2014_size59406_2
EVM0003162	EVM20prediction20scaffold1040_size200745_7
EVM0012867	EVM20prediction20scaffold95_size1117995_1
EVM0019509	EVM20prediction20scaffold2132_size53277_1
EVM0019509	EVM20prediction20scaffold905_size308887_9
EVM0019509	EVM20prediction20scaffold2014_size59406_2
EVM0001999	EVM20prediction20scaffold95_size1117995_6
EVM0009076	EVM20prediction20scaffold487_size399054_2
EVM0028913	EVM20prediction20scaffold95_size1117995_2
EVM0019573	EVM20prediction20scaffold1040_size200745_8
EVM0007128	EVM20prediction20scaffold2132_size53277_1
EVM0007128	EVM20prediction20scaffold905_size308887_9
EVM0007128	EVM20prediction20scaffold1415_size116460_2
EVM0007128	EVM20prediction20scaffold2014_size59406_2
EVM0007128	EVM20prediction20scaffold905_size308887_7
EVM0016888	EVM20prediction20scaffold404_size468486_20
EVM0024849	EVM20prediction20scaffold404_size468486_22
EVM0001045	EVM20prediction20scaffold404_size468486_23
EVM0021089	EVM20prediction20scaffold404_size468486_26
EVM0025277	EVM20prediction20scaffold404_size468486_27
EVM0013026	EVM20prediction20scaffold404_size468486_19
EVM0016888	EVM20prediction20scaffold404_size468486_21
EVM0012907	EVM20prediction20scaffold404_size468486_25
EVM0001834	EVM20prediction20scaffold404_size468486_25
EVM0003012	EVM20prediction20scaffold404_size468486_18
EVM0015146	EVM20prediction20scaffold404_size468486_24
EVM0025499	EVM20prediction20scaffold529_size374888_10
EVM0016534	EVM20prediction20scaffold529_size374888_9
EVM0009223	EVM20prediction20scaffold529_size374888_8
EVM0002570	EVM20prediction20scaffold529_size374888_7
EVM0007018	EVM20prediction20scaffold529_size374888_6
EVM0027600	EVM20prediction20scaffold1653_size88928_1
EVM0027600	EVM20prediction20scaffold529_size374888_11
EVM0000075	EVM20prediction20scaffold1653_size88928_1
EVM0000075	EVM20prediction20scaffold529_size374888_11
EVM0019535	EVM20prediction20scaffold912_size225657_5
EVM0018723	EVM20prediction20scaffold912_size225657_6
EVM0011324	EVM20prediction20scaffold1130_size158318_1
EVM0016310	EVM20prediction20scaffold912_size225657_9
EVM0005577	EVM20prediction20scaffold378_size492221_6
EVM0000859	EVM20prediction20scaffold378_size492221_5
EVM0014692	EVM20prediction20scaffold378_size492221_4
EVM0023195	EVM20prediction20scaffold805_size242631_1
EVM0021517	EVM20prediction20scaffold378_size492221_7
EVM0025062	EVM20prediction20scaffold378_size492221_15
EVM0018407	EVM20prediction20scaffold912_size225657_5
EVM0018407	EVM20prediction20scaffold1180_size148880_1
EVM0020489	EVM20prediction20scaffold912_size225657_8
EVM0020489	EVM20prediction20scaffold378_size492221_9
EVM0020489	EVM20prediction20scaffold912_size225657_9
EVM0019535	EVM20prediction20scaffold1180_size148880_1
EVM0019535	EVM20prediction20scaffold1180_size148880_4
EVM0017521	EVM20prediction20scaffold805_size242631_1
EVM0025859	EVM20prediction20scaffold656_size307336_8
EVM0025859	EVM20prediction20scaffold805_size242631_1
EVM0017533	EVM20prediction20scaffold378_size492221_9
EVM0017533	EVM20prediction20scaffold912_size225657_8
EVM0017533	EVM20prediction20scaffold912_size225657_9
EVM0023195	EVM20prediction20scaffold378_size492221_4
EVM0010077	EVM20prediction20scaffold912_size225657_5
EVM0007410	EVM20prediction20scaffold1119_size180369_1
EVM0007410	EVM20prediction20scaffold378_size492221_15
EVM0007410	EVM20prediction20scaffold378_size492221_12
EVM0025186	EVM20prediction20scaffold378_size492221_8
EVM0016310	EVM20prediction20scaffold912_size225657_8
EVM0016310	EVM20prediction20scaffold378_size492221_9
EVM0016310	EVM20prediction20scaffold912_size225657_7
EVM0027473	EVM20prediction20scaffold378_size492221_8
EVM0018707	EVM20prediction20scaffold912_size225657_8
EVM0018707	EVM20prediction20scaffold912_size225657_9
EVM0028975	EVM20prediction20scaffold1130_size158318_1
EVM0007899	EVM20prediction20scaffold641_size318666_7
EVM0019310	EVM20prediction20scaffold641_size318666_6
EVM0020546	EVM20prediction20scaffold316_size718199_26
EVM0009425	EVM20prediction20scaffold715_size277587_2
EVM0000936	EVM20prediction20scaffold715_size277587_3
EVM0016076	EVM20prediction20scaffold641_size318666_4
EVM0016076	EVM20prediction20scaffold1352_size124073_1
EVM0016076	EVM20prediction20scaffold314_size562031_12
EVM0016076	EVM20prediction20scaffold314_size562031_13
EVM0009425	EVM20prediction20scaffold641_size318666_4
EVM0009425	EVM20prediction20scaffold1352_size124073_1
EVM0009772	EVM20prediction20scaffold641_size318666_9
EVM0027264	EVM20prediction20scaffold1352_size124073_1
EVM0027264	EVM20prediction20scaffold314_size562031_12
EVM0027264	EVM20prediction20scaffold641_size318666_4
EVM0027264	EVM20prediction20scaffold314_size562031_13
EVM0028255	EVM20prediction20scaffold715_size277587_2
EVM0028255	EVM20prediction20scaffold1352_size124073_1
EVM0028255	EVM20prediction20scaffold641_size318666_4
EVM0016530	EVM20prediction20scaffold61_size1355541_56
EVM0006746	EVM20prediction20scaffold61_size1355541_58
EVM0013312	EVM20prediction20scaffold61_size1355541_59
EVM0022424	EVM20prediction20scaffold61_size1355541_60
EVM0010493	EVM20prediction20scaffold61_size1355541_61
EVM0015666	EVM20prediction20scaffold61_size1355541_56
EVM0015666	EVM20prediction20scaffold61_size1355541_57
EVM0015666	EVM20prediction20scaffold61_size1355541_54
EVM0016530	EVM20prediction20scaffold61_size1355541_57
EVM0016530	EVM20prediction20scaffold61_size1355541_54
EVM0013945	EVM20prediction20scaffold738_size268555_6
EVM0001008	EVM20prediction20scaffold738_size268555_7
EVM0008595	EVM20prediction20scaffold738_size268555_9
EVM0000359	EVM20prediction20scaffold738_size268555_10
EVM0026851	EVM20prediction20scaffold738_size268555_11
EVM0005494	EVM20prediction20scaffold738_size268555_14
EVM0022134	EVM20prediction20scaffold382_size486976_4
EVM0016184	EVM20prediction20scaffold382_size486976_5
EVM0013311	EVM20prediction20scaffold382_size486976_7
EVM0014652	EVM20prediction20scaffold382_size486976_8
EVM0011493	EVM20prediction20scaffold382_size486976_11
EVM0004828	EVM20prediction20scaffold382_size486976_12
EVM0001147	EVM20prediction20scaffold382_size486976_13
EVM0023970	EVM20prediction20scaffold382_size486976_14
EVM0011831	EVM20prediction20scaffold382_size486976_15
EVM0018662	EVM20prediction20scaffold382_size486976_19
EVM0004828	EVM20prediction20scaffold1894_size67007_2
EVM0004828	EVM20prediction20scaffold382_size486976_13
EVM0014652	EVM20prediction20scaffold382_size486976_9
EVM0001147	EVM20prediction20scaffold1894_size67007_2
EVM0001147	EVM20prediction20scaffold382_size486976_12
EVM0019595	EVM20prediction20scaffold738_size268555_14
EVM0019595	EVM20prediction20scaffold738_size268555_13
EVM0026641	EVM20prediction20scaffold738_size268555_13
EVM0026641	EVM20prediction20scaffold738_size268555_14
EVM0009690	EVM20prediction20scaffold382_size486976_10
EVM0005214	EVM20prediction20scaffold738_size268555_12
EVM0013945	EVM20prediction20scaffold738_size268555_3
EVM0013945	EVM20prediction20scaffold738_size268555_4
EVM0014915	EVM20prediction20scaffold738_size268555_8
EVM0011831	EVM20prediction20scaffold1894_size67007_1
EVM0001008	EVM20prediction20scaffold738_size268555_5
EVM0027137	EVM20prediction20scaffold1320_size128672_6
EVM0010766	EVM20prediction20scaffold1320_size128672_4
EVM0016286	EVM20prediction20scaffold735_size270575_12
EVM0021703	EVM20prediction20scaffold735_size270575_11
EVM0014834	EVM20prediction20scaffold735_size270575_6
EVM0008283	EVM20prediction20scaffold735_size270575_8
EVM0008283	EVM20prediction20scaffold735_size270575_7
EVM0010766	EVM20prediction20scaffold1077_size166691_4
EVM0010766	EVM20prediction20scaffold1320_size128672_2
EVM0009571	EVM20prediction20scaffold1320_size128672_4
EVM0013186	EVM20prediction20scaffold735_size270575_1
EVM0021916	EVM20prediction20scaffold1320_size128672_7
EVM0021916	EVM20prediction20scaffold1320_size128672_6
EVM0004702	EVM20prediction20scaffold735_size270575_8
EVM0004702	EVM20prediction20scaffold735_size270575_7
EVM0027137	EVM20prediction20scaffold1320_size128672_7
EVM0027137	EVM20prediction20scaffold1320_size128672_2
EVM0012688	EVM20prediction20scaffold1320_size128672_7
EVM0012688	EVM20prediction20scaffold1320_size128672_6
EVM0012688	EVM20prediction20scaffold1320_size128672_2
EVM0018717	EVM20prediction20scaffold1077_size166691_4
EVM0018717	EVM20prediction20scaffold1320_size128672_4
EVM0018717	EVM20prediction20scaffold1320_size128672_2
EVM0018717	EVM20prediction20scaffold1077_size166691_3
EVM0019799	EVM20prediction20scaffold1320_size128672_6
EVM0007053	EVM20prediction20scaffold735_size270575_4
EVM0015757	EVM20prediction20scaffold735_size270575_3
EVM0002641	EVM20prediction20scaffold735_size270575_9
EVM0002641	EVM20prediction20scaffold735_size270575_10
EVM0004210	EVM20prediction20scaffold1161_size153097_5
EVM0027362	EVM20prediction20scaffold741_size267846_4
EVM0001864	EVM20prediction20scaffold995_size181339_1
EVM0028576	EVM20prediction20scaffold955_size189849_7
EVM0027362	EVM20prediction20scaffold582_size346946_9
EVM0027362	EVM20prediction20scaffold582_size346946_8
EVM0027362	EVM20prediction20scaffold741_size267846_5
EVM0027362	EVM20prediction20scaffold582_size346946_6
EVM0027362	EVM20prediction20scaffold1161_size153097_5
EVM0027362	EVM20prediction20scaffold1161_size153097_6
EVM0027362	EVM20prediction20scaffold741_size267846_2
EVM0027362	EVM20prediction20scaffold1161_size153097_1
EVM0027362	EVM20prediction20scaffold1161_size153097_4
EVM0001454	EVM20prediction20scaffold741_size267846_5
EVM0001454	EVM20prediction20scaffold1161_size153097_6
EVM0001454	EVM20prediction20scaffold1161_size153097_5
EVM0001454	EVM20prediction20scaffold582_size346946_6
EVM0001454	EVM20prediction20scaffold741_size267846_4
EVM0001454	EVM20prediction20scaffold1161_size153097_1
EVM0001454	EVM20prediction20scaffold1161_size153097_4
EVM0017810	EVM20prediction20scaffold995_size181339_1
EVM0017810	EVM20prediction20scaffold995_size181339_2
EVM0004210	EVM20prediction20scaffold582_size346946_8
EVM0004210	EVM20prediction20scaffold1161_size153097_6
EVM0004210	EVM20prediction20scaffold741_size267846_5
EVM0004210	EVM20prediction20scaffold1161_size153097_1
EVM0004210	EVM20prediction20scaffold582_size346946_9
EVM0004210	EVM20prediction20scaffold741_size267846_2
EVM0004210	EVM20prediction20scaffold582_size346946_6
EVM0004210	EVM20prediction20scaffold741_size267846_4
EVM0004210	EVM20prediction20scaffold1161_size153097_4
EVM0013664	EVM20prediction20scaffold741_size267846_4
EVM0013664	EVM20prediction20scaffold741_size267846_5
EVM0013664	EVM20prediction20scaffold582_size346946_9
EVM0013664	EVM20prediction20scaffold582_size346946_6
EVM0013664	EVM20prediction20scaffold1161_size153097_1
EVM0013664	EVM20prediction20scaffold582_size346946_8
EVM0013664	EVM20prediction20scaffold1161_size153097_5
EVM0013664	EVM20prediction20scaffold1161_size153097_6
EVM0013664	EVM20prediction20scaffold1161_size153097_4
EVM0013664	EVM20prediction20scaffold741_size267846_2
EVM0028614	EVM20prediction20scaffold741_size267846_5
EVM0028614	EVM20prediction20scaffold1161_size153097_6
EVM0028614	EVM20prediction20scaffold582_size346946_7
EVM0028614	EVM20prediction20scaffold1161_size153097_5
EVM0028614	EVM20prediction20scaffold582_size346946_8
EVM0028614	EVM20prediction20scaffold582_size346946_6
EVM0028614	EVM20prediction20scaffold1161_size153097_1
EVM0028614	EVM20prediction20scaffold741_size267846_4
EVM0028614	EVM20prediction20scaffold741_size267846_2
EVM0028614	EVM20prediction20scaffold1161_size153097_4
EVM0016165	EVM20prediction20scaffold995_size181339_2
EVM0016165	EVM20prediction20scaffold995_size181339_1
EVM0004849	EVM20prediction20scaffold995_size181339_3
EVM0009052	EVM20prediction20scaffold741_size267846_5
EVM0009052	EVM20prediction20scaffold1161_size153097_6
EVM0009052	EVM20prediction20scaffold1161_size153097_5
EVM0009052	EVM20prediction20scaffold582_size346946_7
EVM0009052	EVM20prediction20scaffold582_size346946_6
EVM0009052	EVM20prediction20scaffold741_size267846_4
EVM0009052	EVM20prediction20scaffold1161_size153097_1
EVM0009052	EVM20prediction20scaffold582_size346946_8
EVM0009052	EVM20prediction20scaffold582_size346946_9
EVM0009052	EVM20prediction20scaffold1161_size153097_4
EVM0009052	EVM20prediction20scaffold741_size267846_2
EVM0021352	EVM20prediction20scaffold995_size181339_3
EVM0001864	EVM20prediction20scaffold776_size250787_16
EVM0001864	EVM20prediction20scaffold995_size181339_2
EVM0008439	EVM20prediction20scaffold741_size267846_5
EVM0008439	EVM20prediction20scaffold1161_size153097_6
EVM0018181	EVM20prediction20scaffold741_size267846_5
EVM0018181	EVM20prediction20scaffold1161_size153097_6
EVM0018181	EVM20prediction20scaffold582_size346946_8
EVM0018181	EVM20prediction20scaffold1161_size153097_5
EVM0018181	EVM20prediction20scaffold582_size346946_9
EVM0018181	EVM20prediction20scaffold1161_size153097_1
EVM0018181	EVM20prediction20scaffold741_size267846_4
EVM0018181	EVM20prediction20scaffold582_size346946_6
EVM0010864	EVM20prediction20scaffold467_size410579_8
EVM0007529	EVM20prediction20scaffold592_size342442_9
EVM0007529	EVM20prediction20scaffold467_size410579_6
EVM0012830	EVM20prediction20scaffold467_size410579_5
EVM0008612	EVM20prediction20scaffold467_size410579_4
EVM0012830	EVM20prediction20scaffold467_size410579_3
EVM0012830	EVM20prediction20scaffold467_size410579_7
EVM0008612	EVM20prediction20scaffold467_size410579_8
EVM0008612	EVM20prediction20scaffold1173_size260798_4
EVM0007980	EVM20prediction20scaffold467_size410579_4
EVM0007980	EVM20prediction20scaffold467_size410579_8
EVM0007980	EVM20prediction20scaffold1173_size260798_4
EVM0007529	EVM20prediction20scaffold592_size342442_10
EVM0010864	EVM20prediction20scaffold467_size410579_4
EVM0010864	EVM20prediction20scaffold1635_size91980_1
EVM0010864	EVM20prediction20scaffold1173_size260798_4
EVM0010864	EVM20prediction20scaffold467_size410579_9
EVM0009573	EVM20prediction20scaffold391_size478856_22
EVM0001058	EVM20prediction20scaffold391_size478856_20
EVM0019745	EVM20prediction20scaffold391_size478856_18
EVM0015716	EVM20prediction20scaffold391_size478856_17
EVM0006980	EVM20prediction20scaffold391_size478856_15
EVM0019721	EVM20prediction20scaffold391_size478856_19
EVM0023811	EVM20prediction20scaffold391_size478856_21
EVM0023811	EVM20prediction20scaffold718_size275985_5
EVM0006434	EVM20prediction20scaffold391_size478856_23
EVM0006434	EVM20prediction20scaffold718_size275985_1
EVM0015716	EVM20prediction20scaffold391_size478856_16
EVM0023883	EVM20prediction20scaffold391_size478856_13
EVM0012207	EVM20prediction20scaffold391_size478856_12
EVM0012207	EVM20prediction20scaffold391_size478856_10
EVM0012207	EVM20prediction20scaffold391_size478856_11
EVM0018235	EVM20prediction20scaffold391_size478856_21
EVM0019706	EVM20prediction20scaffold790_size247703_7
EVM0010411	EVM20prediction20scaffold790_size247703_6
EVM0001112	EVM20prediction20scaffold790_size247703_10
EVM0024916	EVM20prediction20scaffold790_size247703_11
EVM0022988	EVM20prediction20scaffold790_size247703_12
EVM0006785	EVM20prediction20scaffold790_size247703_13
EVM0010411	EVM20prediction20scaffold790_size247703_7
EVM0019706	EVM20prediction20scaffold790_size247703_6
EVM0014065	EVM20prediction20scaffold790_size247703_6
EVM0014065	EVM20prediction20scaffold790_size247703_7
EVM0001132	EVM20prediction20scaffold1087_size165745_6
EVM0011132	EVM20prediction20scaffold1087_size165745_7
EVM0027675	EVM20prediction20scaffold1087_size165745_8
EVM0013273	EVM20prediction20scaffold1087_size165745_9
EVM0019091	EVM20prediction20scaffold1087_size165745_10
EVM0009820	EVM20prediction20scaffold39_size1598466_2
EVM0009820	EVM20prediction20scaffold1087_size165745_11
EVM0018629	EVM20prediction20scaffold67_size1301033_8
EVM0028503	EVM20prediction20scaffold67_size1301033_7
EVM0016123	EVM20prediction20scaffold67_size1301033_5
EVM0012064	EVM20prediction20scaffold67_size1301033_2
EVM0025708	EVM20prediction20scaffold67_size1301033_1
EVM0002850	EVM20prediction20scaffold67_size1301033_6
EVM0000192	EVM20prediction20scaffold67_size1301033_9
EVM0014957	EVM20prediction20scaffold67_size1301033_3
EVM0023892	EVM20prediction20scaffold502_size516383_7
EVM0009388	EVM20prediction20scaffold502_size516383_9
EVM0025209	EVM20prediction20scaffold502_size516383_11
EVM0005175	EVM20prediction20scaffold502_size516383_12
EVM0016526	EVM20prediction20scaffold502_size516383_13
EVM0022387	EVM20prediction20scaffold502_size516383_14
EVM0001645	EVM20prediction20scaffold502_size516383_21
EVM0026856	EVM20prediction20scaffold240_size703420_29
EVM0012350	EVM20prediction20scaffold502_size516383_22
EVM0002447	EVM20prediction20scaffold240_size703420_27
EVM0015107	EVM20prediction20scaffold240_size703420_26
EVM0010890	EVM20prediction20scaffold502_size516383_21
EVM0010890	EVM20prediction20scaffold502_size516383_24
EVM0025177	EVM20prediction20scaffold502_size516383_7
EVM0025177	EVM20prediction20scaffold2044_size57985_2
EVM0025177	EVM20prediction20scaffold502_size516383_8
EVM0025177	EVM20prediction20scaffold2044_size57985_4
EVM0025177	EVM20prediction20scaffold2044_size57985_3
EVM0025177	EVM20prediction20scaffold2044_size57985_5
EVM0025177	EVM20prediction20scaffold502_size516383_6
EVM0026856	EVM20prediction20scaffold502_size516383_20
EVM0026856	EVM20prediction20scaffold502_size516383_19
EVM0025209	EVM20prediction20scaffold502_size516383_10
EVM0024096	EVM20prediction20scaffold502_size516383_22
EVM0024096	EVM20prediction20scaffold240_size703420_28
EVM0001645	EVM20prediction20scaffold502_size516383_24
EVM0012350	EVM20prediction20scaffold240_size703420_28
EVM0023892	EVM20prediction20scaffold2044_size57985_4
EVM0023892	EVM20prediction20scaffold502_size516383_8
EVM0023892	EVM20prediction20scaffold2044_size57985_3
EVM0023892	EVM20prediction20scaffold2044_size57985_2
EVM0023892	EVM20prediction20scaffold502_size516383_6
EVM0023892	EVM20prediction20scaffold2044_size57985_5
EVM0023188	EVM20prediction20scaffold502_size516383_10
EVM0024142	EVM20prediction20scaffold502_size516383_12
EVM0003298	EVM20prediction20scaffold502_size516383_13
EVM0007247	EVM20prediction20scaffold502_size516383_14
EVM0006526	EVM20prediction20scaffold502_size516383_21
EVM0023188	EVM20prediction20scaffold502_size516383_11
EVM0006526	EVM20prediction20scaffold502_size516383_24
EVM0012491	EVM20prediction20scaffold722_size275475_5
EVM0028269	EVM20prediction20scaffold722_size275475_7
EVM0028269	EVM20prediction20scaffold1228_size141759_1
EVM0020396	EVM20prediction20scaffold1228_size141759_2
EVM0026409	EVM20prediction20scaffold1228_size141759_3
EVM0020584	EVM20prediction20scaffold1228_size141759_4
EVM0013658	EVM20prediction20scaffold746_size266105_4
EVM0025465	EVM20prediction20scaffold746_size266105_3
EVM0006924	EVM20prediction20scaffold746_size266105_2
EVM0009277	EVM20prediction20scaffold722_size275475_7
EVM0009277	EVM20prediction20scaffold1228_size141759_1
EVM0009277	EVM20prediction20scaffold1228_size141759_2
EVM0006924	EVM20prediction20scaffold746_size266105_1
EVM0019361	EVM20prediction20scaffold746_size266105_6
EVM0013993	EVM20prediction20scaffold746_size266105_7
EVM0015687	EVM20prediction20scaffold746_size266105_7
EVM0028269	EVM20prediction20scaffold1228_size141759_2
EVM0005010	EVM20prediction20scaffold746_size266105_5
EVM0019932	EVM20prediction20scaffold117_size1015524_24
EVM0000887	EVM20prediction20scaffold117_size1015524_25
EVM0009188	EVM20prediction20scaffold117_size1015524_26
EVM0026348	EVM20prediction20scaffold117_size1015524_27
EVM0024818	EVM20prediction20scaffold117_size1015524_28
EVM0022090	EVM20prediction20scaffold117_size1015524_25
EVM0007064	EVM20prediction20scaffold117_size1015524_23
EVM0009504	EVM20prediction20scaffold117_size1015524_25
EVM0009699	EVM20prediction20scaffold117_size1015524_22
EVM0016921	EVM20prediction20scaffold209_size760981_9
EVM0013279	EVM20prediction20scaffold209_size760981_6
EVM0026787	EVM20prediction20scaffold209_size760981_4
EVM0004006	EVM20prediction20scaffold209_size760981_3
EVM0028728	EVM20prediction20scaffold209_size760981_2
EVM0015041	EVM20prediction20scaffold209_size760981_1
EVM0018318	EVM20prediction20scaffold515_size381725_1
EVM0021899	EVM20prediction20scaffold515_size381725_3
EVM0002121	EVM20prediction20scaffold515_size381725_4
EVM0019471	EVM20prediction20scaffold515_size381725_7
EVM0016633	EVM20prediction20scaffold515_size381725_8
EVM0017332	EVM20prediction20scaffold515_size381725_9
EVM0020372	EVM20prediction20scaffold515_size381725_10
EVM0024209	EVM20prediction20scaffold515_size381725_11
EVM0009056	EVM20prediction20scaffold515_size381725_12
EVM0026028	EVM20prediction20scaffold515_size381725_13
EVM0022580	EVM20prediction20scaffold515_size381725_14
EVM0017552	EVM20prediction20scaffold515_size381725_16
EVM0007409	EVM20prediction20scaffold515_size381725_17
EVM0025171	EVM20prediction20scaffold515_size381725_18
EVM0015000	EVM20prediction20scaffold515_size381725_19
EVM0025906	EVM20prediction20scaffold515_size381725_20
EVM0027742	EVM20prediction20scaffold515_size381725_21
EVM0023012	EVM20prediction20scaffold515_size381725_22
EVM0020134	EVM20prediction20scaffold515_size381725_24
EVM0012273	EVM20prediction20scaffold515_size381725_25
EVM0006323	EVM20prediction20scaffold515_size381725_26
EVM0008527	EVM20prediction20scaffold423_size448789_27
EVM0015843	EVM20prediction20scaffold423_size448789_25
EVM0020990	EVM20prediction20scaffold423_size448789_24
EVM0023499	EVM20prediction20scaffold423_size448789_23
EVM0018710	EVM20prediction20scaffold423_size448789_22
EVM0004254	EVM20prediction20scaffold423_size448789_21
EVM0005762	EVM20prediction20scaffold423_size448789_20
EVM0023170	EVM20prediction20scaffold423_size448789_18
EVM0017146	EVM20prediction20scaffold423_size448789_17
EVM0022161	EVM20prediction20scaffold423_size448789_14
EVM0025500	EVM20prediction20scaffold423_size448789_13
EVM0014386	EVM20prediction20scaffold423_size448789_12
EVM0019541	EVM20prediction20scaffold423_size448789_11
EVM0001134	EVM20prediction20scaffold423_size448789_9
EVM0011732	EVM20prediction20scaffold423_size448789_7
EVM0008574	EVM20prediction20scaffold423_size448789_5
EVM0025240	EVM20prediction20scaffold423_size448789_4
EVM0019053	EVM20prediction20scaffold423_size448789_2
EVM0023355	EVM20prediction20scaffold1347_size124990_4
EVM0008452	EVM20prediction20scaffold1347_size124990_7
EVM0004036	EVM20prediction20scaffold515_size381725_11
EVM0010039	EVM20prediction20scaffold1347_size124990_4
EVM0008574	EVM20prediction20scaffold423_size448789_4
EVM0019471	EVM20prediction20scaffold515_size381725_5
EVM0019471	EVM20prediction20scaffold515_size381725_4
EVM0019471	EVM20prediction20scaffold515_size381725_2
EVM0019471	EVM20prediction20scaffold515_size381725_6
EVM0019471	EVM20prediction20scaffold515_size381725_3
EVM0013279	EVM20prediction20scaffold209_size760981_7
EVM0013279	EVM20prediction20scaffold209_size760981_5
EVM0011562	EVM20prediction20scaffold423_size448789_27
EVM0011562	EVM20prediction20scaffold515_size381725_30
EVM0008527	EVM20prediction20scaffold515_size381725_30
EVM0021899	EVM20prediction20scaffold515_size381725_2
EVM0021899	EVM20prediction20scaffold515_size381725_4
EVM0021899	EVM20prediction20scaffold515_size381725_6
EVM0021899	EVM20prediction20scaffold515_size381725_5
EVM0021899	EVM20prediction20scaffold515_size381725_7
EVM0022822	EVM20prediction20scaffold423_size448789_10
EVM0022822	EVM20prediction20scaffold423_size448789_8
EVM0022822	EVM20prediction20scaffold423_size448789_9
EVM0017146	EVM20prediction20scaffold423_size448789_16
EVM0005762	EVM20prediction20scaffold423_size448789_19
EVM0028319	EVM20prediction20scaffold423_size448789_4
EVM0018710	EVM20prediction20scaffold423_size448789_23
EVM0016921	EVM20prediction20scaffold209_size760981_10
EVM0007171	EVM20prediction20scaffold515_size381725_8
EVM0023499	EVM20prediction20scaffold423_size448789_22
EVM0013409	EVM20prediction20scaffold423_size448789_10
EVM0013409	EVM20prediction20scaffold423_size448789_8
EVM0013409	EVM20prediction20scaffold423_size448789_9
EVM0025066	EVM20prediction20scaffold423_size448789_10
EVM0025066	EVM20prediction20scaffold423_size448789_8
EVM0025066	EVM20prediction20scaffold423_size448789_9
EVM0020388	EVM20prediction20scaffold423_size448789_4
EVM0017349	EVM20prediction20scaffold515_size381725_3
EVM0017349	EVM20prediction20scaffold515_size381725_2
EVM0017349	EVM20prediction20scaffold515_size381725_4
EVM0017349	EVM20prediction20scaffold515_size381725_6
EVM0017349	EVM20prediction20scaffold515_size381725_5
EVM0017349	EVM20prediction20scaffold515_size381725_7
EVM0025240	EVM20prediction20scaffold423_size448789_5
EVM0000070	EVM20prediction20scaffold515_size381725_11
EVM0026490	EVM20prediction20scaffold1347_size124990_3
EVM0011467	EVM20prediction20scaffold423_size448789_10
EVM0011467	EVM20prediction20scaffold423_size448789_8
EVM0011467	EVM20prediction20scaffold423_size448789_9
EVM0001134	EVM20prediction20scaffold423_size448789_10
EVM0001134	EVM20prediction20scaffold423_size448789_8
EVM0016560	EVM20prediction20scaffold209_size760981_7
EVM0016560	EVM20prediction20scaffold209_size760981_6
EVM0016560	EVM20prediction20scaffold209_size760981_5
EVM0002121	EVM20prediction20scaffold515_size381725_5
EVM0002121	EVM20prediction20scaffold515_size381725_6
EVM0002121	EVM20prediction20scaffold515_size381725_2
EVM0002121	EVM20prediction20scaffold515_size381725_3
EVM0002121	EVM20prediction20scaffold515_size381725_7
EVM0027594	EVM20prediction20scaffold220_size742848_28
EVM0025287	EVM20prediction20scaffold220_size742848_29
EVM0008128	EVM20prediction20scaffold220_size742848_31
EVM0004931	EVM20prediction20scaffold220_size742848_32
EVM0011273	EVM20prediction20scaffold220_size742848_33
EVM0007953	EVM20prediction20scaffold220_size742848_34
EVM0024510	EVM20prediction20scaffold825_size320961_5
EVM0024510	EVM20prediction20scaffold1309_size129924_3
EVM0007051	EVM20prediction20scaffold220_size742848_35
EVM0028219	EVM20prediction20scaffold220_size742848_36
EVM0019906	EVM20prediction20scaffold999_size180667_1
EVM0019906	EVM20prediction20scaffold220_size742848_37
EVM0023891	EVM20prediction20scaffold1146_size155307_12
EVM0005487	EVM20prediction20scaffold1146_size155307_10
EVM0024370	EVM20prediction20scaffold895_size212630_4
EVM0012643	EVM20prediction20scaffold895_size212630_7
EVM0021750	EVM20prediction20scaffold895_size212630_6
EVM0002097	EVM20prediction20scaffold895_size212630_11
EVM0006382	EVM20prediction20scaffold895_size212630_12
EVM0022869	EVM20prediction20scaffold895_size212630_14
EVM0021109	EVM20prediction20scaffold895_size212630_17
EVM0020751	EVM20prediction20scaffold895_size212630_18
EVM0010194	EVM20prediction20scaffold825_size320961_5
EVM0010194	EVM20prediction20scaffold1309_size129924_3
EVM0002879	EVM20prediction20scaffold804_size242695_9
EVM0017853	EVM20prediction20scaffold804_size242695_5
EVM0025340	EVM20prediction20scaffold804_size242695_3
EVM0008360	EVM20prediction20scaffold245_size698854_35
EVM0011449	EVM20prediction20scaffold245_size698854_34
EVM0025574	EVM20prediction20scaffold245_size698854_33
EVM0018306	EVM20prediction20scaffold245_size698854_31
EVM0006442	EVM20prediction20scaffold245_size698854_29
EVM0008713	EVM20prediction20scaffold245_size698854_28
EVM0013385	EVM20prediction20scaffold245_size698854_27
EVM0015135	EVM20prediction20scaffold245_size698854_26
EVM0008921	EVM20prediction20scaffold245_size698854_25
EVM0011679	EVM20prediction20scaffold245_size698854_23
EVM0003105	EVM20prediction20scaffold245_size698854_22
EVM0009191	EVM20prediction20scaffold245_size698854_20
EVM0017687	EVM20prediction20scaffold245_size698854_17
EVM0024444	EVM20prediction20scaffold245_size698854_16
EVM0012123	EVM20prediction20scaffold245_size698854_14
EVM0007194	EVM20prediction20scaffold245_size698854_13
EVM0010167	EVM20prediction20scaffold245_size698854_12
EVM0011835	EVM20prediction20scaffold1596_size96685_2
EVM0011835	EVM20prediction20scaffold945_size194971_6
EVM0011835	EVM20prediction20scaffold622_size327556_9
EVM0002198	EVM20prediction20scaffold245_size698854_10
EVM0024652	EVM20prediction20scaffold622_size327556_4
EVM0009929	EVM20prediction20scaffold1596_size96685_2
EVM0009929	EVM20prediction20scaffold945_size194971_6
EVM0009929	EVM20prediction20scaffold622_size327556_9
EVM0010015	EVM20prediction20scaffold622_size327556_14
EVM0007326	EVM20prediction20scaffold622_size327556_12
EVM0008739	EVM20prediction20scaffold622_size327556_11
EVM0022355	EVM20prediction20scaffold622_size327556_10
EVM0024304	EVM20prediction20scaffold622_size327556_8
EVM0000321	EVM20prediction20scaffold622_size327556_7
EVM0011160	EVM20prediction20scaffold622_size327556_6
EVM0006497	EVM20prediction20scaffold622_size327556_5
EVM0003168	EVM20prediction20scaffold622_size327556_3
EVM0022059	EVM20prediction20scaffold919_size203614_3
EVM0022059	EVM20prediction20scaffold945_size194971_8
EVM0017431	EVM20prediction20scaffold945_size194971_7
EVM0023210	EVM20prediction20scaffold1596_size96685_2
EVM0023210	EVM20prediction20scaffold1350_size124511_1
EVM0023210	EVM20prediction20scaffold945_size194971_6
EVM0023210	EVM20prediction20scaffold622_size327556_9
EVM0006432	EVM20prediction20scaffold945_size194971_5
EVM0006208	EVM20prediction20scaffold945_size194971_4
EVM0024992	EVM20prediction20scaffold945_size194971_3
EVM0014710	EVM20prediction20scaffold2242_size46899_4
EVM0025805	EVM20prediction20scaffold2242_size46899_3
EVM0003658	EVM20prediction20scaffold2242_size46899_1
EVM0028234	EVM20prediction20scaffold362_size504781_10
EVM0018667	EVM20prediction20scaffold362_size504781_9
EVM0016012	EVM20prediction20scaffold362_size504781_6
EVM0002024	EVM20prediction20scaffold1350_size124511_4
EVM0008508	EVM20prediction20scaffold399_size471769_10
EVM0006020	EVM20prediction20scaffold399_size471769_12
EVM0024772	EVM20prediction20scaffold399_size471769_13
EVM0021746	EVM20prediction20scaffold1596_size96685_2
EVM0021746	EVM20prediction20scaffold1350_size124511_1
EVM0021746	EVM20prediction20scaffold945_size194971_6
EVM0021746	EVM20prediction20scaffold622_size327556_9
EVM0014582	EVM20prediction20scaffold399_size471769_17
EVM0021401	EVM20prediction20scaffold399_size471769_18
EVM0024034	EVM20prediction20scaffold399_size471769_19
EVM0010558	EVM20prediction20scaffold305_size567766_20
EVM0015493	EVM20prediction20scaffold305_size567766_21
EVM0015493	EVM20prediction20scaffold795_size245371_6
EVM0018500	EVM20prediction20scaffold305_size567766_23
EVM0024719	EVM20prediction20scaffold795_size245371_5
EVM0005485	EVM20prediction20scaffold795_size245371_1
EVM0003145	EVM20prediction20scaffold305_size567766_26
EVM0020496	EVM20prediction20scaffold795_size245371_9
EVM0028645	EVM20prediction20scaffold795_size245371_10
EVM0019666	EVM20prediction20scaffold795_size245371_11
EVM0003751	EVM20prediction20scaffold795_size245371_13
EVM0010175	EVM20prediction20scaffold417_size462633_4
EVM0020155	EVM20prediction20scaffold417_size462633_5
EVM0027282	EVM20prediction20scaffold417_size462633_6
EVM0014347	EVM20prediction20scaffold417_size462633_11
EVM0003705	EVM20prediction20scaffold417_size462633_8
EVM0003705	EVM20prediction20scaffold953_size191999_2
EVM0021654	EVM20prediction20scaffold953_size191999_5
EVM0001693	EVM20prediction20scaffold953_size191999_3
EVM0023258	EVM20prediction20scaffold953_size191999_4
EVM0026941	EVM20prediction20scaffold417_size462633_9
EVM0020290	EVM20prediction20scaffold1691_size159159_8
EVM0022470	EVM20prediction20scaffold1587_size97544_1
EVM0024147	EVM20prediction20scaffold1587_size97544_2
EVM0026194	EVM20prediction20scaffold331_size533050_24
EVM0018183	EVM20prediction20scaffold331_size533050_23
EVM0005452	EVM20prediction20scaffold331_size533050_21
EVM0014910	EVM20prediction20scaffold331_size533050_20
EVM0010858	EVM20prediction20scaffold331_size533050_19
EVM0022429	EVM20prediction20scaffold331_size533050_18
EVM0017158	EVM20prediction20scaffold331_size533050_16
EVM0012110	EVM20prediction20scaffold331_size533050_11
EVM0021030	EVM20prediction20scaffold331_size533050_17
EVM0013114	EVM20prediction20scaffold1791_size75554_3
EVM0000927	EVM20prediction20scaffold1791_size75554_4
EVM0027636	EVM20prediction20scaffold331_size533050_8
EVM0007366	EVM20prediction20scaffold331_size533050_7
EVM0007152	EVM20prediction20scaffold331_size533050_6
EVM0002227	EVM20prediction20scaffold331_size533050_5
EVM0013160	EVM20prediction20scaffold331_size533050_2
EVM0027690	EVM20prediction20scaffold21_size1921602_6
EVM0005101	EVM20prediction20scaffold21_size1921602_4
EVM0014008	EVM20prediction20scaffold21_size1921602_3
EVM0024431	EVM20prediction20scaffold21_size1921602_1
EVM0014054	EVM20prediction20scaffold406_size466968_2
EVM0017268	EVM20prediction20scaffold406_size466968_7
EVM0013141	EVM20prediction20scaffold406_size466968_8
EVM0027787	EVM20prediction20scaffold406_size466968_9
EVM0004536	EVM20prediction20scaffold406_size466968_10
EVM0023153	EVM20prediction20scaffold406_size466968_11
EVM0013046	EVM20prediction20scaffold406_size466968_12
EVM0016820	EVM20prediction20scaffold406_size466968_13
EVM0007238	EVM20prediction20scaffold406_size466968_14
EVM0001506	EVM20prediction20scaffold406_size466968_17
EVM0014712	EVM20prediction20scaffold406_size466968_19
EVM0020784	EVM20prediction20scaffold406_size466968_20
EVM0010565	EVM20prediction20scaffold406_size466968_21
EVM0023059	EVM20prediction20scaffold406_size466968_22
EVM0007604	EVM20prediction20scaffold406_size466968_23
EVM0001329	EVM20prediction20scaffold406_size466968_25
EVM0027431	EVM20prediction20scaffold406_size466968_28
EVM0016329	EVM20prediction20scaffold1539_size102365_3
EVM0013812	EVM20prediction20scaffold1539_size102365_4
EVM0007520	EVM20prediction20scaffold1539_size102365_5
EVM0020884	EVM20prediction20scaffold30_size1723790_69
EVM0010752	EVM20prediction20scaffold30_size1723790_67
EVM0017111	EVM20prediction20scaffold406_size466968_18
EVM0021010	EVM20prediction20scaffold30_size1723790_65
EVM0024905	EVM20prediction20scaffold30_size1723790_64
EVM0023985	EVM20prediction20scaffold30_size1723790_63
EVM0006494	EVM20prediction20scaffold30_size1723790_62
EVM0003335	EVM20prediction20scaffold30_size1723790_61
EVM0014187	EVM20prediction20scaffold30_size1723790_60
EVM0005779	EVM20prediction20scaffold892_size213979_3
EVM0001869	EVM20prediction20scaffold892_size213979_4
EVM0002577	EVM20prediction20scaffold892_size213979_5
EVM0008586	EVM20prediction20scaffold892_size213979_6
EVM0002515	EVM20prediction20scaffold892_size213979_7
EVM0025000	EVM20prediction20scaffold892_size213979_9
EVM0005004	EVM20prediction20scaffold892_size213979_12
EVM0015785	EVM20prediction20scaffold892_size213979_13
EVM0002191	EVM20prediction20scaffold314_size562031_1
EVM0013949	EVM20prediction20scaffold919_size203614_2
EVM0013949	EVM20prediction20scaffold945_size194971_8
EVM0013949	EVM20prediction20scaffold919_size203614_4
EVM0013949	EVM20prediction20scaffold919_size203614_3
EVM0027003	EVM20prediction20scaffold362_size504781_8
EVM0002879	EVM20prediction20scaffold245_size698854_34
EVM0028303	EVM20prediction20scaffold795_size245371_14
EVM0028303	EVM20prediction20scaffold795_size245371_13
EVM0009184	EVM20prediction20scaffold245_size698854_35
EVM0009184	EVM20prediction20scaffold245_size698854_36
EVM0009184	EVM20prediction20scaffold804_size242695_3
EVM0014944	EVM20prediction20scaffold406_size466968_19
EVM0014944	EVM20prediction20scaffold406_size466968_20
EVM0019059	EVM20prediction20scaffold1350_size124511_1
EVM0019059	EVM20prediction20scaffold1596_size96685_2
EVM0019059	EVM20prediction20scaffold622_size327556_9
EVM0019059	EVM20prediction20scaffold945_size194971_6
EVM0019059	EVM20prediction20scaffold245_size698854_11
EVM0019059	EVM20prediction20scaffold399_size471769_14
EVM0019059	EVM20prediction20scaffold399_size471769_11
EVM0019059	EVM20prediction20scaffold245_size698854_9
EVM0019059	EVM20prediction20scaffold622_size327556_3
EVM0024370	EVM20prediction20scaffold1146_size155307_8
EVM0002577	EVM20prediction20scaffold892_size213979_4
EVM0025340	EVM20prediction20scaffold245_size698854_35
EVM0025340	EVM20prediction20scaffold245_size698854_36
EVM0009518	EVM20prediction20scaffold1587_size97544_1
EVM0009518	EVM20prediction20scaffold2001_size59864_2
EVM0009518	EVM20prediction20scaffold331_size533050_24
EVM0009518	EVM20prediction20scaffold417_size462633_10
EVM0017158	EVM20prediction20scaffold331_size533050_14
EVM0003145	EVM20prediction20scaffold795_size245371_8
EVM0011612	EVM20prediction20scaffold919_size203614_3
EVM0011612	EVM20prediction20scaffold919_size203614_2
EVM0011612	EVM20prediction20scaffold919_size203614_4
EVM0011612	EVM20prediction20scaffold945_size194971_8
EVM0024444	EVM20prediction20scaffold245_size698854_17
EVM0009173	EVM20prediction20scaffold362_size504781_9
EVM0009173	EVM20prediction20scaffold399_size471769_4
EVM0009173	EVM20prediction20scaffold362_size504781_5
EVM0005919	EVM20prediction20scaffold1350_size124511_1
EVM0005919	EVM20prediction20scaffold622_size327556_9
EVM0005919	EVM20prediction20scaffold1596_size96685_2
EVM0005919	EVM20prediction20scaffold945_size194971_6
EVM0005919	EVM20prediction20scaffold399_size471769_14
EVM0005919	EVM20prediction20scaffold399_size471769_11
EVM0002473	EVM20prediction20scaffold30_size1723790_62
EVM0014910	EVM20prediction20scaffold331_size533050_22
EVM0014910	EVM20prediction20scaffold331_size533050_19
EVM0010194	EVM20prediction20scaffold1309_size129924_4
EVM0010194	EVM20prediction20scaffold1309_size129924_2
EVM0004516	EVM20prediction20scaffold245_size698854_10
EVM0025805	EVM20prediction20scaffold362_size504781_10
EVM0015941	EVM20prediction20scaffold953_size191999_3
EVM0024719	EVM20prediction20scaffold305_size567766_23
EVM0024719	EVM20prediction20scaffold795_size245371_6
EVM0024719	EVM20prediction20scaffold305_size567766_21
EVM0024719	EVM20prediction20scaffold795_size245371_7
EVM0024719	EVM20prediction20scaffold305_size567766_25
EVM0024719	EVM20prediction20scaffold795_size245371_1
EVM0000568	EVM20prediction20scaffold945_size194971_6
EVM0000568	EVM20prediction20scaffold1596_size96685_2
EVM0000568	EVM20prediction20scaffold622_size327556_9
EVM0000568	EVM20prediction20scaffold1350_size124511_1
EVM0000568	EVM20prediction20scaffold245_size698854_11
EVM0000568	EVM20prediction20scaffold399_size471769_11
EVM0000568	EVM20prediction20scaffold245_size698854_9
EVM0000568	EVM20prediction20scaffold622_size327556_3
EVM0012187	EVM20prediction20scaffold1350_size124511_1
EVM0012187	EVM20prediction20scaffold1596_size96685_2
EVM0012187	EVM20prediction20scaffold622_size327556_9
EVM0012187	EVM20prediction20scaffold945_size194971_6
EVM0012187	EVM20prediction20scaffold245_size698854_11
EVM0012187	EVM20prediction20scaffold399_size471769_14
EVM0012187	EVM20prediction20scaffold399_size471769_11
EVM0012187	EVM20prediction20scaffold245_size698854_9
EVM0012187	EVM20prediction20scaffold622_size327556_3
EVM0025438	EVM20prediction20scaffold399_size471769_12
EVM0018500	EVM20prediction20scaffold795_size245371_5
EVM0018500	EVM20prediction20scaffold795_size245371_6
EVM0018500	EVM20prediction20scaffold305_size567766_21
EVM0018500	EVM20prediction20scaffold795_size245371_7
EVM0018500	EVM20prediction20scaffold795_size245371_1
EVM0018500	EVM20prediction20scaffold305_size567766_25
EVM0018667	EVM20prediction20scaffold362_size504781_5
EVM0016744	EVM20prediction20scaffold305_size567766_21
EVM0016744	EVM20prediction20scaffold795_size245371_6
EVM0016744	EVM20prediction20scaffold305_size567766_23
EVM0016744	EVM20prediction20scaffold795_size245371_5
EVM0016744	EVM20prediction20scaffold795_size245371_7
EVM0016744	EVM20prediction20scaffold795_size245371_1
EVM0016744	EVM20prediction20scaffold305_size567766_25
EVM0021030	EVM20prediction20scaffold1791_size75554_2
EVM0021030	EVM20prediction20scaffold331_size533050_15
EVM0026424	EVM20prediction20scaffold919_size203614_2
EVM0026424	EVM20prediction20scaffold945_size194971_8
EVM0026424	EVM20prediction20scaffold919_size203614_4
EVM0026424	EVM20prediction20scaffold919_size203614_3
EVM0002097	EVM20prediction20scaffold895_size212630_8
EVM0017960	EVM20prediction20scaffold331_size533050_18
EVM0017960	EVM20prediction20scaffold1791_size75554_3
EVM0017960	EVM20prediction20scaffold1791_size75554_1
EVM0027690	EVM20prediction20scaffold21_size1921602_5
EVM0003751	EVM20prediction20scaffold795_size245371_14
EVM0011065	EVM20prediction20scaffold305_size567766_23
EVM0011065	EVM20prediction20scaffold795_size245371_6
EVM0011065	EVM20prediction20scaffold795_size245371_5
EVM0011065	EVM20prediction20scaffold305_size567766_21
EVM0011065	EVM20prediction20scaffold795_size245371_7
EVM0011065	EVM20prediction20scaffold795_size245371_1
EVM0011065	EVM20prediction20scaffold305_size567766_25
EVM0003548	EVM20prediction20scaffold919_size203614_2
EVM0003548	EVM20prediction20scaffold945_size194971_8
EVM0003548	EVM20prediction20scaffold919_size203614_3
EVM0003548	EVM20prediction20scaffold919_size203614_4
EVM0021010	EVM20prediction20scaffold30_size1723790_63
EVM0022470	EVM20prediction20scaffold2001_size59864_2
EVM0022470	EVM20prediction20scaffold331_size533050_24
EVM0022470	EVM20prediction20scaffold417_size462633_10
EVM0022470	EVM20prediction20scaffold1691_size159159_5
EVM0022470	EVM20prediction20scaffold953_size191999_5
EVM0022470	EVM20prediction20scaffold1226_size141947_2
EVM0022470	EVM20prediction20scaffold417_size462633_8
EVM0022470	EVM20prediction20scaffold417_size462633_13
EVM0019906	EVM20prediction20scaffold1393_size183517_2
EVM0014054	EVM20prediction20scaffold406_size466968_3
EVM0023047	EVM20prediction20scaffold245_size698854_23
EVM0022429	EVM20prediction20scaffold1791_size75554_3
EVM0022429	EVM20prediction20scaffold1791_size75554_1
EVM0022429	EVM20prediction20scaffold331_size533050_11
EVM0028383	EVM20prediction20scaffold406_size466968_18
EVM0028383	EVM20prediction20scaffold30_size1723790_66
EVM0028383	EVM20prediction20scaffold30_size1723790_67
EVM0028383	EVM20prediction20scaffold30_size1723790_69
EVM0028383	EVM20prediction20scaffold1539_size102365_6
EVM0014347	EVM20prediction20scaffold953_size191999_4
EVM0014347	EVM20prediction20scaffold953_size191999_1
EVM0014347	EVM20prediction20scaffold417_size462633_7
EVM0028480	EVM20prediction20scaffold245_size698854_11
EVM0028480	EVM20prediction20scaffold1596_size96685_2
EVM0028480	EVM20prediction20scaffold622_size327556_9
EVM0028480	EVM20prediction20scaffold945_size194971_6
EVM0028480	EVM20prediction20scaffold245_size698854_19
EVM0028480	EVM20prediction20scaffold245_size698854_9
EVM0010216	EVM20prediction20scaffold1350_size124511_1
EVM0010216	EVM20prediction20scaffold1596_size96685_2
EVM0010216	EVM20prediction20scaffold622_size327556_9
EVM0010216	EVM20prediction20scaffold945_size194971_6
EVM0010216	EVM20prediction20scaffold245_size698854_11
EVM0010216	EVM20prediction20scaffold399_size471769_14
EVM0010216	EVM20prediction20scaffold399_size471769_11
EVM0010216	EVM20prediction20scaffold245_size698854_9
EVM0010216	EVM20prediction20scaffold622_size327556_3
EVM0024510	EVM20prediction20scaffold1309_size129924_2
EVM0024510	EVM20prediction20scaffold1309_size129924_4
EVM0009565	EVM20prediction20scaffold919_size203614_2
EVM0009565	EVM20prediction20scaffold945_size194971_8
EVM0009565	EVM20prediction20scaffold919_size203614_3
EVM0009565	EVM20prediction20scaffold919_size203614_4
EVM0012527	EVM20prediction20scaffold795_size245371_5
EVM0012527	EVM20prediction20scaffold795_size245371_6
EVM0012527	EVM20prediction20scaffold795_size245371_7
EVM0012527	EVM20prediction20scaffold305_size567766_21
EVM0012527	EVM20prediction20scaffold305_size567766_25
EVM0012527	EVM20prediction20scaffold305_size567766_23
EVM0012527	EVM20prediction20scaffold795_size245371_1
EVM0028219	EVM20prediction20scaffold220_size742848_38
EVM0028219	EVM20prediction20scaffold175_size828919_38
EVM0028219	EVM20prediction20scaffold1393_size183517_2
EVM0028219	EVM20prediction20scaffold999_size180667_1
EVM0028219	EVM20prediction20scaffold175_size828919_39
EVM0028219	EVM20prediction20scaffold1393_size183517_1
EVM0028219	EVM20prediction20scaffold1146_size155307_13
EVM0028219	EVM20prediction20scaffold220_size742848_37
EVM0023231	EVM20prediction20scaffold245_size698854_10
EVM0001164	EVM20prediction20scaffold892_size213979_4
EVM0001164	EVM20prediction20scaffold892_size213979_5
EVM0023845	EVM20prediction20scaffold953_size191999_2
EVM0023845	EVM20prediction20scaffold417_size462633_8
EVM0023845	EVM20prediction20scaffold1691_size159159_5
EVM0023845	EVM20prediction20scaffold417_size462633_7
EVM0023845	EVM20prediction20scaffold1226_size141947_2
EVM0023845	EVM20prediction20scaffold953_size191999_1
EVM0023845	EVM20prediction20scaffold2001_size59864_2
EVM0023845	EVM20prediction20scaffold417_size462633_13
EVM0023845	EVM20prediction20scaffold953_size191999_5
EVM0023845	EVM20prediction20scaffold1587_size97544_1
EVM0023845	EVM20prediction20scaffold331_size533050_24
EVM0016012	EVM20prediction20scaffold399_size471769_3
EVM0001869	EVM20prediction20scaffold892_size213979_5
EVM0012643	EVM20prediction20scaffold895_size212630_10
EVM0012643	EVM20prediction20scaffold895_size212630_6
EVM0012643	EVM20prediction20scaffold895_size212630_9
EVM0012602	EVM20prediction20scaffold399_size471769_14
EVM0012602	EVM20prediction20scaffold399_size471769_11
EVM0013844	EVM20prediction20scaffold945_size194971_8
EVM0010296	EVM20prediction20scaffold825_size320961_5
EVM0010296	EVM20prediction20scaffold1309_size129924_4
EVM0010296	EVM20prediction20scaffold1309_size129924_3
EVM0010296	EVM20prediction20scaffold1309_size129924_2
EVM0023891	EVM20prediction20scaffold1146_size155307_10
EVM0023891	EVM20prediction20scaffold1393_size183517_1
EVM0021950	EVM20prediction20scaffold945_size194971_8
EVM0021950	EVM20prediction20scaffold919_size203614_4
EVM0021950	EVM20prediction20scaffold919_size203614_3
EVM0007366	EVM20prediction20scaffold331_size533050_8
EVM0007366	EVM20prediction20scaffold1791_size75554_5
EVM0007366	EVM20prediction20scaffold1791_size75554_4
EVM0007366	EVM20prediction20scaffold331_size533050_10
EVM0007366	EVM20prediction20scaffold331_size533050_9
EVM0003335	EVM20prediction20scaffold892_size213979_3
EVM0010752	EVM20prediction20scaffold406_size466968_18
EVM0010752	EVM20prediction20scaffold30_size1723790_66
EVM0010752	EVM20prediction20scaffold30_size1723790_69
EVM0010752	EVM20prediction20scaffold1539_size102365_6
EVM0010752	EVM20prediction20scaffold30_size1723790_64
EVM0022059	EVM20prediction20scaffold919_size203614_2
EVM0022059	EVM20prediction20scaffold919_size203614_4
EVM0003913	EVM20prediction20scaffold1350_size124511_1
EVM0003913	EVM20prediction20scaffold945_size194971_6
EVM0003913	EVM20prediction20scaffold622_size327556_9
EVM0003913	EVM20prediction20scaffold1596_size96685_2
EVM0003913	EVM20prediction20scaffold399_size471769_14
EVM0003913	EVM20prediction20scaffold399_size471769_11
EVM0021654	EVM20prediction20scaffold1226_size141947_2
EVM0021654	EVM20prediction20scaffold417_size462633_13
EVM0021654	EVM20prediction20scaffold417_size462633_10
EVM0021654	EVM20prediction20scaffold417_size462633_7
EVM0021654	EVM20prediction20scaffold953_size191999_1
EVM0021654	EVM20prediction20scaffold1691_size159159_5
EVM0021654	EVM20prediction20scaffold2001_size59864_2
EVM0021654	EVM20prediction20scaffold1587_size97544_1
EVM0021654	EVM20prediction20scaffold331_size533050_24
EVM0021654	EVM20prediction20scaffold417_size462633_8
EVM0021654	EVM20prediction20scaffold953_size191999_2
EVM0021654	EVM20prediction20scaffold919_size203614_2
EVM0002198	EVM20prediction20scaffold245_size698854_8
EVM0027282	EVM20prediction20scaffold331_size533050_21
EVM0023976	EVM20prediction20scaffold2242_size46899_4
EVM0003378	EVM20prediction20scaffold331_size533050_17
EVM0003378	EVM20prediction20scaffold1791_size75554_2
EVM0003378	EVM20prediction20scaffold331_size533050_15
EVM0005965	EVM20prediction20scaffold895_size212630_14
EVM0020531	EVM20prediction20scaffold305_size567766_21
EVM0020531	EVM20prediction20scaffold795_size245371_6
EVM0020531	EVM20prediction20scaffold795_size245371_1
EVM0020531	EVM20prediction20scaffold795_size245371_5
EVM0020531	EVM20prediction20scaffold305_size567766_23
EVM0020531	EVM20prediction20scaffold795_size245371_7
EVM0020531	EVM20prediction20scaffold305_size567766_25
EVM0017431	EVM20prediction20scaffold919_size203614_3
EVM0017431	EVM20prediction20scaffold919_size203614_2
EVM0017431	EVM20prediction20scaffold919_size203614_4
EVM0017431	EVM20prediction20scaffold945_size194971_8
EVM0016693	EVM20prediction20scaffold895_size212630_6
EVM0016693	EVM20prediction20scaffold895_size212630_9
EVM0016693	EVM20prediction20scaffold895_size212630_7
EVM0016693	EVM20prediction20scaffold895_size212630_10
EVM0011835	EVM20prediction20scaffold245_size698854_11
EVM0011835	EVM20prediction20scaffold245_size698854_9
EVM0011835	EVM20prediction20scaffold622_size327556_3
EVM0015493	EVM20prediction20scaffold795_size245371_1
EVM0015493	EVM20prediction20scaffold305_size567766_23
EVM0015493	EVM20prediction20scaffold305_size567766_25
EVM0015493	EVM20prediction20scaffold795_size245371_5
EVM0015493	EVM20prediction20scaffold795_size245371_7
EVM0014187	EVM20prediction20scaffold892_size213979_2
EVM0014187	EVM20prediction20scaffold892_size213979_3
EVM0017134	EVM20prediction20scaffold406_size466968_17
EVM0024147	EVM20prediction20scaffold2001_size59864_1
EVM0024147	EVM20prediction20scaffold417_size462633_9
EVM0024147	EVM20prediction20scaffold331_size533050_23
EVM0024147	EVM20prediction20scaffold1226_size141947_1
EVM0024147	EVM20prediction20scaffold1691_size159159_8
EVM0014232	EVM20prediction20scaffold406_size466968_17
EVM0021868	EVM20prediction20scaffold945_size194971_8
EVM0021781	EVM20prediction20scaffold2242_size46899_3
EVM0021781	EVM20prediction20scaffold362_size504781_10
EVM0000576	EVM20prediction20scaffold804_size242695_5
EVM0000576	EVM20prediction20scaffold1018_size176709_3
EVM0027636	EVM20prediction20scaffold1791_size75554_5
EVM0027636	EVM20prediction20scaffold1791_size75554_4
EVM0027636	EVM20prediction20scaffold331_size533050_7
EVM0027636	EVM20prediction20scaffold331_size533050_10
EVM0023258	EVM20prediction20scaffold417_size462633_11
EVM0023258	EVM20prediction20scaffold953_size191999_1
EVM0023258	EVM20prediction20scaffold417_size462633_7
EVM0017687	EVM20prediction20scaffold245_size698854_16
EVM0020784	EVM20prediction20scaffold406_size466968_19
EVM0014712	EVM20prediction20scaffold406_size466968_20
EVM0019519	EVM20prediction20scaffold245_size698854_21
EVM0028592	EVM20prediction20scaffold417_size462633_8
EVM0028592	EVM20prediction20scaffold953_size191999_2
EVM0028592	EVM20prediction20scaffold1226_size141947_2
EVM0028592	EVM20prediction20scaffold1691_size159159_5
EVM0028592	EVM20prediction20scaffold417_size462633_13
EVM0028592	EVM20prediction20scaffold953_size191999_5
EVM0028592	EVM20prediction20scaffold417_size462633_7
EVM0028592	EVM20prediction20scaffold1587_size97544_1
EVM0028592	EVM20prediction20scaffold2001_size59864_2
EVM0028592	EVM20prediction20scaffold953_size191999_1
EVM0028592	EVM20prediction20scaffold331_size533050_24
EVM0024431	EVM20prediction20scaffold21_size1921602_2
EVM0002024	EVM20prediction20scaffold399_size471769_8
EVM0028234	EVM20prediction20scaffold2242_size46899_3
EVM0012110	EVM20prediction20scaffold1791_size75554_3
EVM0012110	EVM20prediction20scaffold1791_size75554_1
EVM0012110	EVM20prediction20scaffold331_size533050_18
EVM0023985	EVM20prediction20scaffold30_size1723790_65
EVM0020884	EVM20prediction20scaffold1539_size102365_6
EVM0020884	EVM20prediction20scaffold30_size1723790_67
EVM0020884	EVM20prediction20scaffold30_size1723790_66
EVM0020884	EVM20prediction20scaffold406_size466968_18
EVM0020884	EVM20prediction20scaffold30_size1723790_64
EVM0001156	EVM20prediction20scaffold314_size562031_1
EVM0023210	EVM20prediction20scaffold245_size698854_11
EVM0023210	EVM20prediction20scaffold399_size471769_11
EVM0023210	EVM20prediction20scaffold245_size698854_9
EVM0023210	EVM20prediction20scaffold622_size327556_3
EVM0020290	EVM20prediction20scaffold1587_size97544_2
EVM0020290	EVM20prediction20scaffold2001_size59864_1
EVM0020290	EVM20prediction20scaffold1226_size141947_1
EVM0020290	EVM20prediction20scaffold417_size462633_9
EVM0020290	EVM20prediction20scaffold331_size533050_23
EVM0013114	EVM20prediction20scaffold331_size533050_11
EVM0013114	EVM20prediction20scaffold1791_size75554_1
EVM0013114	EVM20prediction20scaffold331_size533050_18
EVM0000309	EVM20prediction20scaffold945_size194971_6
EVM0000309	EVM20prediction20scaffold1596_size96685_2
EVM0000309	EVM20prediction20scaffold622_size327556_9
EVM0000309	EVM20prediction20scaffold1350_size124511_1
EVM0000309	EVM20prediction20scaffold245_size698854_11
EVM0000309	EVM20prediction20scaffold399_size471769_11
EVM0000309	EVM20prediction20scaffold245_size698854_9
EVM0000309	EVM20prediction20scaffold622_size327556_3
EVM0010858	EVM20prediction20scaffold331_size533050_20
EVM0010858	EVM20prediction20scaffold331_size533050_22
EVM0013160	EVM20prediction20scaffold331_size533050_1
EVM0013160	EVM20prediction20scaffold331_size533050_3
EVM0013160	EVM20prediction20scaffold331_size533050_4
EVM0005071	EVM20prediction20scaffold825_size320961_5
EVM0005071	EVM20prediction20scaffold1309_size129924_3
EVM0027778	EVM20prediction20scaffold825_size320961_5
EVM0027778	EVM20prediction20scaffold1309_size129924_4
EVM0027778	EVM20prediction20scaffold1309_size129924_3
EVM0027778	EVM20prediction20scaffold1309_size129924_2
EVM0005779	EVM20prediction20scaffold892_size213979_2
EVM0005779	EVM20prediction20scaffold30_size1723790_60
EVM0005779	EVM20prediction20scaffold892_size213979_4
EVM0026313	EVM20prediction20scaffold245_size698854_10
EVM0005845	EVM20prediction20scaffold919_size203614_4
EVM0005845	EVM20prediction20scaffold945_size194971_8
EVM0026194	EVM20prediction20scaffold1587_size97544_1
EVM0026194	EVM20prediction20scaffold2001_size59864_2
EVM0026194	EVM20prediction20scaffold1226_size141947_2
EVM0026194	EVM20prediction20scaffold1691_size159159_5
EVM0026194	EVM20prediction20scaffold417_size462633_8
EVM0018183	EVM20prediction20scaffold1587_size97544_2
EVM0018183	EVM20prediction20scaffold2001_size59864_1
EVM0018183	EVM20prediction20scaffold417_size462633_9
EVM0018183	EVM20prediction20scaffold1226_size141947_1
EVM0018183	EVM20prediction20scaffold1691_size159159_8
EVM0008855	EVM20prediction20scaffold245_size698854_11
EVM0008855	EVM20prediction20scaffold945_size194971_6
EVM0008855	EVM20prediction20scaffold1596_size96685_2
EVM0008855	EVM20prediction20scaffold622_size327556_9
EVM0008855	EVM20prediction20scaffold245_size698854_19
EVM0008855	EVM20prediction20scaffold245_size698854_9
EVM0011449	EVM20prediction20scaffold804_size242695_9
EVM0017111	EVM20prediction20scaffold30_size1723790_66
EVM0017111	EVM20prediction20scaffold30_size1723790_67
EVM0017111	EVM20prediction20scaffold30_size1723790_69
EVM0017111	EVM20prediction20scaffold1539_size102365_6
EVM0017111	EVM20prediction20scaffold30_size1723790_64
EVM0013411	EVM20prediction20scaffold245_size698854_36
EVM0013411	EVM20prediction20scaffold804_size242695_3
EVM0013411	EVM20prediction20scaffold245_size698854_35
EVM0008360	EVM20prediction20scaffold245_size698854_36
EVM0008360	EVM20prediction20scaffold804_size242695_3
EVM0018306	EVM20prediction20scaffold245_size698854_30
EVM0027900	EVM20prediction20scaffold919_size203614_3
EVM0027900	EVM20prediction20scaffold945_size194971_8
EVM0006992	EVM20prediction20scaffold331_size533050_22
EVM0006992	EVM20prediction20scaffold331_size533050_20
EVM0006992	EVM20prediction20scaffold331_size533050_19
EVM0000927	EVM20prediction20scaffold331_size533050_8
EVM0000927	EVM20prediction20scaffold1791_size75554_5
EVM0000927	EVM20prediction20scaffold331_size533050_9
EVM0000927	EVM20prediction20scaffold331_size533050_7
EVM0000927	EVM20prediction20scaffold331_size533050_10
EVM0003579	EVM20prediction20scaffold245_size698854_35
EVM0003579	EVM20prediction20scaffold245_size698854_36
EVM0003579	EVM20prediction20scaffold804_size242695_3
EVM0022967	EVM20prediction20scaffold825_size320961_6
EVM0009613	EVM20prediction20scaffold406_size466968_17
EVM0018808	EVM20prediction20scaffold245_size698854_12
EVM0003705	EVM20prediction20scaffold1691_size159159_5
EVM0003705	EVM20prediction20scaffold417_size462633_7
EVM0003705	EVM20prediction20scaffold1226_size141947_2
EVM0003705	EVM20prediction20scaffold953_size191999_1
EVM0003705	EVM20prediction20scaffold2001_size59864_2
EVM0003705	EVM20prediction20scaffold953_size191999_5
EVM0003705	EVM20prediction20scaffold417_size462633_13
EVM0003705	EVM20prediction20scaffold1587_size97544_1
EVM0003705	EVM20prediction20scaffold331_size533050_24
EVM0026941	EVM20prediction20scaffold1587_size97544_2
EVM0026941	EVM20prediction20scaffold1226_size141947_1
EVM0026941	EVM20prediction20scaffold2001_size59864_1
EVM0026941	EVM20prediction20scaffold331_size533050_23
EVM0026941	EVM20prediction20scaffold1691_size159159_8
EVM0024454	EVM20prediction20scaffold305_size567766_21
EVM0024454	EVM20prediction20scaffold795_size245371_6
EVM0024454	EVM20prediction20scaffold795_size245371_1
EVM0024454	EVM20prediction20scaffold305_size567766_23
EVM0024454	EVM20prediction20scaffold795_size245371_7
EVM0024454	EVM20prediction20scaffold795_size245371_5
EVM0024454	EVM20prediction20scaffold305_size567766_25
EVM0024905	EVM20prediction20scaffold406_size466968_18
EVM0024905	EVM20prediction20scaffold30_size1723790_67
EVM0008508	EVM20prediction20scaffold1350_size124511_2
EVM0022723	EVM20prediction20scaffold945_size194971_8
EVM0022723	EVM20prediction20scaffold919_size203614_2
EVM0022723	EVM20prediction20scaffold919_size203614_4
EVM0022723	EVM20prediction20scaffold919_size203614_3
EVM0005487	EVM20prediction20scaffold1146_size155307_11
EVM0005487	EVM20prediction20scaffold1146_size155307_8
EVM0005487	EVM20prediction20scaffold895_size212630_3
EVM0011932	EVM20prediction20scaffold1596_size96685_2
EVM0027579	EVM20prediction20scaffold245_size698854_10
EVM0005485	EVM20prediction20scaffold305_size567766_21
EVM0005485	EVM20prediction20scaffold795_size245371_6
EVM0005485	EVM20prediction20scaffold795_size245371_7
EVM0005485	EVM20prediction20scaffold305_size567766_23
EVM0005485	EVM20prediction20scaffold795_size245371_5
EVM0005485	EVM20prediction20scaffold305_size567766_25
EVM0005891	EVM20prediction20scaffold220_size742848_36
EVM0005891	EVM20prediction20scaffold999_size180667_1
EVM0005891	EVM20prediction20scaffold1393_size183517_2
EVM0005891	EVM20prediction20scaffold220_size742848_37
EVM0005891	EVM20prediction20scaffold175_size828919_39
EVM0021746	EVM20prediction20scaffold245_size698854_11
EVM0021746	EVM20prediction20scaffold399_size471769_14
EVM0021746	EVM20prediction20scaffold399_size471769_11
EVM0021746	EVM20prediction20scaffold245_size698854_9
EVM0021746	EVM20prediction20scaffold622_size327556_3
EVM0027431	EVM20prediction20scaffold1539_size102365_1
EVM0027431	EVM20prediction20scaffold1539_size102365_2
EVM0016871	EVM20prediction20scaffold21_size1921602_6
EVM0016871	EVM20prediction20scaffold21_size1921602_5
EVM0025766	EVM20prediction20scaffold245_size698854_21
EVM0003168	EVM20prediction20scaffold1596_size96685_2
EVM0003168	EVM20prediction20scaffold622_size327556_9
EVM0003168	EVM20prediction20scaffold945_size194971_6
EVM0000218	EVM20prediction20scaffold406_size466968_2
EVM0000218	EVM20prediction20scaffold406_size466968_3
EVM0009929	EVM20prediction20scaffold245_size698854_11
EVM0009929	EVM20prediction20scaffold245_size698854_9
EVM0009929	EVM20prediction20scaffold622_size327556_3
EVM0021750	EVM20prediction20scaffold895_size212630_7
EVM0021750	EVM20prediction20scaffold895_size212630_9
EVM0021750	EVM20prediction20scaffold895_size212630_10
EVM0017611	EVM20prediction20scaffold305_size567766_20
EVM0024808	EVM20prediction20scaffold892_size213979_12
EVM0009135	EVM20prediction20scaffold1641_size91174_3
EVM0009135	EVM20prediction20scaffold307_size566051_6
EVM0020193	EVM20prediction20scaffold279_size613663_26
EVM0019056	EVM20prediction20scaffold307_size566051_22
EVM0024077	EVM20prediction20scaffold1641_size91174_7
EVM0021512	EVM20prediction20scaffold1641_size91174_6
EVM0012777	EVM20prediction20scaffold1641_size91174_5
EVM0005444	EVM20prediction20scaffold1641_size91174_4
EVM0013733	EVM20prediction20scaffold1641_size91174_2
EVM0005852	EVM20prediction20scaffold1808_size76714_3
EVM0005852	EVM20prediction20scaffold2185_size50521_1
EVM0014330	EVM20prediction20scaffold597_size340174_18
EVM0018699	EVM20prediction20scaffold597_size340174_17
EVM0022151	EVM20prediction20scaffold597_size340174_16
EVM0017108	EVM20prediction20scaffold597_size340174_15
EVM0003157	EVM20prediction20scaffold597_size340174_12
EVM0018040	EVM20prediction20scaffold2185_size50521_2
EVM0001051	EVM20prediction20scaffold597_size340174_9
EVM0014928	EVM20prediction20scaffold597_size340174_8
EVM0018390	EVM20prediction20scaffold597_size340174_7
EVM0022017	EVM20prediction20scaffold597_size340174_5
EVM0006463	EVM20prediction20scaffold597_size340174_4
EVM0003115	EVM20prediction20scaffold597_size340174_3
EVM0023566	EVM20prediction20scaffold489_size396251_27
EVM0004234	EVM20prediction20scaffold489_size396251_26
EVM0009314	EVM20prediction20scaffold489_size396251_24
EVM0014128	EVM20prediction20scaffold489_size396251_22
EVM0009530	EVM20prediction20scaffold489_size396251_21
EVM0013290	EVM20prediction20scaffold489_size396251_20
EVM0019501	EVM20prediction20scaffold489_size396251_19
EVM0010966	EVM20prediction20scaffold489_size396251_17
EVM0025294	EVM20prediction20scaffold489_size396251_16
EVM0018346	EVM20prediction20scaffold489_size396251_15
EVM0013537	EVM20prediction20scaffold489_size396251_14
EVM0001615	EVM20prediction20scaffold489_size396251_12
EVM0024150	EVM20prediction20scaffold489_size396251_11
EVM0004061	EVM20prediction20scaffold489_size396251_10
EVM0008722	EVM20prediction20scaffold489_size396251_8
EVM0002129	EVM20prediction20scaffold489_size396251_7
EVM0002731	EVM20prediction20scaffold489_size396251_6
EVM0028481	EVM20prediction20scaffold489_size396251_2
EVM0028481	EVM20prediction20scaffold489_size396251_5
EVM0009286	EVM20prediction20scaffold489_size396251_4
EVM0013379	EVM20prediction20scaffold489_size396251_1
EVM0026360	EVM20prediction20scaffold453_size422174_9
EVM0004258	EVM20prediction20scaffold480_size405023_5
EVM0003166	EVM20prediction20scaffold489_size396251_3
EVM0024655	EVM20prediction20scaffold480_size405023_7
EVM0022549	EVM20prediction20scaffold453_size422174_9
EVM0000792	EVM20prediction20scaffold453_size422174_8
EVM0026565	EVM20prediction20scaffold480_size405023_5
EVM0020260	EVM20prediction20scaffold480_size405023_7
EVM0015850	EVM20prediction20scaffold453_size422174_7
EVM0017189	EVM20prediction20scaffold453_size422174_6
EVM0006370	EVM20prediction20scaffold453_size422174_5
EVM0019390	EVM20prediction20scaffold453_size422174_3
EVM0022754	EVM20prediction20scaffold453_size422174_4
EVM0025931	EVM20prediction20scaffold143_size930234_46
EVM0020996	EVM20prediction20scaffold143_size930234_45
EVM0022418	EVM20prediction20scaffold143_size930234_44
EVM0025634	EVM20prediction20scaffold143_size930234_43
EVM0020418	EVM20prediction20scaffold143_size930234_42
EVM0021048	EVM20prediction20scaffold143_size930234_41
EVM0021806	EVM20prediction20scaffold143_size930234_40
EVM0009208	EVM20prediction20scaffold143_size930234_38
EVM0021705	EVM20prediction20scaffold143_size930234_37
EVM0000547	EVM20prediction20scaffold143_size930234_36
EVM0002210	EVM20prediction20scaffold143_size930234_35
EVM0005413	EVM20prediction20scaffold143_size930234_34
EVM0009371	EVM20prediction20scaffold143_size930234_33
EVM0013090	EVM20prediction20scaffold143_size930234_31
EVM0014203	EVM20prediction20scaffold143_size930234_30
EVM0012651	EVM20prediction20scaffold143_size930234_29
EVM0019194	EVM20prediction20scaffold143_size930234_28
EVM0013689	EVM20prediction20scaffold143_size930234_27
EVM0025115	EVM20prediction20scaffold143_size930234_26
EVM0024123	EVM20prediction20scaffold143_size930234_25
EVM0008007	EVM20prediction20scaffold143_size930234_23
EVM0000460	EVM20prediction20scaffold143_size930234_22
EVM0026311	EVM20prediction20scaffold143_size930234_21
EVM0009200	EVM20prediction20scaffold143_size930234_20
EVM0002600	EVM20prediction20scaffold143_size930234_19
EVM0000655	EVM20prediction20scaffold143_size930234_18
EVM0003026	EVM20prediction20scaffold143_size930234_17
EVM0017884	EVM20prediction20scaffold143_size930234_12
EVM0007339	EVM20prediction20scaffold143_size930234_11
EVM0012736	EVM20prediction20scaffold143_size930234_10
EVM0000531	EVM20prediction20scaffold143_size930234_9
EVM0014731	EVM20prediction20scaffold143_size930234_8
EVM0028538	EVM20prediction20scaffold143_size930234_7
EVM0017831	EVM20prediction20scaffold143_size930234_6
EVM0022720	EVM20prediction20scaffold143_size930234_5
EVM0010040	EVM20prediction20scaffold143_size930234_4
EVM0006181	EVM20prediction20scaffold143_size930234_3
EVM0017872	EVM20prediction20scaffold143_size930234_2
EVM0018299	EVM20prediction20scaffold143_size930234_1
EVM0027992	EVM20prediction20scaffold530_size373951_4
EVM0006861	EVM20prediction20scaffold530_size373951_5
EVM0025085	EVM20prediction20scaffold530_size373951_6
EVM0017365	EVM20prediction20scaffold748_size264945_3
EVM0017365	EVM20prediction20scaffold1240_size139183_2
EVM0011858	EVM20prediction20scaffold530_size373951_8
EVM0026058	EVM20prediction20scaffold175_size828919_35
EVM0008340	EVM20prediction20scaffold175_size828919_34
EVM0010212	EVM20prediction20scaffold175_size828919_33
EVM0025137	EVM20prediction20scaffold175_size828919_32
EVM0018287	EVM20prediction20scaffold778_size250171_2
EVM0018692	EVM20prediction20scaffold778_size250171_3
EVM0011854	EVM20prediction20scaffold778_size250171_4
EVM0017604	EVM20prediction20scaffold778_size250171_6
EVM0002757	EVM20prediction20scaffold778_size250171_7
EVM0016513	EVM20prediction20scaffold778_size250171_8
EVM0005206	EVM20prediction20scaffold778_size250171_9
EVM0026480	EVM20prediction20scaffold778_size250171_10
EVM0022642	EVM20prediction20scaffold778_size250171_11
EVM0000479	EVM20prediction20scaffold1861_size68949_3
EVM0018474	EVM20prediction20scaffold1861_size68949_2
EVM0006872	EVM20prediction20scaffold790_size247703_4
EVM0002602	EVM20prediction20scaffold790_size247703_5
EVM0005343	EVM20prediction20scaffold790_size247703_14
EVM0021787	EVM20prediction20scaffold790_size247703_15
EVM0004663	EVM20prediction20scaffold790_size247703_16
EVM0019746	EVM20prediction20scaffold790_size247703_17
EVM0019746	EVM20prediction20scaffold1158_size153864_2
EVM0003983	EVM20prediction20scaffold1158_size153864_3
EVM0026042	EVM20prediction20scaffold1158_size153864_4
EVM0022504	EVM20prediction20scaffold1158_size153864_5
EVM0024839	EVM20prediction20scaffold1158_size153864_7
EVM0022454	EVM20prediction20scaffold1158_size153864_9
EVM0002186	EVM20prediction20scaffold1158_size153864_10
EVM0007463	EVM20prediction20scaffold1158_size153864_11
EVM0002334	EVM20prediction20scaffold701_size282339_1
EVM0002334	EVM20prediction20scaffold1158_size153864_14
EVM0023283	EVM20prediction20scaffold701_size282339_2
EVM0023283	EVM20prediction20scaffold1158_size153864_15
EVM0023757	EVM20prediction20scaffold1158_size153864_16
EVM0024325	EVM20prediction20scaffold701_size282339_5
EVM0022512	EVM20prediction20scaffold701_size282339_6
EVM0007906	EVM20prediction20scaffold701_size282339_7
EVM0014303	EVM20prediction20scaffold701_size282339_8
EVM0008543	EVM20prediction20scaffold701_size282339_9
EVM0007119	EVM20prediction20scaffold701_size282339_10
EVM0005914	EVM20prediction20scaffold701_size282339_11
EVM0004474	EVM20prediction20scaffold701_size282339_12
EVM0017368	EVM20prediction20scaffold701_size282339_13
EVM0006004	EVM20prediction20scaffold701_size282339_15
EVM0014755	EVM20prediction20scaffold223_size736843_33
EVM0003358	EVM20prediction20scaffold223_size736843_32
EVM0000926	EVM20prediction20scaffold223_size736843_31
EVM0024043	EVM20prediction20scaffold223_size736843_29
EVM0011807	EVM20prediction20scaffold223_size736843_27
EVM0010842	EVM20prediction20scaffold223_size736843_25
EVM0005314	EVM20prediction20scaffold223_size736843_24
EVM0013242	EVM20prediction20scaffold223_size736843_23
EVM0028963	EVM20prediction20scaffold223_size736843_18
EVM0001821	EVM20prediction20scaffold223_size736843_17
EVM0018293	EVM20prediction20scaffold223_size736843_16
EVM0008370	EVM20prediction20scaffold223_size736843_15
EVM0011915	EVM20prediction20scaffold223_size736843_14
EVM0001572	EVM20prediction20scaffold223_size736843_13
EVM0023097	EVM20prediction20scaffold223_size736843_12
EVM0020871	EVM20prediction20scaffold223_size736843_11
EVM0016289	EVM20prediction20scaffold223_size736843_9
EVM0002782	EVM20prediction20scaffold223_size736843_8
EVM0028638	EVM20prediction20scaffold223_size736843_7
EVM0001622	EVM20prediction20scaffold223_size736843_6
EVM0018804	EVM20prediction20scaffold223_size736843_5
EVM0004912	EVM20prediction20scaffold223_size736843_4
EVM0006693	EVM20prediction20scaffold223_size736843_3
EVM0006966	EVM20prediction20scaffold223_size736843_2
EVM0012042	EVM20prediction20scaffold391_size478856_23
EVM0008189	EVM20prediction20scaffold391_size478856_22
EVM0006591	EVM20prediction20scaffold718_size275985_5
EVM0017338	EVM20prediction20scaffold391_size478856_20
EVM0026826	EVM20prediction20scaffold391_size478856_19
EVM0003458	EVM20prediction20scaffold391_size478856_18
EVM0005490	EVM20prediction20scaffold391_size478856_17
EVM0028768	EVM20prediction20scaffold391_size478856_15
EVM0018979	EVM20prediction20scaffold391_size478856_13
EVM0007056	EVM20prediction20scaffold391_size478856_11
EVM0010606	EVM20prediction20scaffold391_size478856_9
EVM0014986	EVM20prediction20scaffold391_size478856_3
EVM0003098	EVM20prediction20scaffold391_size478856_7
EVM0023851	EVM20prediction20scaffold391_size478856_5
EVM0016163	EVM20prediction20scaffold388_size484603_24
EVM0007967	EVM20prediction20scaffold388_size484603_23
EVM0028759	EVM20prediction20scaffold388_size484603_22
EVM0003633	EVM20prediction20scaffold2193_size50067_2
EVM0021261	EVM20prediction20scaffold388_size484603_20
EVM0018532	EVM20prediction20scaffold388_size484603_15
EVM0025402	EVM20prediction20scaffold388_size484603_14
EVM0026474	EVM20prediction20scaffold388_size484603_13
EVM0002737	EVM20prediction20scaffold388_size484603_11
EVM0027491	EVM20prediction20scaffold388_size484603_10
EVM0021635	EVM20prediction20scaffold388_size484603_9
EVM0026057	EVM20prediction20scaffold388_size484603_12
EVM0013353	EVM20prediction20scaffold388_size484603_8
EVM0008327	EVM20prediction20scaffold388_size484603_7
EVM0020857	EVM20prediction20scaffold388_size484603_4
EVM0025590	EVM20prediction20scaffold388_size484603_3
EVM0016511	EVM20prediction20scaffold388_size484603_1
EVM0021161	EVM20prediction20scaffold449_size428297_2
EVM0001067	EVM20prediction20scaffold449_size428297_3
EVM0006015	EVM20prediction20scaffold449_size428297_4
EVM0015066	EVM20prediction20scaffold449_size428297_6
EVM0010906	EVM20prediction20scaffold449_size428297_7
EVM0003530	EVM20prediction20scaffold449_size428297_10
EVM0001221	EVM20prediction20scaffold449_size428297_8
EVM0000326	EVM20prediction20scaffold449_size428297_12
EVM0025935	EVM20prediction20scaffold449_size428297_11
EVM0018846	EVM20prediction20scaffold449_size428297_15
EVM0024500	EVM20prediction20scaffold449_size428297_17
EVM0025573	EVM20prediction20scaffold449_size428297_18
EVM0014216	EVM20prediction20scaffold449_size428297_19
EVM0002884	EVM20prediction20scaffold449_size428297_21
EVM0023249	EVM20prediction20scaffold449_size428297_22
EVM0027906	EVM20prediction20scaffold449_size428297_23
EVM0007386	EVM20prediction20scaffold449_size428297_24
EVM0024329	EVM20prediction20scaffold449_size428297_25
EVM0021062	EVM20prediction20scaffold449_size428297_26
EVM0007537	EVM20prediction20scaffold717_size277432_2
EVM0028999	EVM20prediction20scaffold717_size277432_3
EVM0011750	EVM20prediction20scaffold717_size277432_4
EVM0023033	EVM20prediction20scaffold717_size277432_5
EVM0008112	EVM20prediction20scaffold717_size277432_7
EVM0006224	EVM20prediction20scaffold717_size277432_9
EVM0014396	EVM20prediction20scaffold717_size277432_11
EVM0002797	EVM20prediction20scaffold717_size277432_13
EVM0009094	EVM20prediction20scaffold717_size277432_16
EVM0026615	EVM20prediction20scaffold717_size277432_17
EVM0006858	EVM20prediction20scaffold717_size277432_18
EVM0015378	EVM20prediction20scaffold717_size277432_20
EVM0006062	EVM20prediction20scaffold717_size277432_21
EVM0004456	EVM20prediction20scaffold717_size277432_22
EVM0018885	EVM20prediction20scaffold717_size277432_23
EVM0010587	EVM20prediction20scaffold1336_size126902_7
EVM0011943	EVM20prediction20scaffold1336_size126902_6
EVM0017713	EVM20prediction20scaffold1336_size126902_5
EVM0020918	EVM20prediction20scaffold1336_size126902_4
EVM0020861	EVM20prediction20scaffold1336_size126902_3
EVM0024764	EVM20prediction20scaffold1336_size126902_2
EVM0001615	EVM20prediction20scaffold489_size396251_13
EVM0022628	EVM20prediction20scaffold480_size405023_3
EVM0022628	EVM20prediction20scaffold453_size422174_9
EVM0006224	EVM20prediction20scaffold717_size277432_10
EVM0014719	EVM20prediction20scaffold1240_size139183_2
EVM0014719	EVM20prediction20scaffold748_size264945_3
EVM0014719	EVM20prediction20scaffold530_size373951_9
EVM0014719	EVM20prediction20scaffold834_size233841_2
EVM0014719	EVM20prediction20scaffold530_size373951_11
EVM0014719	EVM20prediction20scaffold530_size373951_12
EVM0014719	EVM20prediction20scaffold530_size373951_13
EVM0014719	EVM20prediction20scaffold530_size373951_10
EVM0022017	EVM20prediction20scaffold597_size340174_6
EVM0022017	EVM20prediction20scaffold597_size340174_4
EVM0022017	EVM20prediction20scaffold597_size340174_3
EVM0022017	EVM20prediction20scaffold489_size396251_26
EVM0022017	EVM20prediction20scaffold489_size396251_24
EVM0022017	EVM20prediction20scaffold489_size396251_27
EVM0022017	EVM20prediction20scaffold489_size396251_23
EVM0002334	EVM20prediction20scaffold1158_size153864_13
EVM0000792	EVM20prediction20scaffold480_size405023_2
EVM0000792	EVM20prediction20scaffold480_size405023_6
EVM0000792	EVM20prediction20scaffold480_size405023_4
EVM0000792	EVM20prediction20scaffold480_size405023_7
EVM0000792	EVM20prediction20scaffold489_size396251_2
EVM0019411	EVM20prediction20scaffold143_size930234_34
EVM0020193	EVM20prediction20scaffold307_size566051_4
EVM0020193	EVM20prediction20scaffold307_size566051_2
EVM0020193	EVM20prediction20scaffold24_size1828357_81
EVM0020193	EVM20prediction20scaffold24_size1828357_79
EVM0020193	EVM20prediction20scaffold279_size613663_25
EVM0020193	EVM20prediction20scaffold307_size566051_3
EVM0000326	EVM20prediction20scaffold449_size428297_14
EVM0000326	EVM20prediction20scaffold449_size428297_7
EVM0000326	EVM20prediction20scaffold449_size428297_10
EVM0000326	EVM20prediction20scaffold449_size428297_8
EVM0000326	EVM20prediction20scaffold449_size428297_9
EVM0025491	EVM20prediction20scaffold1158_size153864_8
EVM0025491	EVM20prediction20scaffold1158_size153864_9
EVM0007339	EVM20prediction20scaffold143_size930234_13
EVM0007339	EVM20prediction20scaffold143_size930234_18
EVM0007339	EVM20prediction20scaffold143_size930234_17
EVM0007339	EVM20prediction20scaffold143_size930234_14
EVM0007339	EVM20prediction20scaffold143_size930234_16
EVM0013733	EVM20prediction20scaffold1687_size140790_1
EVM0002529	EVM20prediction20scaffold1158_size153864_4
EVM0002529	EVM20prediction20scaffold1158_size153864_3
EVM0020871	EVM20prediction20scaffold223_size736843_12
EVM0020871	EVM20prediction20scaffold223_size736843_9
EVM0020871	EVM20prediction20scaffold223_size736843_10
EVM0011750	EVM20prediction20scaffold717_size277432_5
EVM0011750	EVM20prediction20scaffold717_size277432_8
EVM0014755	EVM20prediction20scaffold701_size282339_15
EVM0027181	EVM20prediction20scaffold391_size478856_22
EVM0014986	EVM20prediction20scaffold391_size478856_8
EVM0014098	EVM20prediction20scaffold701_size282339_3
EVM0014098	EVM20prediction20scaffold701_size282339_5
EVM0003026	EVM20prediction20scaffold143_size930234_13
EVM0003026	EVM20prediction20scaffold143_size930234_11
EVM0003026	EVM20prediction20scaffold143_size930234_18
EVM0003026	EVM20prediction20scaffold143_size930234_14
EVM0003026	EVM20prediction20scaffold143_size930234_16
EVM0000547	EVM20prediction20scaffold143_size930234_37
EVM0002081	EVM20prediction20scaffold597_size340174_6
EVM0002081	EVM20prediction20scaffold597_size340174_3
EVM0002081	EVM20prediction20scaffold597_size340174_5
EVM0002081	EVM20prediction20scaffold597_size340174_4
EVM0002081	EVM20prediction20scaffold489_size396251_26
EVM0002081	EVM20prediction20scaffold489_size396251_24
EVM0002081	EVM20prediction20scaffold489_size396251_27
EVM0024123	EVM20prediction20scaffold143_size930234_23
EVM0012299	EVM20prediction20scaffold597_size340174_2
EVM0012299	EVM20prediction20scaffold489_size396251_28
EVM0010906	EVM20prediction20scaffold449_size428297_10
EVM0010906	EVM20prediction20scaffold449_size428297_12
EVM0010906	EVM20prediction20scaffold449_size428297_14
EVM0010906	EVM20prediction20scaffold449_size428297_9
EVM0010906	EVM20prediction20scaffold449_size428297_8
EVM0005801	EVM20prediction20scaffold701_size282339_5
EVM0005801	EVM20prediction20scaffold701_size282339_3
EVM0023156	EVM20prediction20scaffold480_size405023_5
EVM0023156	EVM20prediction20scaffold480_size405023_2
EVM0006529	EVM20prediction20scaffold143_size930234_25
EVM0006529	EVM20prediction20scaffold143_size930234_23
EVM0003530	EVM20prediction20scaffold449_size428297_9
EVM0003530	EVM20prediction20scaffold449_size428297_7
EVM0003530	EVM20prediction20scaffold449_size428297_12
EVM0003530	EVM20prediction20scaffold449_size428297_14
EVM0003530	EVM20prediction20scaffold449_size428297_8
EVM0016163	EVM20prediction20scaffold1917_size65663_1
EVM0016163	EVM20prediction20scaffold391_size478856_4
EVM0014095	EVM20prediction20scaffold2193_size50067_2
EVM0014095	EVM20prediction20scaffold388_size484603_21
EVM0014095	EVM20prediction20scaffold388_size484603_18
EVM0006463	EVM20prediction20scaffold597_size340174_5
EVM0006463	EVM20prediction20scaffold597_size340174_6
EVM0006463	EVM20prediction20scaffold489_size396251_26
EVM0006463	EVM20prediction20scaffold597_size340174_3
EVM0006463	EVM20prediction20scaffold489_size396251_24
EVM0006463	EVM20prediction20scaffold489_size396251_23
EVM0006463	EVM20prediction20scaffold489_size396251_27
EVM0021971	EVM20prediction20scaffold701_size282339_11
EVM0021971	EVM20prediction20scaffold701_size282339_10
EVM0019151	EVM20prediction20scaffold143_size930234_11
EVM0019151	EVM20prediction20scaffold143_size930234_18
EVM0019151	EVM20prediction20scaffold143_size930234_17
EVM0019151	EVM20prediction20scaffold143_size930234_13
EVM0019151	EVM20prediction20scaffold143_size930234_14
EVM0019151	EVM20prediction20scaffold143_size930234_16
EVM0013379	EVM20prediction20scaffold480_size405023_8
EVM0013379	EVM20prediction20scaffold489_size396251_2
EVM0013379	EVM20prediction20scaffold489_size396251_5
EVM0013379	EVM20prediction20scaffold489_size396251_6
EVM0013379	EVM20prediction20scaffold489_size396251_4
EVM0014589	EVM20prediction20scaffold489_size396251_23
EVM0014589	EVM20prediction20scaffold489_size396251_24
EVM0014589	EVM20prediction20scaffold489_size396251_26
EVM0014589	EVM20prediction20scaffold597_size340174_4
EVM0014589	EVM20prediction20scaffold597_size340174_6
EVM0014589	EVM20prediction20scaffold597_size340174_3
EVM0014589	EVM20prediction20scaffold489_size396251_27
EVM0014589	EVM20prediction20scaffold597_size340174_5
EVM0016354	EVM20prediction20scaffold143_size930234_35
EVM0016354	EVM20prediction20scaffold143_size930234_37
EVM0006591	EVM20prediction20scaffold391_size478856_21
EVM0001221	EVM20prediction20scaffold449_size428297_14
EVM0001221	EVM20prediction20scaffold449_size428297_12
EVM0001221	EVM20prediction20scaffold449_size428297_10
EVM0001221	EVM20prediction20scaffold449_size428297_7
EVM0001221	EVM20prediction20scaffold449_size428297_9
EVM0006004	EVM20prediction20scaffold223_size736843_33
EVM0010085	EVM20prediction20scaffold597_size340174_18
EVM0010085	EVM20prediction20scaffold1641_size91174_7
EVM0018058	EVM20prediction20scaffold480_size405023_3
EVM0018058	EVM20prediction20scaffold453_size422174_9
EVM0018058	EVM20prediction20scaffold480_size405023_5
EVM0002223	EVM20prediction20scaffold1158_size153864_2
EVM0002223	EVM20prediction20scaffold790_size247703_17
EVM0006858	EVM20prediction20scaffold717_size277432_20
EVM0019056	EVM20prediction20scaffold307_size566051_21
EVM0015067	EVM20prediction20scaffold449_size428297_14
EVM0015067	EVM20prediction20scaffold449_size428297_12
EVM0015067	EVM20prediction20scaffold449_size428297_8
EVM0015067	EVM20prediction20scaffold449_size428297_7
EVM0015067	EVM20prediction20scaffold449_size428297_10
EVM0015067	EVM20prediction20scaffold449_size428297_9
EVM0003464	EVM20prediction20scaffold143_size930234_1
EVM0009314	EVM20prediction20scaffold489_size396251_23
EVM0009314	EVM20prediction20scaffold489_size396251_26
EVM0009314	EVM20prediction20scaffold489_size396251_27
EVM0009314	EVM20prediction20scaffold597_size340174_6
EVM0009314	EVM20prediction20scaffold597_size340174_4
EVM0009314	EVM20prediction20scaffold597_size340174_5
EVM0009314	EVM20prediction20scaffold597_size340174_3
EVM0020739	EVM20prediction20scaffold453_size422174_3
EVM0020739	EVM20prediction20scaffold143_size930234_48
EVM0020739	EVM20prediction20scaffold143_size930234_47
EVM0008112	EVM20prediction20scaffold717_size277432_8
EVM0008112	EVM20prediction20scaffold717_size277432_4
EVM0023757	EVM20prediction20scaffold1158_size153864_15
EVM0023757	EVM20prediction20scaffold701_size282339_2
EVM0023249	EVM20prediction20scaffold449_size428297_20
EVM0016511	EVM20prediction20scaffold388_size484603_2
EVM0016511	EVM20prediction20scaffold449_size428297_2
EVM0016289	EVM20prediction20scaffold223_size736843_10
EVM0016289	EVM20prediction20scaffold223_size736843_12
EVM0016289	EVM20prediction20scaffold223_size736843_11
EVM0008975	EVM20prediction20scaffold480_size405023_6
EVM0008975	EVM20prediction20scaffold480_size405023_4
EVM0008975	EVM20prediction20scaffold480_size405023_7
EVM0008975	EVM20prediction20scaffold453_size422174_8
EVM0008975	EVM20prediction20scaffold489_size396251_2
EVM0008975	EVM20prediction20scaffold480_size405023_2
EVM0010913	EVM20prediction20scaffold2193_size50067_2
EVM0010913	EVM20prediction20scaffold388_size484603_21
EVM0010913	EVM20prediction20scaffold388_size484603_18
EVM0027197	EVM20prediction20scaffold1336_size126902_2
EVM0027197	EVM20prediction20scaffold1399_size118168_4
EVM0027197	EVM20prediction20scaffold1336_size126902_1
EVM0007056	EVM20prediction20scaffold391_size478856_12
EVM0007056	EVM20prediction20scaffold391_size478856_10
EVM0004357	EVM20prediction20scaffold1158_size153864_2
EVM0004357	EVM20prediction20scaffold790_size247703_17
EVM0002210	EVM20prediction20scaffold143_size930234_37
EVM0011881	EVM20prediction20scaffold480_size405023_5
EVM0011881	EVM20prediction20scaffold480_size405023_2
EVM0021705	EVM20prediction20scaffold143_size930234_36
EVM0021705	EVM20prediction20scaffold143_size930234_35
EVM0006062	EVM20prediction20scaffold717_size277432_17
EVM0021161	EVM20prediction20scaffold388_size484603_1
EVM0000655	EVM20prediction20scaffold143_size930234_11
EVM0000655	EVM20prediction20scaffold143_size930234_13
EVM0000655	EVM20prediction20scaffold143_size930234_16
EVM0000655	EVM20prediction20scaffold143_size930234_14
EVM0000655	EVM20prediction20scaffold143_size930234_17
EVM0024655	EVM20prediction20scaffold480_size405023_6
EVM0024655	EVM20prediction20scaffold480_size405023_4
EVM0024655	EVM20prediction20scaffold453_size422174_8
EVM0024655	EVM20prediction20scaffold489_size396251_2
EVM0024655	EVM20prediction20scaffold480_size405023_5
EVM0020260	EVM20prediction20scaffold480_size405023_4
EVM0020260	EVM20prediction20scaffold480_size405023_6
EVM0020260	EVM20prediction20scaffold489_size396251_2
EVM0020260	EVM20prediction20scaffold480_size405023_5
EVM0010966	EVM20prediction20scaffold489_size396251_18
EVM0024077	EVM20prediction20scaffold597_size340174_18
EVM0007119	EVM20prediction20scaffold701_size282339_11
EVM0001569	EVM20prediction20scaffold307_size566051_6
EVM0011666	EVM20prediction20scaffold480_size405023_3
EVM0011666	EVM20prediction20scaffold453_size422174_9
EVM0011666	EVM20prediction20scaffold480_size405023_5
EVM0011858	EVM20prediction20scaffold1240_size139183_1
EVM0011858	EVM20prediction20scaffold834_size233841_1
EVM0011858	EVM20prediction20scaffold530_size373951_7
EVM0011858	EVM20prediction20scaffold748_size264945_2
EVM0011858	EVM20prediction20scaffold748_size264945_1
EVM0011858	EVM20prediction20scaffold175_size828919_36
EVM0000926	EVM20prediction20scaffold223_size736843_30
EVM0018511	EVM20prediction20scaffold143_size930234_15
EVM0018511	EVM20prediction20scaffold143_size930234_12
EVM0015030	EVM20prediction20scaffold1399_size118168_4
EVM0015030	EVM20prediction20scaffold1336_size126902_2
EVM0015030	EVM20prediction20scaffold1336_size126902_1
EVM0024043	EVM20prediction20scaffold223_size736843_26
EVM0024043	EVM20prediction20scaffold223_size736843_27
EVM0024043	EVM20prediction20scaffold223_size736843_28
EVM0003098	EVM20prediction20scaffold391_size478856_2
EVM0028189	EVM20prediction20scaffold1336_size126902_2
EVM0028189	EVM20prediction20scaffold1399_size118168_4
EVM0028189	EVM20prediction20scaffold1336_size126902_1
EVM0004258	EVM20prediction20scaffold480_size405023_2
EVM0004258	EVM20prediction20scaffold480_size405023_3
EVM0004258	EVM20prediction20scaffold453_size422174_9
EVM0028481	EVM20prediction20scaffold480_size405023_8
EVM0028481	EVM20prediction20scaffold489_size396251_6
EVM0028481	EVM20prediction20scaffold480_size405023_7
EVM0028481	EVM20prediction20scaffold480_size405023_6
EVM0028481	EVM20prediction20scaffold489_size396251_1
EVM0028481	EVM20prediction20scaffold480_size405023_4
EVM0028481	EVM20prediction20scaffold489_size396251_4
EVM0017872	EVM20prediction20scaffold143_size930234_3
EVM0003983	EVM20prediction20scaffold1158_size153864_4
EVM0019627	EVM20prediction20scaffold480_size405023_5
EVM0019627	EVM20prediction20scaffold480_size405023_2
EVM0019627	EVM20prediction20scaffold480_size405023_3
EVM0015378	EVM20prediction20scaffold717_size277432_18
EVM0008414	EVM20prediction20scaffold223_size736843_3
EVM0009286	EVM20prediction20scaffold489_size396251_2
EVM0009286	EVM20prediction20scaffold489_size396251_5
EVM0009286	EVM20prediction20scaffold480_size405023_8
EVM0009286	EVM20prediction20scaffold489_size396251_6
EVM0009286	EVM20prediction20scaffold489_size396251_1
EVM0009286	EVM20prediction20scaffold480_size405023_7
EVM0009286	EVM20prediction20scaffold480_size405023_4
EVM0009286	EVM20prediction20scaffold480_size405023_6
EVM0009286	EVM20prediction20scaffold453_size422174_8
EVM0009286	EVM20prediction20scaffold480_size405023_5
EVM0014330	EVM20prediction20scaffold1641_size91174_7
EVM0003358	EVM20prediction20scaffold223_size736843_33
EVM0012791	EVM20prediction20scaffold480_size405023_6
EVM0012791	EVM20prediction20scaffold480_size405023_7
EVM0012791	EVM20prediction20scaffold480_size405023_4
EVM0012791	EVM20prediction20scaffold453_size422174_8
EVM0012791	EVM20prediction20scaffold489_size396251_2
EVM0012791	EVM20prediction20scaffold480_size405023_5
EVM0026480	EVM20prediction20scaffold778_size250171_9
EVM0000508	EVM20prediction20scaffold453_size422174_3
EVM0000508	EVM20prediction20scaffold143_size930234_48
EVM0000508	EVM20prediction20scaffold143_size930234_47
EVM0000479	EVM20prediction20scaffold778_size250171_12
EVM0000479	EVM20prediction20scaffold790_size247703_3
EVM0012042	EVM20prediction20scaffold718_size275985_1
EVM0012042	EVM20prediction20scaffold718_size275985_8
EVM0023818	EVM20prediction20scaffold1240_size139183_1
EVM0023818	EVM20prediction20scaffold530_size373951_8
EVM0023818	EVM20prediction20scaffold834_size233841_1
EVM0023818	EVM20prediction20scaffold530_size373951_7
EVM0023818	EVM20prediction20scaffold748_size264945_2
EVM0023818	EVM20prediction20scaffold748_size264945_1
EVM0023818	EVM20prediction20scaffold175_size828919_36
EVM0013634	EVM20prediction20scaffold453_size422174_3
EVM0013634	EVM20prediction20scaffold143_size930234_48
EVM0013634	EVM20prediction20scaffold143_size930234_47
EVM0015850	EVM20prediction20scaffold480_size405023_1
EVM0011684	EVM20prediction20scaffold449_size428297_10
EVM0011684	EVM20prediction20scaffold449_size428297_8
EVM0011684	EVM20prediction20scaffold449_size428297_7
EVM0011684	EVM20prediction20scaffold449_size428297_9
EVM0011684	EVM20prediction20scaffold449_size428297_14
EVM0011684	EVM20prediction20scaffold449_size428297_12
EVM0014584	EVM20prediction20scaffold489_size396251_1
EVM0014584	EVM20prediction20scaffold480_size405023_8
EVM0014584	EVM20prediction20scaffold489_size396251_2
EVM0014584	EVM20prediction20scaffold489_size396251_5
EVM0014584	EVM20prediction20scaffold489_size396251_6
EVM0014584	EVM20prediction20scaffold489_size396251_4
EVM0004767	EVM20prediction20scaffold453_size422174_3
EVM0004767	EVM20prediction20scaffold143_size930234_48
EVM0004767	EVM20prediction20scaffold143_size930234_47
EVM0003115	EVM20prediction20scaffold597_size340174_4
EVM0003115	EVM20prediction20scaffold597_size340174_6
EVM0003115	EVM20prediction20scaffold597_size340174_5
[truncated: 38,370 more rows]

## Sheet: 3
Supplementary Data 3. Synteny analysis for genomes between C. ariakensis and C. virginica.
Gene ID of C. virginica	Gene ID of C. ariakensis
LOC111120560	EVM0000859
LOC111116086	EVM0014183
LOC111109942	EVM0005577
LOC111102221	EVM0025186
LOC111104750	EVM0017533
LOC111104750	EVM0016310
LOC111104737	EVM0016310
LOC111104737	EVM0018707
LOC111104737	EVM0020489
LOC111104737	EVM0017533
LOC111120119	EVM0014183
LOC111120119	EVM0000859
LOC111127299	EVM0017533
LOC111127299	EVM0016310
LOC111127299	EVM0020489
LOC111104595	EVM0014692
LOC111120560	EVM0014183
LOC111104750	EVM0018707
LOC111104750	EVM0020489
LOC111102221	EVM0027473
LOC111104714	EVM0016310
LOC111104714	EVM0018707
LOC111104714	EVM0020489
LOC111104714	EVM0017533
LOC111120206	EVM0023195
LOC111120206	EVM0017521
LOC111120206	EVM0025859
LOC111116086	EVM0000859
LOC111136059	EVM0014183
LOC111136059	EVM0000859
LOC111107114	EVM0025859
LOC111107114	EVM0023195
LOC111104697	EVM0017533
LOC111104697	EVM0016310
LOC111104697	EVM0018707
LOC111104697	EVM0020489
LOC111114918	EVM0018707
LOC111124850	EVM0004038
LOC111130195	EVM0018368
LOC111101176	EVM0014162
LOC111101185	EVM0000581
LOC111101139	EVM0004038
LOC111119716	EVM0014162
LOC111130177	EVM0000581
LOC111101156	EVM0004038
LOC111124863	EVM0004038
LOC111123472	EVM0005535
LOC111120534	EVM0006933
LOC111108857	EVM0011331
LOC111108847	EVM0022015
LOC111120886	EVM0027964
LOC111106064	EVM0018282
LOC111119622	EVM0020033
LOC111137438	EVM0027767
LOC111114648	EVM0025902
LOC111138426	EVM0027862
LOC111138433	EVM0011468
LOC111104401	EVM0003764
LOC111111194	EVM0018978
LOC111125438	EVM0007030
LOC111113174	EVM0005197
LOC111106124	EVM0017082
LOC111103966	EVM0005535
LOC111120932	EVM0028374
LOC111120940	EVM0022447
LOC111102150	EVM0006853
LOC111111848	EVM0013908
LOC111110063	EVM0026185
LOC111111460	EVM0019414
LOC111110197	EVM0004012
LOC111111337	EVM0015959
LOC111111262	EVM0016395
LOC111106141	EVM0009481
LOC111111059	EVM0006728
LOC111111133	EVM0007358
LOC111101228	EVM0012679
LOC111099102	EVM0013935
LOC111133999	EVM0020538
LOC111134951	EVM0027177
LOC111114001	EVM0005685
LOC111126296	EVM0000341
LOC111133146	EVM0019783
LOC111106102	EVM0005806
LOC111106102	EVM0005535
LOC111111194	EVM0013237
LOC111124555	EVM0005535
LOC111124555	EVM0011278
LOC111124555	EVM0005806
LOC111103974	EVM0028374
LOC111103974	EVM0022447
LOC111116801	EVM0005806
LOC111116801	EVM0005535
LOC111134826	EVM0005806
LOC111134826	EVM0005535
LOC111134829	EVM0011278
LOC111134829	EVM0005806
LOC111134829	EVM0005535
LOC111117931	EVM0005685
LOC111117931	EVM0002084
LOC111102362	EVM0002084
LOC111102362	EVM0005685
LOC111116812	EVM0028374
LOC111120932	EVM0022447
LOC111133993	EVM0020538
LOC111114001	EVM0002084
LOC111111133	EVM0006728
LOC111127657	EVM0011278
LOC111127657	EVM0005806
LOC111127657	EVM0005535
LOC111123472	EVM0005806
LOC111123472	EVM0011278
LOC111120917	EVM0005806
LOC111120917	EVM0005535
LOC111120917	EVM0011278
LOC111103966	EVM0005806
LOC111103966	EVM0011278
LOC111126311	EVM0002084
LOC111106133	EVM0005806
LOC111106133	EVM0011278
LOC111106133	EVM0005535
LOC111121183	EVM0002084
LOC111121183	EVM0005685
LOC111134836	EVM0005806
LOC111134836	EVM0011278
LOC111134836	EVM0005535
LOC111120886	EVM0004493
LOC111111768	EVM0019414
LOC111111768	EVM0020035
LOC111111059	EVM0007358
LOC111125438	EVM0015456
LOC111120923	EVM0005806
LOC111120923	EVM0011278
LOC111120923	EVM0005535
LOC111133968	EVM0002084
LOC111133968	EVM0005685
LOC111106111	EVM0005806
LOC111106111	EVM0005535
LOC111103983	EVM0005535
LOC111103983	EVM0005806
LOC111103983	EVM0011278
LOC111115119	EVM0005806
LOC111115119	EVM0005535
LOC111115119	EVM0011278
LOC111104401	EVM0017911
LOC111120940	EVM0028374
LOC111106120	EVM0005535
LOC111106120	EVM0011278
LOC111106120	EVM0005806
LOC111106151	EVM0006728
LOC111106151	EVM0007358
LOC111120951	EVM0028374
LOC111111460	EVM0020035
LOC111120911	EVM0005806
LOC111120911	EVM0005535
LOC111120911	EVM0011278
LOC111138433	EVM0016652
LOC111116820	EVM0028374
LOC111136853	EVM0014887
LOC111136839	EVM0002896
LOC111127109	EVM0022397
LOC111121381	EVM0018757
LOC111124790	EVM0025814
LOC111106194	EVM0014970
LOC111103459	EVM0019282
LOC111103348	EVM0019965
LOC111126159	EVM0007429
LOC111101764	EVM0027338
LOC111106210	EVM0017257
LOC111106231	EVM0020509
LOC111106241	EVM0009356
LOC111111684	EVM0010258
LOC111111721	EVM0011348
LOC111111661	EVM0020439
LOC111111651	EVM0021960
LOC111111579	EVM0023782
LOC111111615	EVM0009668
LOC111111629	EVM0026306
LOC111111606	EVM0021603
LOC111111640	EVM0003729
LOC111106243	EVM0015803
LOC111111571	EVM0010611
LOC111111586	EVM0018065
LOC111111622	EVM0000301
LOC111128027	EVM0026197
LOC111133491	EVM0027313
LOC111102183	EVM0010481
LOC111119998	EVM0025407
LOC111112745	EVM0001183
LOC111111579	EVM0009356
LOC111111629	EVM0009668
LOC111111661	EVM0011348
LOC111111586	EVM0025643
LOC111111586	EVM0006753
LOC111111586	EVM0021459
LOC111111684	EVM0021784
LOC111134301	EVM0023542
LOC111134291	EVM0023542
LOC111112745	EVM0028811
LOC111106241	EVM0005390
LOC111115342	EVM0024509
LOC111107098	EVM0026911
LOC111120206	EVM0017168
LOC111104595	EVM0018653
LOC111120560	EVM0027275
LOC111116086	EVM0026752
LOC111109942	EVM0024246
LOC111102221	EVM0015396
LOC111104750	EVM0025501
LOC111104737	EVM0014316
LOC111104737	EVM0025501
LOC111104737	EVM0000651
LOC111104737	EVM0017486
LOC111120119	EVM0026752
LOC111120119	EVM0027275
LOC111127299	EVM0014316
LOC111127299	EVM0000651
LOC111127299	EVM0025501
LOC111127299	EVM0017486
LOC111120560	EVM0026752
LOC111107098	EVM0024509
LOC111104750	EVM0014316
LOC111104750	EVM0000651
LOC111104750	EVM0017486
LOC111104714	EVM0014316
LOC111104714	EVM0025501
LOC111104714	EVM0000651
LOC111104714	EVM0017486
LOC111120206	EVM0019630
LOC111116086	EVM0027275
LOC111136059	EVM0026752
LOC111136059	EVM0027275
LOC111107114	EVM0017168
LOC111107114	EVM0019630
LOC111104697	EVM0000651
LOC111104697	EVM0014316
LOC111104697	EVM0025501
LOC111104697	EVM0017486
LOC111109942	EVM0020349
LOC111114918	EVM0014316
LOC111109105	EVM0015312
LOC111106737	EVM0025800
LOC111106743	EVM0013395
LOC111115442	EVM0027577
LOC111119089	EVM0026782
LOC111119964	EVM0028533
LOC111110178	EVM0007685
LOC111111528	EVM0004335
LOC111135967	EVM0016323
LOC111135947	EVM0024970
LOC111099928	EVM0012951
LOC111103306	EVM0024895
LOC111106753	EVM0006884
LOC111116763	EVM0011664
LOC111129824	EVM0016563
LOC111129829	EVM0012109
LOC111124173	EVM0025391
LOC111124173	EVM0014868
LOC111124155	EVM0002338
LOC111136968	EVM0007115
LOC111132332	EVM0027525
LOC111119427	EVM0011329
LOC111113833	EVM0027218
LOC111138258	EVM0017251
LOC111099049	EVM0015312
LOC111119964	EVM0027577
LOC111119964	EVM0026782
LOC111138213	EVM0017251
LOC111102570	EVM0015312
LOC111106753	EVM0025227
LOC111115442	EVM0028533
LOC111115442	EVM0026782
LOC111119089	EVM0027577
LOC111119089	EVM0028533
LOC111124173	EVM0025644
LOC111109133	EVM0015312
LOC111130860	EVM0020717
LOC111111488	EVM0024078
LOC111130870	EVM0002664
LOC111129292	EVM0007153
LOC111110900	EVM0002434
LOC111127104	EVM0011814
LOC111100578	EVM0014194
LOC111104267	EVM0013087
LOC111119653	EVM0018985
LOC111130876	EVM0004010
LOC111101103	EVM0003129
LOC111100468	EVM0007776
LOC111111403	EVM0007001
LOC111130886	EVM0026303
LOC111099410	EVM0026186
LOC111109848	EVM0025316
LOC111109839	EVM0001366
LOC111109321	EVM0002522
LOC111113745	EVM0007863
LOC111134162	EVM0005592
LOC111109628	EVM0026423
LOC111103508	EVM0021306
LOC111137420	EVM0021788
LOC111137407	EVM0026210
LOC111111015	EVM0008291
LOC111100511	EVM0020233
LOC111111357	EVM0003843
LOC111101857	EVM0020053
LOC111114229	EVM0008001
LOC111130894	EVM0015431
LOC111129231	EVM0027999
LOC111129259	EVM0007097
LOC111119081	EVM0011282
LOC111102556	EVM0022968
LOC111100957	EVM0017885
LOC111118371	EVM0015789
LOC111130926	EVM0016767
LOC111130935	EVM0022995
LOC111115104	EVM0012890
LOC111100011	EVM0021900
LOC111114533	EVM0028921
LOC111114772	EVM0016970
LOC111109516	EVM0015523
LOC111127903	EVM0006380
LOC111130942	EVM0000782
LOC111120471	EVM0017618
LOC111105410	EVM0013023
LOC111122025	EVM0023310
LOC111119534	EVM0028603
LOC111105859	EVM0025400
LOC111135084	EVM0020214
LOC111123961	EVM0026559
LOC111123967	EVM0005879
LOC111123922	EVM0000854
LOC111101216	EVM0001093
LOC111108835	EVM0014363
LOC111109398	EVM0004028
LOC111109472	EVM0020603
LOC111100372	EVM0021178
LOC111137060	EVM0022762
LOC111137068	EVM0028159
LOC111134266	EVM0004047
LOC111114134	EVM0028019
LOC111112803	EVM0000601
LOC111132223	EVM0027475
LOC111132242	EVM0027314
LOC111132201	EVM0016808
LOC111132269	EVM0023158
LOC111132215	EVM0010930
LOC111132290	EVM0023880
LOC111138481	EVM0027612
LOC111138488	EVM0018899
LOC111137818	EVM0012351
LOC111126382	EVM0002136
LOC111126395	EVM0025272
LOC111126874	EVM0008963
LOC111138441	EVM0020917
LOC111138463	EVM0008069
LOC111114939	EVM0007621
LOC111137650	EVM0009882
LOC111137660	EVM0002806
LOC111137629	EVM0001677
LOC111137619	EVM0017065
LOC111114550	EVM0019931
LOC111110435	EVM0026921
LOC111101089	EVM0014229
LOC111130991	EVM0014052
LOC111120458	EVM0007776
LOC111130870	EVM0024078
LOC111137650	EVM0002806
LOC111123943	EVM0000854
LOC111130991	EVM0024221
LOC111130991	EVM0017762
LOC111130991	EVM0004632
LOC111111488	EVM0002664
LOC111100468	EVM0026717
LOC111100468	EVM0007001
LOC111126441	EVM0025272
LOC111120718	EVM0007776
LOC111123981	EVM0005879
LOC111123981	EVM0022502
LOC111123981	EVM0027211
LOC111123981	EVM0020102
LOC111123981	EVM0003508
LOC111137635	EVM0001677
LOC111134162	EVM0023011
LOC111120471	EVM0023310
LOC111100011	EVM0004317
LOC111123984	EVM0022502
LOC111123984	EVM0005879
LOC111123984	EVM0003508
LOC111123984	EVM0027211
LOC111123984	EVM0020102
LOC111123977	EVM0005879
LOC111123977	EVM0022502
LOC111123977	EVM0027211
LOC111123977	EVM0020102
LOC111123977	EVM0003508
LOC111130919	EVM0015789
LOC111123967	EVM0022502
LOC111123967	EVM0027211
LOC111123967	EVM0020102
LOC111123967	EVM0003508
LOC111137660	EVM0009882
LOC111132242	EVM0002449
LOC111122025	EVM0017618
LOC111126146	EVM0019333
LOC111133196	EVM0004349
LOC111115436	EVM0024540
LOC111115421	EVM0018609
LOC111114011	EVM0027328
LOC111122529	EVM0019417
LOC111136516	EVM0009810
LOC111135186	EVM0023463
LOC111124603	EVM0019212
LOC111100559	EVM0001581
LOC111123807	EVM0018765
LOC111123178	EVM0017954
LOC111113027	EVM0007987
LOC111112982	EVM0008796
LOC111103697	EVM0019392
LOC111107802	EVM0004356
LOC111118230	EVM0020881
LOC111118211	EVM0019832
LOC111137087	EVM0027274
LOC111137075	EVM0017703
LOC111120679	EVM0026799
LOC111128658	EVM0019638
LOC111128682	EVM0003795
LOC111114968	EVM0008983
LOC111123084	EVM0025439
LOC111123065	EVM0022472
LOC111123074	EVM0000704
LOC111112503	EVM0013497
LOC111121067	EVM0002610
LOC111118588	EVM0001598
LOC111101300	EVM0025510
LOC111112982	EVM0015423
LOC111112349	EVM0008983
LOC111107802	EVM0011723
LOC111124603	EVM0023895
LOC111099262	EVM0013560
LOC111099246	EVM0001037
LOC111124340	EVM0015391
LOC111124308	EVM0016768
LOC111124329	EVM0004791
LOC111124297	EVM0023139
LOC111124318	EVM0000820
LOC111103647	EVM0025373
LOC111099628	EVM0005429
LOC111129539	EVM0006897
LOC111127150	EVM0008248
LOC111133268	EVM0022591
LOC111115300	EVM0028749
LOC111101291	EVM0009505
LOC111114240	EVM0026795
LOC111128131	EVM0022552
LOC111128122	EVM0025619
LOC111128139	EVM0021518
LOC111138107	EVM0016365
LOC111114614	EVM0009486
LOC111133473	EVM0012070
LOC111099738	EVM0012858
LOC111106923	EVM0012313
LOC111120589	EVM0028259
LOC111109904	EVM0023418
LOC111125201	EVM0010474
LOC111125239	EVM0019545
LOC111119066	EVM0013281
LOC111119780	EVM0006969
LOC111113480	EVM0017730
LOC111105578	EVM0027134
LOC111103638	EVM0011824
LOC111135260	EVM0020237
LOC111135270	EVM0000742
LOC111104740	EVM0012226
LOC111122239	EVM0011853
LOC111135788	EVM0006673
LOC111127397	EVM0028179
LOC111124154	EVM0020182
LOC111124262	EVM0028083
LOC111124480	EVM0009862
LOC111125544	EVM0015873
LOC111113554	EVM0011067
LOC111124678	EVM0028766
LOC111128589	EVM0017446
LOC111128583	EVM0028371
LOC111128568	EVM0011557
LOC111128582	EVM0004139
LOC111114826	EVM0009736
LOC111112949	EVM0001475
LOC111120051	EVM0015974
LOC111133592	EVM0013431
LOC111133577	EVM0018310
LOC111135381	EVM0017600
LOC111101000	EVM0019862
LOC111104835	EVM0003001
LOC111105000	EVM0005654
LOC111112925	EVM0026733
LOC111124544	EVM0004552
LOC111128436	EVM0014292
LOC111131673	EVM0008607
LOC111131660	EVM0019660
LOC111133500	EVM0027447
LOC111137110	EVM0015845
LOC111127289	EVM0023746
LOC111136152	EVM0002308
LOC111136106	EVM0014566
LOC111136284	EVM0022481
LOC111132803	EVM0000961
LOC111132815	EVM0010283
LOC111108658	EVM0027113
LOC111102833	EVM0011107
LOC111102943	EVM0005221
LOC111106973	EVM0028716
LOC111106981	EVM0022599
LOC111118997	EVM0009394
LOC111113991	EVM0008119
LOC111106943	EVM0028083
LOC111109904	EVM0012858
LOC111106973	EVM0022599
LOC111099246	EVM0020617
LOC111099246	EVM0027510
LOC111102943	EVM0021577
LOC111138113	EVM0016365
LOC111128534	EVM0014292
LOC111106981	EVM0028716
LOC111135270	EVM0020237
LOC111135270	EVM0014596
LOC111127150	EVM0003916
LOC111127150	EVM0006897
LOC111106956	EVM0014292
LOC111133473	EVM0012858
LOC111128568	EVM0004139
LOC111135260	EVM0000742
LOC111135260	EVM0014596
LOC111124678	EVM0001815
LOC111099217	EVM0013560
LOC111099217	EVM0017712
LOC111099217	EVM0007206
LOC111113480	EVM0025353
LOC111113480	EVM0028312
LOC111128547	EVM0014292
LOC111138099	EVM0016365
LOC111126000	EVM0017712
LOC111126000	EVM0013560
LOC111120589	EVM0006589
LOC111138121	EVM0009486
LOC111128131	EVM0022866
LOC111135282	EVM0020237
LOC111135282	EVM0000742
LOC111135282	EVM0014596
LOC111106903	EVM0013560
LOC111106903	EVM0007206
LOC111106903	EVM0017712
LOC111106966	EVM0014292
LOC111099262	EVM0017712
LOC111099262	EVM0007206
LOC111131673	EVM0024709
LOC111129539	EVM0008248
LOC111128689	EVM0023915
LOC111105388	EVM0006678
LOC111113337	EVM0010515
LOC111108418	EVM0023710
LOC111129473	EVM0025288
LOC111106772	EVM0005220
LOC111120805	EVM0014572
LOC111138205	EVM0005997
LOC111122575	EVM0010354
LOC111116201	EVM0019192
LOC111135835	EVM0008665
LOC111135871	EVM0013581
LOC111135821	EVM0001195
LOC111136948	EVM0010833
LOC111129798	EVM0015795
LOC111132383	EVM0021776
LOC111118532	EVM0007504
LOC111133682	EVM0020922
LOC111133709	EVM0022981
LOC111133728	EVM0014020
LOC111133700	EVM0004723
LOC111133718	EVM0027061
LOC111133762	EVM0011111
LOC111133693	EVM0013886
LOC111115968	EVM0004074
LOC111101303	EVM0000236
LOC111130956	EVM0021881
LOC111130952	EVM0027255
LOC111101671	EVM0000124
LOC111099775	EVM0006680
LOC111119762	EVM0007856
LOC111108440	EVM0012629
LOC111114541	EVM0000746
LOC111103805	EVM0018910
LOC111113160	EVM0016669
LOC111113158	EVM0002787
LOC111124617	EVM0026308
LOC111124609	EVM0014005
LOC111102276	EVM0011442
LOC111108452	EVM0017320
LOC111102478	EVM0009953
LOC111114627	EVM0002153
LOC111118104	EVM0011757
LOC111108440	EVM0000746
LOC111108440	EVM0007856
LOC111119762	EVM0000746
LOC111119762	EVM0022262
LOC111119762	EVM0025390
LOC111114627	EVM0016757
LOC111114627	EVM0013627
LOC111129473	EVM0020551
LOC111129473	EVM0008107
LOC111129473	EVM0008387
LOC111129473	EVM0008318
LOC111129473	EVM0023710
LOC111129473	EVM0003710
LOC111108418	EVM0020551
LOC111108418	EVM0008387
LOC111108418	EVM0008318
LOC111108418	EVM0008107
LOC111108418	EVM0025288
LOC111108418	EVM0003710
LOC111135821	EVM0014257
LOC111124609	EVM0026308
LOC111129514	EVM0025288
LOC111129514	EVM0008318
LOC111129514	EVM0008107
LOC111129514	EVM0008387
LOC111129514	EVM0020551
LOC111129514	EVM0023710
LOC111129514	EVM0003710
LOC111135835	EVM0026902
LOC111135835	EVM0016501
LOC111099775	EVM0011004
LOC111099775	EVM0004718
LOC111099775	EVM0020427
LOC111129485	EVM0020551
LOC111129485	EVM0008387
LOC111129485	EVM0008107
LOC111129485	EVM0008318
LOC111129485	EVM0025288
LOC111129485	EVM0023710
LOC111129485	EVM0003710
LOC111129519	EVM0020551
LOC111129519	EVM0025288
LOC111129519	EVM0008387
LOC111129519	EVM0008107
LOC111129519	EVM0008318
LOC111129519	EVM0023710
LOC111129519	EVM0003710
LOC111108772	EVM0002153
LOC111129495	EVM0020551
LOC111129495	EVM0008387
LOC111129495	EVM0025288
LOC111129495	EVM0008318
LOC111129495	EVM0008107
LOC111129495	EVM0023710
LOC111129495	EVM0003710
LOC111129463	EVM0020551
LOC111129463	EVM0025288
LOC111129463	EVM0008107
LOC111129463	EVM0008318
LOC111129463	EVM0023710
LOC111129463	EVM0003710
LOC111133762	EVM0017424
LOC111124617	EVM0019161
LOC111129500	EVM0020551
LOC111129500	EVM0008387
LOC111129500	EVM0025288
LOC111129500	EVM0008318
LOC111129500	EVM0008107
LOC111129500	EVM0023710
LOC111129500	EVM0003710
LOC111129455	EVM0020551
LOC111129455	EVM0025288
LOC111129455	EVM0008318
LOC111129455	EVM0008387
LOC111129455	EVM0008107
LOC111129455	EVM0023710
LOC111129455	EVM0003710
LOC111108427	EVM0008318
LOC111108427	EVM0023710
LOC111108427	EVM0025288
LOC111108427	EVM0020551
LOC111108427	EVM0008107
LOC111108427	EVM0008387
LOC111114636	EVM0002153
LOC111135842	EVM0001195
LOC111125729	EVM0026105
LOC111125662	EVM0009835
LOC111125718	EVM0008322
LOC111137095	EVM0025933
LOC111137271	EVM0015098
LOC111118700	EVM0024091
LOC111118708	EVM0019593
LOC111115640	EVM0009984
LOC111100768	EVM0017420
LOC111134492	EVM0010074
LOC111134474	EVM0011400
LOC111134420	EVM0000012
LOC111134500	EVM0015703
LOC111134445	EVM0014007
LOC111134424	EVM0005866
LOC111134652	EVM0012915
LOC111110235	EVM0027288
LOC111136563	EVM0007847
LOC111136554	EVM0010926
LOC111136547	EVM0008678
LOC111136537	EVM0002871
LOC111108558	EVM0007525
LOC111099881	EVM0015810
LOC111136522	EVM0014365
LOC111127481	EVM0021029
LOC111127658	EVM0025097
LOC111127602	EVM0022609
LOC111127620	EVM0027365
LOC111127651	EVM0017651
LOC111127488	EVM0021818
LOC111127645	EVM0009660
LOC111127574	EVM0028145
LOC111127554	EVM0010796
LOC111127538	EVM0000856
LOC111127566	EVM0027488
LOC111127583	EVM0008875
LOC111108178	EVM0012861
LOC111127527	EVM0007525
LOC111127502	EVM0015810
LOC111127638	EVM0014365
LOC111127474	EVM0021029
LOC111105094	EVM0025097
LOC111103016	EVM0022609
LOC111103023	EVM0027365
LOC111109253	EVM0017651
LOC111120543	EVM0021818
LOC111116508	EVM0009660
LOC111116413	EVM0028145
LOC111105755	EVM0000856
LOC111125611	EVM0027488
LOC111122710	EVM0008875
LOC111126360	EVM0004703
LOC111101773	EVM0007084
LOC111133120	EVM0000522
LOC111103960	EVM0001874
LOC111099158	EVM0003227
LOC111099151	EVM0000253
LOC111118093	EVM0019819
LOC111108991	EVM0013309
LOC111127833	EVM0019984
LOC111108184	EVM0003979
LOC111108187	EVM0005319
LOC111108192	EVM0011776
LOC111133782	EVM0000914
LOC111128593	EVM0017403
LOC111126463	EVM0023238
LOC111124672	EVM0014074
LOC111104602	EVM0009269
LOC111137026	EVM0001002
LOC111127784	EVM0027292
LOC111114524	EVM0004960
LOC111105165	EVM0003094
LOC111125793	EVM0019907
LOC111100034	EVM0026563
LOC111111473	EVM0004550
LOC111111130	EVM0005644
LOC111135160	EVM0003398
LOC111126450	EVM0011857
LOC111111170	EVM0001845
LOC111125461	EVM0004015
LOC111125464	EVM0011446
LOC111108215	EVM0010090
LOC111119605	EVM0026760
LOC111135622	EVM0019068
LOC111135643	EVM0022528
LOC111108223	EVM0014639
LOC111108229	EVM0019365
LOC111135504	EVM0009498
LOC111135658	EVM0013751
LOC111135555	EVM0020652
LOC111135574	EVM0019205
LOC111135546	EVM0017468
LOC111135704	EVM0023975
LOC111135564	EVM0004471
LOC111135542	EVM0022937
LOC111135570	EVM0008485
LOC111127538	EVM0010796
LOC111125444	EVM0024963
LOC111125444	EVM0010468
LOC111125444	EVM0023595
LOC111105775	EVM0000856
LOC111105775	EVM0010796
LOC111134474	EVM0010074
LOC111135730	EVM0014639
LOC111135730	EVM0019365
LOC111122710	EVM0012861
LOC111122779	EVM0008875
LOC111135570	EVM0004471
LOC111125623	EVM0009835
LOC111127547	EVM0000856
LOC111127547	EVM0010796
LOC111125451	EVM0024963
LOC111125451	EVM0010468
LOC111125451	EVM0023595
LOC111125729	EVM0002429
LOC111125729	EVM0021480
LOC111125729	EVM0015096
LOC111125729	EVM0027617
LOC111125729	EVM0017650
LOC111125729	EVM0014077
LOC111134507	EVM0011446
LOC111101427	EVM0027194
LOC111101427	EVM0009269
LOC111125647	EVM0009835
LOC111135564	EVM0008485
LOC111108229	EVM0014639
LOC111108223	EVM0019365
LOC111104602	EVM0027194
LOC111108991	EVM0019819
LOC111108205	EVM0027194
LOC111108205	EVM0009269
LOC111127481	EVM0011979
LOC111124961	EVM0000856
LOC111124961	EVM0010796
LOC111127474	EVM0011979
LOC111125638	EVM0009835
LOC111108201	EVM0014074
LOC111125722	EVM0021480
LOC111125722	EVM0015096
LOC111125722	EVM0027617
LOC111125722	EVM0014077
LOC111125722	EVM0017650
LOC111125736	EVM0015096
LOC111125736	EVM0021480
LOC111125736	EVM0002429
LOC111125736	EVM0026105
LOC111125736	EVM0027617
LOC111125736	EVM0017650
LOC111125736	EVM0014077
LOC111135704	EVM0023177
LOC111135704	EVM0019421
LOC111111130	EVM0023905
LOC111125607	EVM0009835
LOC111135638	EVM0022528
LOC111134492	EVM0011400
LOC111126463	EVM0027360
LOC111126545	EVM0027360
LOC111126545	EVM0023238
LOC111127554	EVM0000856
LOC111108215	EVM0023595
LOC111127628	EVM0000856
LOC111127628	EVM0010796
LOC111105755	EVM0010796
LOC111135555	EVM0021245
LOC111125465	EVM0004015
LOC111101347	EVM0009269
LOC111101347	EVM0027194
LOC111102211	EVM0021877
LOC111120669	EVM0010480
LOC111115993	EVM0013070
LOC111120622	EVM0003461
LOC111112442	EVM0016194
LOC111114418	EVM0008426
LOC111101983	EVM0012997
LOC111120094	EVM0015510
LOC111104011	EVM0027986
LOC111118554	EVM0003233
LOC111112758	EVM0003264
LOC111108358	EVM0010199
LOC111120082	EVM0015510
LOC111118554	EVM0027986
LOC111108352	EVM0015510
LOC111120102	EVM0015510
LOC111108343	EVM0015510
LOC111110424	EVM0019622
LOC111131259	EVM0001715
LOC111120067	EVM0022932
LOC111116486	EVM0024626
LOC111111183	EVM0028275
LOC111117980	EVM0028378
LOC111117993	EVM0003089
LOC111117969	EVM0000420
LOC111117955	EVM0005293
LOC111101737	EVM0004880
LOC111101743	EVM0017095
LOC111113022	EVM0010143
LOC111113871	EVM0021442
LOC111115002	EVM0008071
LOC111136389	EVM0014795
LOC111128868	EVM0014802
LOC111128838	EVM0027260
LOC111137004	EVM0014802
LOC111104302	EVM0027260
LOC111104335	EVM0027260
LOC111102782	EVM0022975
LOC111131398	EVM0023064
LOC111102789	EVM0000454
LOC111133771	EVM0019485
LOC111117050	EVM0027984
LOC111114913	EVM0027272
LOC111115428	EVM0013462
LOC111114283	EVM0009992
LOC111138500	EVM0005638
LOC111099033	EVM0025207
LOC111138506	EVM0018721
LOC111102545	EVM0014866
LOC111114926	EVM0006672
LOC111131411	EVM0015153
LOC111133877	EVM0023241
LOC111133904	EVM0014772
LOC111131438	EVM0014660
LOC111138500	EVM0007045
LOC111133946	EVM0009251
LOC111133946	EVM0005514
LOC111133946	EVM0005168
LOC111133946	EVM0014660
LOC111131407	EVM0012920
LOC111138517	EVM0005638
LOC111138517	EVM0007045
LOC111131426	EVM0009251
LOC111131426	EVM0005514
LOC111131426	EVM0014660
LOC111133927	EVM0014772
LOC111131438	EVM0009251
LOC111131438	EVM0005514
LOC111131438	EVM0005168
LOC111133824	EVM0005514
LOC111133824	EVM0014660
LOC111133935	EVM0014772
LOC111131448	EVM0009251
LOC111131448	EVM0005514
LOC111131448	EVM0005168
LOC111131448	EVM0014660
LOC111133815	EVM0014660
LOC111133916	EVM0014772
LOC111131436	EVM0005514
LOC111131436	EVM0009251
LOC111131436	EVM0005168
LOC111131436	EVM0014660
LOC111133804	EVM0009251
LOC111133804	EVM0005514
LOC111133804	EVM0005168
LOC111133804	EVM0014660
LOC111133832	EVM0009251
LOC111133832	EVM0005514
LOC111133832	EVM0005168
LOC111133832	EVM0014660
LOC111131419	EVM0005514
LOC111131419	EVM0009251
LOC111131419	EVM0005168
LOC111131419	EVM0014660
LOC111131458	EVM0009251
LOC111131458	EVM0005514
LOC111131458	EVM0014660
LOC111133841	EVM0009251
LOC111133841	EVM0005514
LOC111133841	EVM0005168
LOC111133841	EVM0014660
LOC111133852	EVM0005514
LOC111133852	EVM0009251
LOC111133852	EVM0005168
LOC111133852	EVM0014660
LOC111119161	EVM0013470
LOC111119208	EVM0028142
LOC111107887	EVM0014340
LOC111119198	EVM0001788
LOC111119181	EVM0026764
LOC111119246	EVM0024960
LOC111107914	EVM0017902
LOC111118368	EVM0015488
LOC111118359	EVM0002527
LOC111133399	EVM0012458
LOC111120777	EVM0028263
LOC111118148	EVM0017308
LOC111118156	EVM0005731
LOC111134363	EVM0008361
LOC111136866	EVM0028272
LOC111134614	EVM0012476
LOC111116077	EVM0004589
LOC111123260	EVM0000388
LOC111119291	EVM0001788
LOC111118368	EVM0017902
LOC111107898	EVM0014340
LOC111107908	EVM0017902
LOC111107914	EVM0015488
LOC111132134	EVM0012277
LOC111132126	EVM0004315
LOC111099207	EVM0022302
LOC111115013	EVM0015381
LOC111132349	EVM0003736
LOC111103463	EVM0010777
LOC111131773	EVM0018860
LOC111131721	EVM0005495
LOC111131752	EVM0007731
LOC111131682	EVM0019797
LOC111128103	EVM0007264
LOC111100789	EVM0022306
LOC111100985	EVM0010332
LOC111103238	EVM0027067
LOC111103245	EVM0009922
LOC111112387	EVM0028577
LOC111114799	EVM0005658
LOC111129446	EVM0013539
LOC111100566	EVM0021651
LOC111136882	EVM0024442
LOC111136873	EVM0027763
LOC111099831	EVM0011314
LOC111129522	EVM0028442
LOC111100662	EVM0010666
LOC111123745	EVM0002836
LOC111105302	EVM0012386
LOC111137770	EVM0005082
LOC111119645	EVM0012723
LOC111134776	EVM0019755
LOC111103288	EVM0009580
LOC111101397	EVM0010795
LOC111129748	EVM0010823
LOC111134153	EVM0003931
LOC111136460	EVM0023492
LOC111136481	EVM0007085
LOC111133651	EVM0000779
LOC111105807	EVM0003317
LOC111106831	EVM0018611
LOC111122515	EVM0027222
LOC111112009	EVM0013768
LOC111119833	EVM0019675
LOC111104541	EVM0006898
LOC111112448	EVM0021952
LOC111119754	EVM0012956
LOC111126076	EVM0008967
LOC111126102	EVM0013404
LOC111116034	EVM0000481
LOC111111995	EVM0007135
LOC111134929	EVM0012695
LOC111101827	EVM0002259
LOC111118727	EVM0023018
LOC111105905	EVM0019107
LOC111105905	EVM0018772
LOC111111287	EVM0026359
LOC111115930	EVM0021624
LOC111130161	EVM0017087
LOC111110859	EVM0000915
LOC111103139	EVM0026293
LOC111103146	EVM0009795
LOC111119414	EVM0015599
LOC111119020	EVM0011050
LOC111125333	EVM0005694
LOC111136966	EVM0026556
LOC111115980	EVM0019107
LOC111115980	EVM0018772
LOC111115748	EVM0015383
LOC111112068	EVM0015808
LOC111106561	EVM0006398
LOC111109865	EVM0021232
LOC111111799	EVM0028379
LOC111131292	EVM0004145
LOC111115242	EVM0004145
LOC111110131	EVM0028379
LOC111104454	EVM0021232
LOC111102578	EVM0006398
LOC111108648	EVM0015808
LOC111135567	EVM0015383
LOC111127270	EVM0019107
LOC111127270	EVM0018772
LOC111117581	EVM0026556
LOC111114641	EVM0026875
LOC111127966	EVM0005694
LOC111118476	EVM0011050
LOC111113361	EVM0015599
LOC111135136	EVM0009795
LOC111135129	EVM0026293
LOC111124109	EVM0000915
LOC111130247	EVM0017087
LOC111116170	EVM0021624
LOC111108867	EVM0026359
LOC111110154	EVM0019107
LOC111110154	EVM0018772
LOC111118316	EVM0023018
LOC111109243	EVM0002259
LOC111134171	EVM0012695
LOC111111295	EVM0007135
LOC111104675	EVM0000481
LOC111130258	EVM0021583
LOC111124761	EVM0013404
LOC111124729	EVM0008967
LOC111115318	EVM0012956
LOC111101405	EVM0010795
LOC111119645	EVM0003609
LOC111100985	EVM0027067
LOC111133651	EVM0003317
LOC111129522	EVM0021872
LOC111129522	EVM0012613
LOC111129522	EVM0006066
LOC111129522	EVM0019076
LOC111129787	EVM0007085
LOC111129748	EVM0004760
LOC111129748	EVM0020391
LOC111132126	EVM0012277
LOC111132126	EVM0014996
LOC111132126	EVM0017227
LOC111100672	EVM0010666
LOC111131766	EVM0007731
LOC111106831	EVM0008918
LOC111105807	EVM0000779
LOC111132134	EVM0004315
LOC111132134	EVM0014996
LOC111132134	EVM0017227
LOC111103607	EVM0018772
LOC111103607	EVM0019107
LOC111122523	EVM0027222
LOC111129935	EVM0021583
LOC111101379	EVM0010795
LOC111132366	EVM0003736
LOC111128935	EVM0023492
LOC111103032	EVM0024003
LOC111134794	EVM0023813
LOC111124036	EVM0022449
LOC111100854	EVM0005782
LOC111100888	EVM0011734
LOC111136332	EVM0029030
LOC111136341	EVM0001308
LOC111103623	EVM0028517
LOC111123641	EVM0010016
LOC111119057	EVM0019588
LOC111103494	EVM0021053
LOC111108311	EVM0007620
LOC111099932	EVM0002252
LOC111122035	EVM0009745
LOC111115950	EVM0004727
LOC111135300	EVM0025633
LOC111121184	EVM0000464
LOC111118009	EVM0002663
LOC111110712	EVM0012268
LOC111115068	EVM0007226
LOC111115059	EVM0006396
LOC111099459	EVM0012384
LOC111134128	EVM0022625
LOC111133318	EVM0017547
LOC111119787	EVM0007263
LOC111108326	EVM0000318
LOC111119524	EVM0003283
LOC111113850	EVM0019295
LOC111100870	EVM0005782
LOC111100870	EVM0020429
LOC111100870	EVM0011734
LOC111100870	EVM0010367
LOC111135300	EVM0004910
LOC111100854	EVM0020429
LOC111100854	EVM0011734
LOC111100854	EVM0010367
LOC111108311	EVM0012166
LOC111108311	EVM0021037
LOC111108311	EVM0023493
LOC111108311	EVM0016766
LOC111108326	EVM0003283
LOC111136341	EVM0015455
LOC111100888	EVM0020429
LOC111100888	EVM0005782
LOC111100888	EVM0010367
LOC111119787	EVM0016392
LOC111119057	EVM0021053
LOC111119057	EVM0005739
LOC111119524	EVM0000318
LOC111108306	EVM0005782
LOC111108306	EVM0011734
LOC111108306	EVM0010367
LOC111108306	EVM0020429
LOC111103494	EVM0005739
LOC111103494	EVM0019588
LOC111101512	EVM0006999
LOC111101521	EVM0024534
LOC111128808	EVM0014551
LOC111100849	EVM0014267
LOC111118190	EVM0016622
LOC111131814	EVM0005087
LOC111130762	EVM0021166
LOC111114063	EVM0006659
LOC111109437	EVM0005244
LOC111127446	EVM0013636
LOC111102092	EVM0025583
LOC111115194	EVM0003253
LOC111105495	EVM0006602
LOC111122554	EVM0016294
LOC111110198	EVM0010560
LOC111110207	EVM0019260
LOC111099502	EVM0023333
LOC111131034	EVM0017525
LOC111105709	EVM0003816
LOC111101208	EVM0016489
LOC111120785	EVM0027099
LOC111105835	EVM0003017
LOC111101449	EVM0028331
LOC111101471	EVM0022028
LOC111125391	EVM0010813
LOC111118239	EVM0003912
LOC111104770	EVM0007011
LOC111138286	EVM0017877
LOC111115832	EVM0027498
LOC111125536	EVM0010224
LOC111099029	EVM0013753
LOC111115167	EVM0016595
LOC111136592	EVM0001892
LOC111105919	EVM0000524
LOC111114604	EVM0012158
LOC111120595	EVM0008228
LOC111108095	EVM0002544
LOC111122680	EVM0017196
LOC111107343	EVM0024425
LOC111102428	EVM0015185
LOC111102429	EVM0027057
LOC111137979	EVM0023901
LOC111122131	EVM0013881
LOC111108825	EVM0021762
LOC111120824	EVM0006150
LOC111100895	EVM0013994
LOC111100900	EVM0018567
LOC111109095	EVM0018475
LOC111137279	EVM0002699
LOC111115098	EVM0023650
LOC111110877	EVM0004942
LOC111119627	EVM0000966
LOC111099614	EVM0017693
LOC111101576	EVM0017568
LOC111119437	EVM0026854
LOC111136495	EVM0026622
LOC111100550	EVM0022214
LOC111102318	EVM0014360
LOC111131135	EVM0005179
LOC111116870	EVM0020718
LOC111099165	EVM0018845
LOC111111855	EVM0015244
LOC111111942	EVM0024167
LOC111111920	EVM0018826
LOC111120335	EVM0008901
LOC111120324	EVM0012461
LOC111131144	EVM0013995
LOC111104630	EVM0011123
LOC111109994	EVM0010202
LOC111137504	EVM0008152
LOC111137464	EVM0026250
LOC111137483	EVM0018355
LOC111137512	EVM0002345
LOC111112613	EVM0016933
LOC111112620	EVM0018200
LOC111129301	EVM0021227
LOC111129311	EVM0017177
LOC111138311	EVM0003524
LOC111109684	EVM0021419
LOC111100708	EVM0011011
LOC111111509	EVM0022647
LOC111102384	EVM0022841
LOC111102366	EVM0013777
LOC111123766	EVM0023264
LOC111102044	EVM0011123
LOC111110003	EVM0012461
LOC111110068	EVM0008901
LOC111110014	EVM0018826
LOC111110047	EVM0024167
LOC111123556	EVM0015244
LOC111123147	EVM0018845
LOC111118132	EVM0020718
LOC111099670	EVM0005179
LOC111113075	EVM0014360
LOC111101281	EVM0022214
LOC111135806	EVM0026622
LOC111121406	EVM0026854
LOC111103719	EVM0017568
LOC111099300	EVM0017693
LOC111099327	EVM0000966
LOC111110574	EVM0004942
LOC111135752	EVM0002263
LOC111135862	EVM0019088
LOC111134864	EVM0002699
LOC111112865	EVM0018475
LOC111109163	EVM0018567
LOC111112100	EVM0013994
LOC111113141	EVM0006150
LOC111119638	EVM0021762
LOC111121994	EVM0013881
LOC111135781	EVM0023901
LOC111100976	EVM0027057
LOC111100967	EVM0015185
LOC111137591	EVM0024425
LOC111102168	EVM0017196
LOC111113131	EVM0002544
LOC111128387	EVM0008228
LOC111128408	EVM0012158
LOC111128397	EVM0000524
LOC111103846	EVM0021025
LOC111109174	EVM0001892
LOC111127825	EVM0016595
LOC111112589	EVM0013753
LOC111126353	EVM0010224
LOC111110084	EVM0027498
LOC111104824	EVM0017877
LOC111105569	EVM0007011
LOC111132834	EVM0017154
LOC111132822	EVM0016083
LOC111121313	EVM0003912
LOC111134625	EVM0010813
LOC111134711	EVM0022028
LOC111134671	EVM0028331
LOC111134677	EVM0003017
LOC111134689	EVM0027099
LOC111134661	EVM0016489
LOC111134653	EVM0003816
LOC111131215	EVM0017525
LOC111100544	EVM0023333
LOC111110251	EVM0010560
LOC111107424	EVM0006602
LOC111115710	EVM0003253
LOC111138167	EVM0025583
LOC111126487	EVM0013636
LOC111109595	EVM0005244
LOC111115033	EVM0006659
LOC111136229	EVM0021166
LOC111124937	EVM0005087
LOC111105902	EVM0016622
LOC111110293	EVM0014267
LOC111129895	EVM0014551
LOC111129905	EVM0024534
LOC111113115	EVM0006999
LOC111103822	EVM0016294
LOC111100976	EVM0008427
LOC111100976	EVM0022062
LOC111123163	EVM0018845
LOC111123766	EVM0022585
LOC111114604	EVM0000524
LOC111102429	EVM0008427
LOC111102429	EVM0022062
LOC111109994	EVM0008152
LOC111104777	EVM0027099
LOC111104777	EVM0006666
LOC111110056	EVM0008901
LOC111110877	EVM0003172
LOC111110877	EVM0003470
LOC111108952	EVM0021762
LOC111105919	EVM0012158
LOC111137504	EVM0010202
LOC111129905	EVM0001409
LOC111129905	EVM0017459
LOC111105495	EVM0000906
LOC111122930	EVM0018845
LOC111121700	EVM0006602
LOC111121700	EVM0000906
LOC111111855	EVM0017182
LOC111107153	EVM0006602
LOC111107153	EVM0000906
LOC111123006	EVM0006602
LOC111123006	EVM0013260
LOC111110039	EVM0012461
LOC111128408	EVM0000524
LOC111120785	EVM0006666
LOC111110003	EVM0018826
LOC111134698	EVM0027099
LOC111134698	EVM0006666
LOC111134213	EVM0024534
LOC111134213	EVM0001409
LOC111134213	EVM0017459
LOC111107424	EVM0000906
LOC111107424	EVM0013260
LOC111134689	EVM0006666
LOC111123556	EVM0017182
LOC111101521	EVM0001409
LOC111101521	EVM0017459
LOC111131222	EVM0006602
LOC111131222	EVM0000906
LOC111128397	EVM0012158
LOC111121823	EVM0002263
LOC111110574	EVM0003172
LOC111110574	EVM0003470
LOC111103677	EVM0021762
LOC111100488	EVM0023860
LOC111118020	EVM0025021
LOC111120726	EVM0021694
LOC111112060	EVM0023138
LOC111110602	EVM0011221
LOC111134785	EVM0018165
LOC111114949	EVM0012927
LOC111136359	EVM0019396
LOC111109873	EVM0015925
LOC111118757	EVM0019958
LOC111115529	EVM0006161
LOC111132450	EVM0014106
LOC111110478	EVM0019547
LOC111103578	EVM0007239
LOC111138471	EVM0012371
LOC111120614	EVM0009224
LOC111133402	EVM0001857
LOC111118447	EVM0006025
LOC111118440	EVM0013142
LOC111118428	EVM0013213
LOC111134379	EVM0027774
LOC111134396	EVM0028711
LOC111134370	EVM0015982
LOC111108814	EVM0007309
LOC111107703	EVM0009474
LOC111107715	EVM0024060
LOC111115292	EVM0002794
LOC111128699	EVM0028937
LOC111118739	EVM0024486
LOC111120972	EVM0013213
LOC111120996	EVM0013142
LOC111113440	EVM0001857
LOC111120130	EVM0009224
LOC111109966	EVM0017621
LOC111114555	EVM0012371
LOC111121176	EVM0007239
LOC111115857	EVM0019547
LOC111131563	EVM0014106
LOC111114397	EVM0006161
LOC111105632	EVM0019958
LOC111110538	EVM0015925
LOC111130185	EVM0019396
LOC111115794	EVM0012927
LOC111135097	EVM0018165
LOC111125674	EVM0023138
LOC111121072	EVM0021694
LOC111115619	EVM0025021
LOC111099966	EVM0023860
LOC111114555	EVM0017621
LOC111137912	EVM0021093
LOC111137912	EVM0019451
LOC111137912	EVM0023860
LOC111099966	EVM0021093
LOC111099966	EVM0019451
LOC111134396	EVM0007309
LOC111134396	EVM0015084
LOC111134396	EVM0027774
LOC111134396	EVM0001957
LOC111137924	EVM0019451
LOC111137924	EVM0021093
LOC111137924	EVM0023860
LOC111105632	EVM0015925
LOC111103776	EVM0021093
LOC111103776	EVM0019451
LOC111103776	EVM0023860
LOC111135097	EVM0010943
LOC111134785	EVM0010943
LOC111121006	EVM0006025
LOC111130664	EVM0021093
LOC111130664	EVM0019451
LOC111130664	EVM0023860
LOC111108814	EVM0015084
LOC111108814	EVM0027774
LOC111108814	EVM0028711
LOC111108814	EVM0001957
LOC111100488	EVM0021093
LOC111100488	EVM0019451
LOC111138471	EVM0017621
LOC111118757	EVM0015925
LOC111134379	EVM0007309
LOC111134379	EVM0015084
LOC111134379	EVM0028711
LOC111134379	EVM0001957
LOC111109873	EVM0019958
LOC111110538	EVM0019958
LOC111134389	EVM0015084
LOC111134389	EVM0007309
LOC111134389	EVM0028711
LOC111134389	EVM0027774
LOC111134389	EVM0001957
LOC111109966	EVM0012371
LOC111113188	EVM0025019
LOC111133016	EVM0015725
LOC111115959	EVM0015072
LOC111114715	EVM0024813
LOC111136745	EVM0014381
LOC111099835	EVM0002168
LOC111112909	EVM0016514
LOC111102200	EVM0024560
LOC111124350	EVM0001345
LOC111124596	EVM0000242
LOC111104659	EVM0000127
LOC111110565	EVM0004122
LOC111105911	EVM0009177
LOC111106833	EVM0003393
LOC111109612	EVM0005887
LOC111109603	EVM0028230
LOC111099518	EVM0028229
LOC111114027	EVM0013597
LOC111114037	EVM0012054
LOC111099732	EVM0007168
LOC111115600	EVM0022438
LOC111112959	EVM0023554
LOC111137522	EVM0009716
LOC111103486	EVM0021202
LOC111113887	EVM0028914
LOC111125327	EVM0017792
LOC111125327	EVM0014381
LOC111125327	EVM0026282
LOC111099518	EVM0028230
LOC111099518	EVM0005887
LOC111136745	EVM0017792
LOC111136745	EVM0026282
LOC111125322	EVM0014381
LOC111125322	EVM0017792
LOC111125322	EVM0026282
LOC111132922	EVM0015725
LOC111125332	EVM0017792
LOC111125332	EVM0014381
LOC111125332	EVM0026282
LOC111114753	EVM0014381
LOC111114753	EVM0026282
LOC111114753	EVM0017792
LOC111109603	EVM0028229
LOC111104659	EVM0023155
LOC111104659	EVM0010227
LOC111104659	EVM0013297
LOC111106823	EVM0014381
LOC111106823	EVM0017792
LOC111106823	EVM0026282
LOC111124600	EVM0023155
LOC111124600	EVM0010227
LOC111124600	EVM0000127
LOC111124600	EVM0013297
LOC111136753	EVM0017792
LOC111136753	EVM0014381
LOC111136753	EVM0026282
LOC111114743	EVM0017792
LOC111114743	EVM0014381
LOC111114743	EVM0026282
LOC111114734	EVM0014381
LOC111114734	EVM0017792
LOC111114734	EVM0026282
LOC111100625	EVM0019464
LOC111115465	EVM0014663
LOC111121775	EVM0006595
LOC111112118	EVM0021152
LOC111110504	EVM0019788
LOC111110976	EVM0018943
LOC111112793	EVM0001280
LOC111118845	EVM0015576
LOC111112862	EVM0005698
LOC111101079	EVM0010414
LOC111137196	EVM0002207
LOC111104793	EVM0012105
LOC111102237	EVM0003789
LOC111102230	EVM0022577
LOC111110551	EVM0009301
LOC111113808	EVM0025566
LOC111109013	EVM0027609
LOC111120862	EVM0017505
LOC111136982	EVM0026236
LOC111136993	EVM0016461
LOC111102511	EVM0008118
LOC111102826	EVM0028880
LOC111112095	EVM0012706
LOC111136801	EVM0011829
LOC111136819	EVM0022466
LOC111112369	EVM0003430
LOC111120234	EVM0028000
LOC111130039	EVM0016332
LOC111102490	EVM0019175
LOC111111043	EVM0018815
LOC111112558	EVM0002018
LOC111113301	EVM0000155
LOC111121682	EVM0006051
LOC111131872	EVM0008518
LOC111107780	EVM0011829
LOC111107780	EVM0011370
LOC111137176	EVM0002207
LOC111136801	EVM0011370
LOC111115456	EVM0002207
LOC111115456	EVM0014663
LOC111112095	EVM0003900
LOC111137211	EVM0002207
LOC111113808	EVM0019511
LOC111134209	EVM0014660
LOC111134237	EVM0014772
LOC111134218	EVM0023241
LOC111131385	EVM0015153
LOC111104626	EVM0006672
LOC111099064	EVM0012920
LOC111101542	EVM0014866
LOC111116597	EVM0018721
LOC111116653	EVM0025207
LOC111116509	EVM0005638
LOC111116694	EVM0009992
LOC111116724	EVM0013462
LOC111116519	EVM0027272
LOC111116615	EVM0027984
LOC111116630	EVM0019485
LOC111116740	EVM0000454
LOC111116748	EVM0023064
LOC111116682	EVM0022975
LOC111134209	EVM0009251
LOC111134209	EVM0005514
LOC111134209	EVM0005168
LOC111116509	EVM0007045
LOC111116664	EVM0005638
LOC111116664	EVM0007045
LOC111135918	EVM0008619
LOC111132155	EVM0028712
LOC111132171	EVM0028399
LOC111115278	EVM0018052
LOC111130999	EVM0023691
LOC111126949	EVM0010874
LOC111110729	EVM0000697
LOC111112434	EVM0024899
LOC111120752	EVM0023038
LOC111128944	EVM0003664
LOC111128953	EVM0000033
LOC111109753	EVM0011188
LOC111109452	EVM0011188
LOC111109550	EVM0011188
LOC111113860	EVM0011188
LOC111135683	EVM0018748
LOC111135690	EVM0003954
LOC111135499	EVM0012140
LOC111135668	EVM0009257
LOC111135650	EVM0011541
LOC111135589	EVM0005827
LOC111135696	EVM0003566
LOC111135580	EVM0025928
LOC111135615	EVM0018409
LOC111135722	EVM0015968
LOC111135478	EVM0025604
LOC111135632	EVM0019555
LOC111131007	EVM0014424
LOC111107787	EVM0012918
LOC111133107	EVM0001762
LOC111104651	EVM0023456
LOC111104643	EVM0028450
LOC111108235	EVM0019942
LOC111114174	EVM0004295
LOC111114075	EVM0017462
LOC111122218	EVM0000317
LOC111112602	EVM0020279
LOC111120267	EVM0001530
LOC111134887	EVM0010705
LOC111114896	EVM0019682
LOC111100520	EVM0019532
LOC111134490	EVM0007515
LOC111127057	EVM0027582
LOC111127057	EVM0019079
LOC111127057	EVM0017105
LOC111108242	EVM0020279
LOC111134784	EVM0016330
LOC111112024	EVM0014228
LOC111133206	EVM0014967
LOC111099343	EVM0018606
LOC111114580	EVM0006420
LOC111114569	EVM0010366
LOC111136397	EVM0024082
LOC111099573	EVM0022564
LOC111099557	EVM0028034
LOC111102674	EVM0012011
LOC111113980	EVM0001123
LOC111099975	EVM0008657
LOC111118801	EVM0009128
LOC111118811	EVM0021978
LOC111108397	EVM0023371
LOC111134784	EVM0014664
LOC111134784	EVM0004260
LOC111134784	EVM0009698
LOC111134784	EVM0021182
LOC111134784	EVM0006172
LOC111134784	EVM0008320
LOC111134784	EVM0014967
LOC111138249	EVM0008618
LOC111138235	EVM0025706
LOC111103194	EVM0027160
LOC111112127	EVM0024921
LOC111109002	EVM0015846
LOC111110378	EVM0013723
LOC111105219	EVM0019493
LOC111115939	EVM0022864
LOC111134997	EVM0025161
LOC111114977	EVM0018798
LOC111124684	EVM0020830
LOC111124723	EVM0006668
LOC111124695	EVM0002835
LOC111101916	EVM0014564
LOC111101925	EVM0014078
LOC111131806	EVM0013384
LOC111131799	EVM0012931
LOC111116966	EVM0004353
LOC111115391	EVM0003628
LOC111127271	EVM0017374
LOC111111022	EVM0013830
LOC111119381	EVM0022056
LOC111101885	EVM0001810
LOC111124866	EVM0008401
LOC111116772	EVM0008210
LOC111103740	EVM0001315
LOC111103920	EVM0010301
LOC111121467	EVM0008912
LOC111137128	EVM0005634
LOC111137134	EVM0022361
LOC111137143	EVM0012947
LOC111112115	EVM0015270
LOC111118643	EVM0002030
LOC111105219	EVM0009700
LOC111105219	EVM0013723
LOC111110378	EVM0009700
LOC111138213	EVM0025706
LOC111138213	EVM0027074
LOC111138213	EVM0012648
LOC111132395	EVM0022056
LOC111110410	EVM0022056
LOC111115939	EVM0028123
LOC111116772	EVM0001315
LOC111137134	EVM0005634
LOC111106766	EVM0008618
LOC111105558	EVM0019493
LOC111137128	EVM0022361
LOC111103740	EVM0008210
LOC111138235	EVM0016929
LOC111138235	EVM0027074
LOC111138235	EVM0011152
LOC111138235	EVM0012648
LOC111138235	EVM0025161
LOC111110396	EVM0013830
LOC111109809	EVM0028073
LOC111102064	EVM0008589
LOC111112773	EVM0008883
LOC111135169	EVM0005461
LOC111135172	EVM0007538
LOC111114201	EVM0007427
LOC111114212	EVM0014410
LOC111138315	EVM0008423
LOC111138321	EVM0019956
LOC111121058	EVM0019185
LOC111138070	EVM0009838
LOC111108931	EVM0005304
LOC111108878	EVM0006104
LOC111108901	EVM0007315
LOC111130095	EVM0021136
LOC111103204	EVM0019720
LOC111103224	EVM0025552
LOC111131074	EVM0019615
LOC111131052	EVM0012547
LOC111116497	EVM0028996
LOC111115921	EVM0010174
LOC111116467	EVM0010394
LOC111104259	EVM0017026
LOC111114340	EVM0019698
LOC111134965	EVM0023960
LOC111113087	EVM0005338
LOC111136780	EVM0005400
LOC111136794	EVM0020702
LOC111118408	EVM0008862
LOC111133372	EVM0027991
LOC111118844	EVM0017331
LOC111110627	EVM0015012
LOC111137104	EVM0004545
LOC111105880	EVM0000092
LOC111102585	EVM0016203
LOC111099747	EVM0018338
LOC111115406	EVM0010655
LOC111135933	EVM0010788
LOC111114430	EVM0016623
LOC111135210	EVM0018023
LOC111113958	EVM0011778
LOC111103230	EVM0006590
LOC111101640	EVM0009938
LOC111103171	EVM0027341
LOC111115024	EVM0001255
LOC111119406	EVM0018762
LOC111102439	EVM0010559
LOC111102448	EVM0011379
LOC111113346	EVM0013485
LOC111100652	EVM0022812
LOC111134791	EVM0007576
LOC111128971	EVM0028205
LOC111104153	EVM0009364
LOC111134573	EVM0015786
LOC111134566	EVM0008817
LOC111121766	EVM0011450
LOC111121733	EVM0005443
LOC111134566	EVM0000750
LOC111131094	EVM0019615
LOC111131094	EVM0018234
LOC111131094	EVM0012547
LOC111115406	EVM0010788
LOC111115406	EVM0018023
LOC111115406	EVM0016623
LOC111115406	EVM0011778
LOC111115406	EVM0006590
LOC111115406	EVM0016203
LOC111115406	EVM0009938
LOC111135210	EVM0011778
LOC111135210	EVM0010655
LOC111135210	EVM0016623
LOC111135210	EVM0006590
LOC111135210	EVM0009938
LOC111135210	EVM0010788
LOC111135210	EVM0027341
LOC111134552	EVM0008817
LOC111134552	EVM0000750
LOC111131074	EVM0018234
LOC111131074	EVM0012547
LOC111102585	EVM0010788
LOC111102585	EVM0016623
LOC111103230	EVM0011778
LOC111103230	EVM0009938
LOC111103230	EVM0010788
LOC111103230	EVM0016623
LOC111103230	EVM0018023
LOC111103230	EVM0027341
LOC111103230	EVM0010655
LOC111118838	EVM0027991
LOC111131060	EVM0019615
LOC111131060	EVM0018234
LOC111131060	EVM0012547
LOC111113958	EVM0016623
LOC111113958	EVM0018023
LOC111113958	EVM0010655
LOC111113958	EVM0006590
LOC111113958	EVM0010788
LOC111113958	EVM0027341
LOC111113958	EVM0009938
LOC111103171	EVM0016623
LOC111103171	EVM0009938
LOC111103171	EVM0018023
LOC111103171	EVM0006590
LOC111103171	EVM0011778
LOC111103171	EVM0010788
LOC111101640	EVM0006590
LOC111101640	EVM0027341
LOC111101640	EVM0011778
LOC111101640	EVM0010788
LOC111101640	EVM0018023
LOC111114430	EVM0011778
LOC111114430	EVM0018023
LOC111114430	EVM0010788
LOC111114430	EVM0010655
LOC111114430	EVM0027341
LOC111114430	EVM0006590
LOC111114430	EVM0009938
LOC111131052	EVM0018234
LOC111131052	EVM0019615
LOC111135933	EVM0010655
LOC111135933	EVM0011778
LOC111135933	EVM0006590
LOC111135933	EVM0018023
LOC111135933	EVM0016623
LOC111135933	EVM0009938
LOC111135933	EVM0027341
LOC111135933	EVM0016203
LOC111102439	EVM0018762
LOC111110636	EVM0012405
LOC111110658	EVM0019921
LOC111106788	EVM0016268
LOC111100381	EVM0028726
LOC111128016	EVM0025296
LOC111124619	EVM0004815
LOC111115327	EVM0022976
LOC111125873	EVM0016038
LOC111136736	EVM0026500
LOC111136710	EVM0006967
LOC111136729	EVM0026919
LOC111121126	EVM0006792
LOC111103474	EVM0017293
LOC111127822	EVM0015361
LOC111127799	EVM0001804
LOC111126137	EVM0012811
LOC111101440	EVM0016142
LOC111122397	EVM0026124
LOC111123744	EVM0021738
LOC111112008	EVM0026124
LOC111125865	EVM0016038
LOC111125865	EVM0010157
LOC111125855	EVM0016038
LOC111125855	EVM0010157
LOC111125873	EVM0010157
LOC111106806	EVM0026124
LOC111125844	EVM0016038
LOC111125844	EVM0010157
LOC111105122	EVM0022248
LOC111118167	EVM0024404
LOC111124646	EVM0021994
LOC111124643	EVM0011658
LOC111124652	EVM0024959
LOC111124639	EVM0004710
LOC111099921	EVM0022474
LOC111112607	EVM0024202
LOC111135290	EVM0015893
LOC111122693	EVM0021212
LOC111114677	EVM0014831
LOC111101017	EVM0022118
LOC111106426	EVM0015426
LOC111138003	EVM0028285
LOC111126828	EVM0008303
LOC111132794	EVM0022294
LOC111111824	EVM0013650
LOC111111819	EVM0003152
LOC111101359	EVM0021735
LOC111101340	EVM0007992
LOC111101350	EVM0022159
LOC111101313	EVM0011847
LOC111127585	EVM0017990
LOC111118200	EVM0001740
LOC111130433	EVM0010405
LOC111130465	EVM0010776
LOC111130390	EVM0024543
LOC111130354	EVM0004707
LOC111130318	EVM0014291
LOC111130311	EVM0025078
LOC111130484	EVM0017674
LOC111130471	EVM0006869
LOC111130377	EVM0001172
LOC111130286	EVM0000172
LOC111130352	EVM0028806
LOC111130344	EVM0011731
LOC111130501	EVM0023058
LOC111130325	EVM0005080
LOC111130305	EVM0002185
LOC111130459	EVM0006097
LOC111106522	EVM0010405
LOC111124874	EVM0002571
LOC111124867	EVM0026995
LOC111103765	EVM0019924
LOC111111334	EVM0011243
LOC111105971	EVM0005470
LOC111124007	EVM0011618
LOC111120493	EVM0027173
LOC111099079	EVM0029002
LOC111114272	EVM0010405
LOC111105249	EVM0007310
LOC111133486	EVM0023326
LOC111133478	EVM0005203
LOC111114657	EVM0014416
LOC111118982	EVM0009760
LOC111132009	EVM0019768
LOC111128760	EVM0002513
LOC111128769	EVM0025457
LOC111128753	EVM0008924
LOC111128747	EVM0021758
LOC111113356	EVM0009624
LOC111106579	EVM0025828
LOC111116948	EVM0008622
LOC111123957	EVM0007542
LOC111110188	EVM0006060
LOC111106588	EVM0004034
LOC111131820	EVM0004649
LOC111112876	EVM0005015
LOC111123118	EVM0025569
LOC111113589	EVM0015743
LOC111110699	EVM0022389
LOC111128605	EVM0006353
LOC111134351	EVM0025727
LOC111134337	EVM0013926
LOC111128999	EVM0023762
LOC111129024	EVM0007133
LOC111106472	EVM0006097
LOC111111824	EVM0011260
LOC111106615	EVM0015743
LOC111113787	EVM0015743
LOC111113787	EVM0022389
LOC111128999	EVM0021680
LOC111128999	EVM0008917
LOC111128999	EVM0023009
LOC111099079	EVM0028825
LOC111105275	EVM0015365
LOC111105275	EVM0010405
LOC111125612	EVM0015743
LOC111130410	EVM0010405
LOC111101430	EVM0026547
LOC111101430	EVM0021212
LOC111101430	EVM0021355
LOC111130424	EVM0010405
LOC111110188	EVM0007542
LOC111101350	EVM0019870
LOC111104064	EVM0021212
LOC111104064	EVM0026547
LOC111104064	EVM0021355
LOC111111819	EVM0028330
LOC111123957	EVM0008622
LOC111106490	EVM0010405
LOC111130465	EVM0001740
LOC111130520	EVM0006097
LOC111106542	EVM0015365
LOC111106542	EVM0010405
LOC111106570	EVM0007310
LOC111130433	EVM0004741
LOC111105269	EVM0010405
LOC111105269	EVM0015365
LOC111130406	EVM0010405
LOC111120346	EVM0025828
LOC111116948	EVM0007542
LOC111130471	EVM0017674
LOC111113491	EVM0015743
LOC111113491	EVM0022389
LOC111130443	EVM0010405
LOC111130453	EVM0010405
LOC111106482	EVM0010405
LOC111130539	EVM0006097
LOC111099921	EVM0010697
LOC111099921	EVM0028071
LOC111099921	EVM0015547
LOC111099921	EVM0013779
LOC111130318	EVM0025078
LOC111119367	EVM0008622
LOC111119367	EVM0007542
LOC111106515	EVM0006097
LOC111106515	EVM0010405
LOC111114657	EVM0019768
LOC111106608	EVM0015743
LOC111106608	EVM0022389
LOC111130415	EVM0010405
LOC111122693	EVM0026547
LOC111122693	EVM0021355
LOC111132009	EVM0014416
[truncated: 39,520 more rows]

## Sheet: 4
Supplementary Data 4. Statistics of whole-genome resequencing of 264 wild estuarine oysters.
Sea area	Sample ID	Total_reads	Clean_Reads	Clean_Base	Q30 (%)	GC (%)	Mapped (%)	Average_depth	SNP number	SNP_Transition	SNP_ Transversion	SNP_ Ti/Tv	SNP_ Heterozygosity	SNP_ Homozygosity	Heterozygosity_ratio (%)	Number of genes with non-synonymous SNP	Indel_ CDS	Indel_Genome	Genes with InDel	Number of genes with variation
North China (NC)	BZ_N_01	93416884	46708442	13994586882	91.97	34.06	95.96	19	514534	280178	234356	1.19	288124	226410	0.5599	9477	5797	369820	5365	11652
	BZ_N_02	103860400	51930200	15557689764	92.05	34.05	96.21	22	518114	281772	236342	1.19	293162	224952	0.5658	9510	5863	374346	5400	11678
	BZ_N_03	94083414	47041707	14091911302	91.46	34.07	96.25	20	513728	279465	234263	1.19	288321	225407	0.5612	9523	5787	369692	5336	11655
	BZ_N_04	86085526	43042763	12878448922	92.43	35.5	96.36	18	487881	267379	220502	1.21	265724	222157	0.5446	9461	5698	342486	5287	11576
	BZ_N_05	88589352	44294676	13270478960	91.95	33.94	96.02	18	517692	281709	235983	1.19	287397	230295	0.5551	9552	5827	371476	5407	11710
	BZ_H_01	83135092	41567546	12454425204	90.42	34.08	95.9	17	512544	278589	233955	1.19	285238	227306	0.5565	9446	5732	366720	5302	11600
	BZ_H_02	80079678	40039839	11996394324	91.2	34.15	95.78	17	504916	275110	229806	1.19	282059	222857	0.5586	9357	5697	363032	5276	11530
	BZ_H_03	81178342	40589171	12159990908	91.7	34.04	96.04	17	507256	275887	231369	1.19	281321	225935	0.5545	9358	5708	364615	5247	11488
	BZ_H_04	83673436	41836718	12535008910	91.51	33.86	95.78	18	507676	276774	230902	1.19	282440	225236	0.5563	9438	5687	365028	5281	11544
	BZ_H_05	86711974	43355987	12990541334	90.79	33.77	95.44	18	511234	278362	232872	1.19	289817	221417	0.5668	9431	5731	366884	5245	11502
	BZ_H_06	82275348	41137674	12324495288	91.92	34	96.14	17	510199	277775	232424	1.19	287339	222860	0.5631	9476	5732	367192	5330	11603
	BZ_H_07	83263656	41631828	12470804640	91.93	33.96	96.26	17	503623	274389	229234	1.19	280985	222638	0.5579	9372	5663	361859	5225	11497
	BZ_H_08	89573562	44786781	13414905096	92.13	33.94	96.55	19	512988	279215	233773	1.19	286083	226905	0.5576	9374	5770	368951	5344	11566
	BZ_H_09	86790424	43395212	13001028030	90.95	34.05	95.99	18	504870	274828	230042	1.19	281044	223826	0.5566	9285	5583	363746	5284	11487
	BZ_H_10	86947226	43473613	13024286096	91.86	33.97	96.06	18	510518	278090	232428	1.19	284064	226454	0.5564	9398	5751	367472	5323	11570
	BZ_H_11	84099992	42049996	12595420536	91.94	33.95	96.21	18	509562	277734	231828	1.19	283707	225855	0.5567	9408	5774	365621	5289	11557
	BZ_H_12	80561754	40280877	12069817302	91.38	34.06	95.6	17	504292	274626	229666	1.19	281762	222530	0.5587	9414	5684	362055	5244	11520
	BZ_H_13	82668646	41334323	12381856314	92.54	33.92	96.23	17	504531	275222	229309	1.2	280818	223713	0.5565	9435	5753	362609	5314	11578
	BZ_H_14	91254500	45627250	13668911612	91.98	34.01	96.16	19	517282	281857	235425	1.19	290969	226313	0.5624	9502	5778	370715	5292	11595
	BZ_H_15	82881570	41440785	12416009244	92.39	33.98	96.28	17	510145	277334	232811	1.19	287713	222432	0.5639	9459	5760	366680	5281	11629
	BZ_H_16	84748274	42374137	12695199222	91.98	33.97	96.15	18	503704	274066	229638	1.19	278847	224857	0.5535	9438	5631	361906	5215	11519
	BZ_H_17	81909822	40954911	12269235162	92.38	33.94	96.15	17	503904	274627	229277	1.19	281512	222392	0.5586	9353	5654	363115	5266	11448
	BZ_H_18	83337626	41668813	12481787986	92.64	33.96	96.39	18	507340	276628	230712	1.19	282084	225256	0.556	9383	5747	363594	5280	11503
	BZ_H_19	83712728	41856364	12538115340	91.84	33.92	95.94	17	512513	279222	233291	1.19	287648	224865	0.5612	9368	5729	367695	5319	11549
	BZ_H_20	87839522	43919761	13155665722	91.64	34.04	96.32	18	506069	275617	230452	1.19	283243	222826	0.5596	9362	5781	365049	5310	11513
	BZ_H_21	93932454	46966227	14070354884	92.39	34.05	96.15	20	515962	280721	235241	1.19	292313	223649	0.5665	9510	5778	370566	5324	11649
	BZ_H_22	83897798	41948899	12566636290	92.13	33.98	96.38	17	508280	276808	231472	1.19	287191	221089	0.565	9468	5663	365411	5266	11576
	BZ_H_23	84847020	42423510	12710687978	92.06	34.01	96.05	18	508280	276572	231708	1.19	285148	223132	0.561	9404	5724	366282	5300	11535
	BZ_H_24	83091502	41545751	12448197032	91.79	33.92	96.11	17	508636	276910	231726	1.19	283623	225013	0.5576	9388	5691	366621	5290	11578
	BZ_H_25	82498506	41249253	12354880252	91.83	33.97	96.05	17	520238	283348	236890	1.19	306271	213967	0.5887	9649	5666	371338	5281	11837
	BZ_H_26	90740992	45370496	13581537154	92.52	34	96.51	19	512735	279281	233454	1.19	286663	226072	0.559	9467	5783	369045	5335	11580
	BZ_H_27	81176896	40588448	12159197934	92.39	33.9	96.4	17	512288	279085	233203	1.19	286208	226080	0.5586	9451	5771	366865	5300	11593
	BZ_H_28	83790276	41895138	12551218838	90.52	33.95	96.19	18	509426	277251	232175	1.19	282940	226486	0.5554	9431	5676	365021	5275	11567
	HHK_01	126908116	63454058	19011742570	92.07	34.25	95.57	27	523253	284868	238385	1.19	294984	228269	0.5637	9497	5808	378500	5332	11622
	HHK_02	82006114	41003057	12285659588	88.54	34.33	95.21	17	501500	273657	227843	1.2	279579	221921	0.5574	9401	5609	360494	5211	11488
	HHK_03	108445572	54222786	16246888518	89.39	34.23	95.14	23	519582	283128	236454	1.19	289364	230218	0.5569	9512	5708	373556	5336	11684
	HHK_04	94998566	47499283	14231168630	91.55	34.22	95.49	20	518454	281831	236623	1.19	291128	227326	0.5615	9618	5832	372144	5381	11754
	HHK_05	96131194	48065597	14400697214	90.4	34.35	95.54	20	514689	279922	234767	1.19	286989	227700	0.5575	9514	5748	368907	5336	11610
	HHK_06	111452380	55726190	16697332522	89.22	34.1	95.13	23	515533	280892	234641	1.19	288206	227327	0.559	9495	5755	370901	5280	11639
	HHK_07	100703360	50351680	15086872414	89.07	34.26	95.04	21	513478	279812	233666	1.19	288515	224963	0.5618	9512	5676	369129	5255	11592
	HHK_09	85655202	42827601	12830881180	88.76	34.79	93.26	17	501593	273670	227923	1.2	280178	221415	0.5585	9329	5643	357676	5270	11522
	HHK_10	112401048	56200524	16838084102	90.53	34.22	95.29	24	517631	281800	235831	1.19	288246	229385	0.5568	9482	5749	372691	5289	11583
	HHK_11	96140568	48070284	14402597660	91.57	34.26	95.24	20	518527	282035	236492	1.19	289708	228819	0.5587	9552	5783	372544	5318	11669
	HHK_12	110880252	55440126	16610669414	91.43	34.31	95.23	23	517747	281995	235752	1.19	290752	226995	0.5615	9521	5830	374013	5359	11698
	HHK_13	134205020	67102510	20105515138	91.16	34.25	95.29	28	520949	283011	237938	1.18	292698	228251	0.5618	9531	5807	376714	5309	11627
	HHK_14	89779282	44889641	13449949742	90.56	34.31	95.16	19	509832	277646	232186	1.19	287678	222154	0.5642	9442	5703	367084	5261	11508
	HHK_15	119960872	59980436	17971216894	91.32	34.32	95.04	25	522808	284097	238711	1.19	295181	227627	0.5646	9497	5871	376614	5363	11643
	HHK_16	132581750	66290875	19862871492	90.61	34.2	95.16	28	525293	285559	239734	1.19	295479	229814	0.5625	9574	5888	378014	5402	11738
	HHK_19	100434234	50217117	15046179324	91.58	34.22	95.05	21	521560	283536	238024	1.19	292435	229125	0.5606	9615	5747	375125	5278	11701
	HHK_20	111970748	55985374	16774888022	89.74	34.17	95.3	23	516647	281575	235072	1.19	289407	227240	0.5601	9439	5827	372813	5344	11654
	HHK_21	101485456	50742728	15204135310	89.64	34.22	95.18	21	519306	282848	236458	1.19	292214	227092	0.5627	9521	5809	372712	5348	11685
	HHK_23	115721334	57860667	17334785604	91.52	34.37	95.32	24	520290	283266	237024	1.19	292982	227308	0.5631	9524	5836	375555	5394	11737
	HHK_24	101305100	50652550	15177608390	89.54	34.17	95.08	21	513465	279393	234072	1.19	288162	225303	0.5612	9459	5780	369480	5344	11599
	HHK_25	94812720	47406360	14203309112	91.93	34.35	95.73	20	512112	279005	233107	1.19	283222	228890	0.553	9441	5709	369585	5306	11565
	HHK_26	93159132	46579566	13955903934	89.5	34.35	95.6	20	508659	277629	231030	1.2	285093	223566	0.5604	9485	5691	366891	5281	11577
	HHK_27	87277468	43638734	13076216310	91.01	34.29	95.49	18	513197	279835	233362	1.19	283583	229614	0.5525	9437	5637	368438	5274	11600
	HHK_28	87310812	43655406	13079378132	91.32	34.29	95.33	18	515732	280523	235209	1.19	289151	226581	0.5606	9610	5818	369064	5356	11736
	HHK_29	101758018	50879009	15242409910	90.9	34.34	95.85	21	519739	283117	236622	1.19	292489	227250	0.5627	9594	5866	375356	5334	11714
	HHK_30	121461062	60730531	18194652484	89.8	34.28	95.72	25	515886	280811	235075	1.19	286519	229367	0.5553	9436	5836	373286	5360	11600
	HHK_31	89146424	44573212	13355435528	91.69	34.96	95.57	18	510192	278102	232090	1.19	286299	223893	0.5611	9491	5784	366714	5335	11636
	HHK_32	118883410	59441705	17810269542	90.03	34.18	95.48	25	518772	282221	236551	1.19	288741	230031	0.5565	9518	5874	373586	5363	11695
	HHK_33	95204266	47602133	14261929390	91.02	34.29	95.72	20	512585	278559	234026	1.19	285704	226881	0.5573	9545	5743	370199	5363	11697
	HHK_34	98102152	49051076	14697259106	91.29	34.25	95.45	20	511917	278760	233157	1.19	285520	226397	0.5577	9494	5720	368852	5269	11612
	HHK_35	87316626	43658313	13079560502	91.85	34.28	95.54	18	510227	278265	231962	1.19	287671	222556	0.5638	9392	5791	367480	5308	11570
	DD01	82930536	41465268	12422851404	91.32	34.31	86.46	15	502789	273737	229052	1.19	275306	227483	0.5475	9373	5604	359980	5181	11456
	DD02	81054940	40527470	12143080492	90.95	33.99	95.97	17	509161	277363	231798	1.19	273431	235730	0.537	9357	5763	364694	5316	11550
	DD03	83025238	41512619	12438053434	90.34	34.05	96.04	17	508389	276437	231952	1.19	279718	228671	0.5502	9425	5706	365271	5260	11530
	DD04	81495130	40747565	12208161404	90.87	33.96	96.07	17	507838	276413	231425	1.19	277570	230268	0.5465	9431	5780	364982	5323	11593
	DD05	83102210	41551105	12450067656	90.53	33.95	96.01	17	509043	277108	231935	1.19	277119	231924	0.5443	9282	5779	365416	5319	11457
	DD06	82468658	41234329	12354230946	90.66	34.04	96.18	17	508923	276935	231988	1.19	276548	232375	0.5433	9480	5778	364275	5264	11576
	DD07	86233620	43116810	12915005366	90.5	34.02	96.17	18	505101	275207	229894	1.19	278142	226959	0.5506	9396	5699	363973	5253	11490
	YK_N_01	83942910	41971455	12575242442	90.74	33.99	96.12	18	503982	274505	229477	1.19	273972	230010	0.5436	9373	5749	362388	5290	11575
	YK_N_02	80665420	40332710	12082078982	91.09	34.01	96.58	17	499014	271609	227405	1.19	268585	230429	0.5382	9290	5699	358165	5243	11446
	YK_N_03	82844650	41422325	12409765960	91.03	33.98	96.25	17	501360	273207	228153	1.19	273005	228355	0.5445	9363	5692	361749	5281	11537
	YK_N_04	83878634	41939317	12565876502	90.13	34.05	96.03	17	501482	273011	228471	1.19	271377	230105	0.5411	9313	5723	361509	5279	11474
	YK_N_05	91438110	45719055	13698012072	90.6	34.1	96.05	19	506388	276088	230300	1.19	275851	230537	0.5447	9337	5736	364459	5322	11507
	YK_HS_01	83069982	41534991	12440838648	90.49	34	95.92	17	504469	274612	229857	1.19	274513	229956	0.5441	9423	5672	361386	5265	11577
	YK_HS_02	86325144	43162572	12932517732	90.34	34.03	95.77	18	505505	275158	230347	1.19	274800	230705	0.5436	9393	5695	362882	5193	11465
	YK_HS_03	89745112	44872556	13443338166	90.8	34.05	95.91	19	506787	275861	230926	1.19	277654	229133	0.5478	9421	5732	364924	5308	11560
	YK_HS_04	83435012	41717506	12498263330	91.05	34.03	96.17	17	500028	271970	228058	1.19	271703	228325	0.5433	9272	5721	361646	5295	11451
	YK_HS_05	83190494	41595247	12458635782	89.79	33.62	95.76	17	497624	271133	226491	1.19	270952	226672	0.5444	9323	5583	359169	5184	11446
	YK_HS_06	80990038	40495019	12133264098	90.62	34.14	95.86	17	500168	272619	227549	1.19	271250	228918	0.5423	9351	5604	359251	5237	11478
	YK_HS_07	88075396	44037698	13193116834	91.23	33.97	95.07	18	502529	273349	229180	1.19	274868	227661	0.5469	9388	5664	363186	5255	11529
	YK_HS_08	84659326	42329663	12683787750	90.63	34.06	95.74	18	503562	274062	229500	1.19	273906	229656	0.5439	9320	5737	361724	5241	11453
	YK_HS_09	80296654	40148327	12029903610	89.69	34.16	95.8	17	501501	273318	228183	1.19	270052	231449	0.5384	9272	5572	359956	5167	11383
	YK_HS_10	86423456	43211728	12946533152	92.48	34.04	96.28	18	504201	274226	229975	1.19	275130	229071	0.5456	9305	5598	363404	5230	11502
	YK_HS_11	81983206	40991603	12281911092	92.26	34.15	95.75	17	501171	273277	227894	1.19	272343	228828	0.5434	9278	5708	359974	5216	11402
	YK_HS_12	91087496	45543748	13646208438	92.69	33.99	95.86	19	508111	276437	231674	1.19	278075	230036	0.5472	9435	5719	365496	5281	11554
	YK_HS_13	89736682	44868341	13442390902	92.31	34.09	96.01	19	503163	274352	228811	1.19	272569	230594	0.5417	9380	5812	362324	5324	11497
	YK_HS_14	86547154	43273577	12964166510	92.22	34.02	96.08	18	502008	273326	228682	1.19	272110	229898	0.542	9428	5680	361561	5314	11562
	YK_HS_15	84541450	42270725	12665429170	91.99	34.07	95.88	18	504727	274404	230323	1.19	276312	228415	0.5474	9390	5750	362611	5269	11513
	YK_HS_16	89364628	44682314	13388184584	91.72	34.14	95.82	19	502552	273707	228845	1.19	274624	227928	0.5464	9319	5724	363109	5278	11476
	YK_HS_17	90793532	45396766	13602875840	91.84	34.1	95.7	19	499017	272075	226942	1.19	277912	221105	0.5569	9331	5747	361491	5277	11517
	YK_HS_18	86690280	43345140	12986605098	92.27	34.12	96.11	18	506251	275462	230789	1.19	279617	226634	0.5523	9298	5732	363702	5313	11509
	YK_HS_19	93193290	46596645	13961835020	92.13	34.14	95.24	19	508185	277563	230622	1.2	280121	228064	0.5512	9473	5742	364280	5319	11633
	YK_HS_20	88512574	44256287	13231757572	92.36	35.74	96.33	18	488096	267324	220772	1.21	262079	226017	0.5369	9447	5762	342711	5270	11612
	YK_HS_21	90402568	45201284	13539020182	92.21	34.36	95.92	19	501095	273257	227838	1.19	273313	227782	0.5454	9292	5637	360937	5223	11448
	YK_HS_22	88244938	44122469	13219722426	91.98	34.26	95.96	18	507205	275494	231711	1.18	277952	229253	0.548	9342	5672	364273	5241	11506
	YK_HS_23	86624852	43312426	12974820244	92.33	34.13	96.43	18	506198	275679	230519	1.19	280135	226063	0.5534	9380	5721	364421	5278	11530
Qingdao (QD)	DZW_01	92412562	46206281	13845146966	91.58	34.33	95.6	19	544624	296210	248414	1.19	305586	239038	0.561	9898	5832	387920	5468	12051
	DZW_02	92324138	46162069	13831396056	91.76	34.26	95.44	19	546650	296971	249679	1.18	302545	244105	0.5534	9921	5976	388677	5518	12109
	DZW_03	102951726	51475863	15423194676	91.77	34.14	95.5	22	547469	297865	249604	1.19	303929	243540	0.5551	9963	5951	390363	5529	12102
	DZW_04	120140254	60070127	17996964888	92.25	34.36	95.66	25	551650	299960	251690	1.19	310987	240663	0.5637	10000	6012	394813	5526	12127
	DZW_05	108392908	54196454	16238827020	91.82	34.36	95.55	23	546631	297407	249224	1.19	307259	239372	0.562	9819	5914	390358	5541	12038
	DZW_06	102298258	51149129	15326131924	89.8	34.32	95.33	21	547273	297642	249631	1.19	303986	243287	0.5554	9911	5994	389041	5559	12136
	DZW_07	119988952	59994476	17976052332	89.15	34.35	95.31	25	548487	298920	249567	1.19	308558	239929	0.5625	9894	5892	389509	5494	12041
	DZW_08	92243866	46121933	13817037074	91.32	34.36	95.65	19	541898	295095	246803	1.19	300055	241843	0.5537	9793	5801	384320	5488	11977
	DZW_09	104075384	52037692	15591766846	91.51	34.29	95.51	22	549483	299033	250450	1.19	303936	245547	0.5531	9955	5878	390795	5481	12080
	DZW_10	99701052	49850526	14936898990	91.57	34.29	95.63	21	548948	298116	250832	1.18	311442	237506	0.5673	9887	5899	387752	5463	12044
	DZW_11	88671030	44335515	13284604082	91.04	34.36	95.52	18	535993	291916	244077	1.19	298360	237633	0.5566	9808	5811	379967	5427	11923
Middle China (MC)	NT_01	86884108	43442054	13014561556	91.46	34.7	92.34	17	536587	291851	244736	1.19	297125	239462	0.5537	9901	5950	381724	5492	12114
	NT_02	81414968	40707484	12195183548	92.1	34.54	92.82	16	536293	291364	244929	1.18	294387	241906	0.5489	9726	5815	381019	5370	11802
	NT_03	93419904	46709952	13996031218	91.72	34.27	95.02	19	542810	295627	247183	1.19	301916	240894	0.5562	9879	5981	388439	5515	11968
	NT_04	86483994	43241997	12957056700	91.31	34.39	94.39	17	528527	287862	240665	1.19	289619	238908	0.5479	9769	5804	378425	5371	11862
	NT_05	94351488	47175744	14133831466	89.06	34.41	95.19	19	538223	292920	245303	1.19	298681	239542	0.5549	9843	5845	382289	5433	11976
	NT_06	83663206	41831603	12533137056	91.96	34.25	94.81	17	533989	290686	243303	1.19	298421	235568	0.5588	9816	5786	380380	5350	11897
	NT_07	82062522	41031261	12294664414	91.1	34.37	93.96	17	532725	289666	243059	1.19	293131	239594	0.5502	9778	5923	378620	5509	11957
	NT_08	108782512	54391256	16297589742	89.29	34.82	91.53	21	544980	296421	248559	1.19	300083	244897	0.5506	9959	5937	386517	5534	12102
	NT_09	123669860	61834930	18527247598	90.75	34.28	94.01	25	552954	300869	252085	1.19	314067	238887	0.5679	10057	6027	394746	5585	12188
	NT_10	97025922	48512961	14535421420	91.77	34.6	91.23	19	539627	293785	245842	1.19	306406	233221	0.5678	9798	5956	384778	5462	11935
	NT_12	112506986	56253493	16853301062	91.87	34.59	91.21	22	549932	299391	250541	1.19	309205	240727	0.5622	9968	5949	391795	5476	12067
	NT_13	102620526	51310263	15372365344	91.95	34.43	93.57	21	548580	298359	250221	1.19	306199	242381	0.5581	9876	6011	391698	5550	12082
	NT_15	104145450	52072725	15602561326	90.18	34.41	94.86	21	542171	295301	246870	1.19	300432	241739	0.5541	9851	5964	388802	5515	11998
	NT_17	82759578	41379789	12396443462	90.28	34.41	93.75	17	535871	291797	244074	1.19	296306	239565	0.5529	9825	5844	380031	5437	11961
	NT_21	99718166	49859083	14939065408	91.92	34.44	92.87	20	540530	294149	246381	1.19	304314	236216	0.5629	9896	5960	384787	5512	12020
	NT_24	94514546	47257273	14159737402	92.21	34.26	95.1	19	542521	295617	246904	1.19	302156	240365	0.5569	9876	5862	385429	5465	12022
	NT_25	81132256	40566128	12154697648	91.83	34.35	94.8	16	532958	290137	242821	1.19	295158	237800	0.5538	9823	5808	378573	5364	11937
	NT_26	104068396	52034198	15589264074	92.27	34.51	92.84	21	545779	297126	248653	1.19	303385	242394	0.5558	9930	6019	390206	5526	12092
	SH_01	108506708	54253354	16256993144	91.4	34.04	95.45	23	547388	297470	249918	1.19	305222	242166	0.5575	9904	5859	390323	5437	11994
	SH_02	103025024	51512512	15434416850	90.78	33.81	95.66	21	539813	293701	246112	1.19	301205	238608	0.5579	9812	5936	387518	5518	11988
	SH_03	115954660	57977330	17372484190	91.33	34.24	95.66	24	542272	295557	246715	1.19	302541	239731	0.5579	9892	6056	387193	5622	12156
	SH_04	92631190	46315595	13875858816	92.19	33.83	95.88	19	543129	295553	247576	1.19	301376	241753	0.5548	9827	5871	386633	5464	11983
	SH_05	92881324	46440662	13914158178	91.01	34.24	95.6	19	541399	294536	246863	1.19	299972	241427	0.554	9871	5992	386082	5502	12006
	SH_06	100739784	50369892	15091742986	91.82	33.91	95.73	21	546557	297433	249124	1.19	305682	240875	0.5592	9801	5932	387434	5530	11970
	SH_07	110433774	55216887	16544436674	90.83	34.18	95.75	23	548031	298082	249949	1.19	304075	243956	0.5548	9832	5987	389774	5537	12056
	SH_08	89020728	44510364	13337104040	92.21	33.83	95.35	18	536971	291842	245129	1.19	299673	237298	0.558	9880	5879	383115	5464	12020
	SH_09	109473630	54736815	16401321164	91.84	33.47	95.62	23	546446	296044	250402	1.18	305415	241031	0.5589	9895	5871	387886	5479	12017
	SH_10	103682718	51841359	15532896374	91.96	34.03	95.68	22	544511	296410	248101	1.19	303953	240558	0.5582	9879	5952	388823	5550	12051
	SH_11	135163318	67581659	20250655298	91.44	33.7	95.45	28	549731	298352	251379	1.18	308583	241148	0.5613	10003	6043	392665	5546	12109
	SH_12	112397418	56198709	16838534402	92.39	33.77	95.65	24	547749	298001	249748	1.19	305293	242456	0.5573	9864	5907	390013	5500	12030
	SH_13	97214680	48607340	14565152310	90.84	34.15	95.33	20	537789	292408	245381	1.19	296796	240993	0.5518	9884	5892	383451	5508	11988
	SH_14	107828888	53914444	16154488128	91.17	34.21	95.49	22	543706	295816	247890	1.19	302642	241064	0.5566	9877	5938	387895	5525	12022
	SH_15	93427498	46713749	13997849230	91.59	34.04	95.49	19	538231	292690	245541	1.19	297954	240277	0.5535	9795	5967	384136	5486	11976
	SH_16	104542904	52271452	15662017494	92.12	34.21	95.51	22	548125	298000	250125	1.19	305509	242616	0.5573	9900	6004	390491	5505	12049
	SH_17	94844762	47422381	14209500232	92.1	34.25	95.61	19	545806	296840	248966	1.19	303430	242376	0.5559	9953	5955	387401	5455	12099
	SH_18	121836626	60918313	18253870706	91.36	34.32	95.34	25	550213	299419	250794	1.19	305687	244526	0.5555	9995	6052	392768	5541	12156
	SH_19	115695940	57847970	17333826544	91.45	34.2	95.21	24	549231	298902	250329	1.19	306185	243046	0.5574	9962	6075	390751	5575	12117
	SH_20	101878000	50939000	15263918002	90.46	34.27	94.99	21	543814	296272	247542	1.19	301847	241967	0.555	9850	5812	385781	5414	11937
	SH_21	97287516	48643758	14574697008	92.33	34.3	95.48	20	539999	293915	246084	1.19	300236	239763	0.5559	9887	5947	385636	5504	12003
	SH_22	106252440	53126220	15919180936	91.28	34.23	95.41	22	544517	296131	248386	1.19	303074	241443	0.5565	9892	5985	387640	5561	12089
	SH_23	115315316	57657658	17275603622	90.87	34.27	95.66	24	549482	298543	250939	1.18	307490	241992	0.5595	9897	6025	392954	5547	12026
	SH_24	100282932	50141466	15023729478	90.47	34.27	95.58	21	543469	295512	247957	1.19	302258	241211	0.5561	9944	5996	387567	5497	12095
	SH_25	104448182	52224091	15648551256	90.85	34.28	95.48	22	539270	293530	245740	1.19	302635	236635	0.5611	9861	5979	386435	5552	12084
	SH_26	93875896	46937948	14063917768	91.44	34.27	95.4	20	541866	294798	247068	1.19	301158	240708	0.5557	9882	5974	385767	5499	12033
	SH_27	108135378	54067689	16200257356	89.77	34.35	95.44	22	545113	296564	248549	1.19	302623	242490	0.5551	9940	5994	388908	5531	12093
	SH_28	92382602	46191301	13840337948	90.6	34.24	95.42	19	535158	290686	244472	1.18	296577	238581	0.5541	9902	5883	381965	5475	12041
	SH_29	98090950	49045475	14695185356	90.42	34.34	95.39	20	548973	298422	250551	1.19	305609	243364	0.5566	9897	6053	390524	5564	12108
	SH_30	91493056	45746528	13707528480	91.07	34.28	95.55	19	534326	291058	243268	1.19	296966	237360	0.5557	9822	5873	381605	5489	11994
	SH_31	83204228	41602114	12465144862	91.77	34.35	95.56	17	533472	290648	242824	1.19	294240	239232	0.5515	9808	5860	380389	5457	11969
South China (SC)	JLJ_01	90885754	45442877	13616565824	91.69	34.18	94.98	19	590283	320486	269797	1.18	298772	291511	0.5061	10413	6137	414327	5735	12575
	JLJ_02	94588092	47294046	14170635886	91.66	34.3	95.13	20	591213	322002	269211	1.19	300277	290936	0.5078	10568	6082	414163	5699	12673
	JLJ_03	88030414	44015207	13187314192	89.85	34.45	95.27	18	583771	317506	266265	1.19	297945	285826	0.5103	10588	5990	408215	5669	12686
	JLJ_04	108799996	54399998	16298407388	92.45	34.5	95.32	23	591925	321632	270293	1.18	303406	288519	0.5125	10566	6061	416405	5688	12685
	JLJ_05	101415228	50707614	15193603034	92.33	34.26	95.19	21	592390	321951	270439	1.19	302364	290026	0.5104	10511	6173	416510	5791	12716
	JLJ_06	106092322	53046161	15893706722	92.03	34.19	95.24	22	597718	324385	273333	1.18	303532	294186	0.5078	10471	6187	419850	5789	12663
	JLJ_08	102075138	51037569	15291797898	90.35	34.29	95.06	21	591509	321875	269634	1.19	300887	290622	0.5086	10627	6206	416082	5778	12751
	JLJ_09	109285020	54642510	16372487558	90.29	34.38	94.81	22	596178	324339	271839	1.19	298919	297259	0.5013	10611	6171	417776	5750	12722
	JLJ_10	90000656	45000328	13483237348	91.99	34.31	94.63	19	583329	317244	266085	1.19	291412	291917	0.4995	10446	5946	409413	5615	12553
	JLJ_11	91071776	45535888	13644577406	91.38	34.56	95.02	19	584948	318565	266383	1.19	298577	286371	0.5104	10384	6104	409429	5747	12545
	JLJ_12	122465968	61232984	18346042376	90.15	34.33	95.43	26	596532	324343	272189	1.19	306186	290346	0.5132	10550	6273	420573	5865	12769
	JLJ_13	105214088	52607044	15763438068	89.3	34.27	95.12	22	595799	324186	271613	1.19	303213	292586	0.5089	10573	6075	418584	5709	12700
	JLJ_14	101789538	50894769	15249595474	89.61	34.42	94.32	21	593003	322183	270820	1.18	299104	293899	0.5043	10424	6185	415107	5741	12612
	ZhJ_01	111746438	55873219	16741710314	91.17	34.28	94.81	23	596134	324111	272023	1.19	298623	297511	0.5009	10520	6199	418245	5796	12674
	ZhJ_02	102038768	51019384	15286126614	92.28	34.21	95.37	21	594744	323267	271477	1.19	303413	291331	0.5101	10611	6175	419210	5788	12721
	ZhJ_03	102843932	51421966	15406253586	90.51	34.94	91.91	20	591671	321411	270260	1.18	299447	292224	0.5061	10595	6186	415707	5727	12747
	ZhJ_04	95085500	47542750	14245232882	91.31	34.29	94.87	20	590640	321578	269062	1.19	300480	290160	0.5087	10510	6143	414114	5752	12633
	ZhJ_05	101377766	50688883	15188280680	91.43	34.3	94.94	21	589877	320776	269101	1.19	301638	288239	0.5113	10426	6122	412979	5670	12543
	ZhJ_06	89267548	44633774	13374242660	90.75	34.28	95.1	18	587505	319206	268299	1.18	296946	290559	0.5054	10453	5986	411189	5605	12539
	ZhJ_07	96795936	48397968	14500906126	92.32	34.32	95.2	20	593263	321921	271342	1.18	299278	293985	0.5044	10594	6159	415781	5734	12670
	ZhJ_08	96905932	48452966	14518909860	91.34	34.3	94.52	20	592013	321790	270223	1.19	293816	298197	0.4962	10659	6128	413865	5757	12751
	ZhJ_09	95800328	47900164	14352024948	91.95	34.22	95.03	20	587083	319485	267598	1.19	299494	287589	0.5101	10491	6244	413295	5823	12666
	ZhJ_10	84954500	42477250	12727594060	92.05	34.24	94.98	17	586721	319091	267630	1.19	293018	293703	0.4994	10475	6132	411385	5700	12616
	ZhJ_11	92121440	46060720	13800650508	90.37	34.45	94.71	19	590899	321225	269674	1.19	298592	292307	0.5053	10562	6152	413502	5765	12767
	ZhJ_12	119934432	59967216	17968135170	92.11	34.28	95.07	25	599741	325798	273943	1.18	302165	297576	0.5038	10633	6338	421786	5848	12752
	ZhJ_13	108216992	54108496	16213183382	91.05	34.28	95.3	23	591278	321778	269500	1.19	301180	290098	0.5093	10586	6086	415653	5695	12770
	ZhJ_14	85900684	42950342	12869746892	90.9	34.21	94.94	18	586447	318779	267668	1.19	294059	292388	0.5014	10530	6038	411497	5636	12632
	ZhJ_15	111193066	55596533	16657570884	92.13	34.23	95.57	23	596496	324297	272199	1.19	301863	294633	0.506	10550	6186	419259	5758	12695
	ZhJ_16	100584834	50292417	15068964296	92.29	34.29	94.69	21	598477	325628	272849	1.19	303525	294952	0.5071	10517	6167	418746	5780	12649
	ZhJ_17	80306744	40153372	12030697066	91.48	34.29	95.11	17	579303	314984	264319	1.19	293534	285769	0.5067	10386	6036	405062	5668	12517
	ZhJ_18	98272632	49136316	14722231296	92.09	34.34	94.53	20	592789	322149	270640	1.19	300370	292419	0.5067	10529	6120	416060	5734	12668
	ZhJ_19	136758682	68379341	20488337240	91.56	34.26	95.19	28	605495	328512	276983	1.18	307727	297768	0.5082	10632	6280	424325	5831	12852
	ZhJ_20	110177324	55088662	16503718598	91.87	34.29	95.55	23	600868	326224	274644	1.18	305190	295678	0.5079	10635	6286	422677	5770	12820
	ZhJ_21	118087038	59043519	17691804346	91.23	34.21	95.13	25	599052	325809	273243	1.19	303828	295224	0.5071	10624	6179	420435	5759	12755
	ZhJ_22	113693654	56846827	17033217758	91.21	34.34	94.73	23	590572	320936	269636	1.19	300344	290228	0.5085	10523	6288	416248	5831	12743
	ZhJ_23	133128714	66564357	19944785828	92.33	34.46	92.15	27	604956	328554	276402	1.18	302087	302869	0.4993	10624	6211	426584	5770	12760
	ZhJ_24	101155978	50577989	15154126286	91.75	34.6	91.69	20	591433	321344	270089	1.18	303498	287935	0.5131	10573	6168	416447	5788	12728
	ZhJ_25	111201730	55600865	16659954968	91	34.47	94.97	23	595999	323632	272367	1.18	303005	292994	0.5083	10561	6167	418133	5755	12733
	ZhJ_26	96248466	48124233	14419643078	90.44	34.32	94.85	20	592566	322339	270227	1.19	302201	290365	0.5099	10507	6133	416069	5728	12653
	ZhJ_27	108310548	54155274	16227270272	89.62	34.51	93.85	22	591670	321767	269903	1.19	301016	290654	0.5087	10566	6131	415829	5728	12660
	ZhJ_28	88506842	44253421	13259059528	91.52	34.35	94.36	18	589904	320779	269125	1.19	296979	292925	0.5034	10532	6076	412170	5716	12664
	TS_01	107166570	53583285	16053556040	91.51	34.38	95.5	22	592894	322165	270729	1.18	287715	305179	0.4852	10690	6217	416067	5831	12860
	TS_02	108362338	54181169	16235319124	91.63	34.33	95.57	22	592212	321775	270437	1.18	288306	303906	0.4868	10416	6192	416564	5772	12619
	TS_03	113873800	56936900	17057288838	90.73	34.44	95.59	24	596645	324477	272168	1.19	289593	307052	0.4853	10538	6162	419072	5705	12708
	TS_04	84168792	42084396	12609069104	91.35	34.26	94.86	17	583449	317176	266273	1.19	278102	305347	0.4766	10503	6037	409728	5676	12595
	TS_05	102732690	51366345	15391450048	91.66	34.25	95.39	21	596056	323664	272392	1.18	287968	308088	0.4831	10591	6181	416812	5727	12692
	TS_06	92564928	46282464	13865802920	91.65	34.33	95.39	19	590937	321822	269115	1.19	283106	307831	0.479	10530	6089	413599	5703	12673
	TS_07	103196718	51598359	15460448098	91.6	34.36	95.51	21	599333	325081	274252	1.18	291519	307814	0.4864	10565	6249	417834	5774	12765
	TS_08	95671618	47835809	14331721208	92.1	34.29	95.42	20	597996	324982	273014	1.19	286158	311838	0.4785	10652	6092	418252	5723	12795
	TS_09	98417940	49208970	14744197088	91.07	34.54	95.45	20	591070	321017	270053	1.18	286055	305015	0.4839	10556	6217	413588	5827	12707
	TS_10	120758322	60379161	18090250634	90.22	34.34	94.58	25	598636	325158	273478	1.18	293142	305494	0.4896	10701	6218	421381	5795	12797
	TS_11	108193580	54096790	16208712194	91.9	34.37	95.47	23	597396	324598	272798	1.18	289200	308196	0.4841	10616	6091	419140	5732	12728
	TS_12	126020198	63010099	18880645334	91.62	34.18	95.35	26	602573	327747	274826	1.19	292369	310204	0.4852	10727	6213	422881	5782	12864
	TS_13	122384300	61192150	18334419832	90.26	34.42	95.3	25	601172	326541	274631	1.18	292932	308240	0.4872	10714	6211	422431	5777	12864
	TS_14	94909534	47454767	14215659362	91.68	34.42	95.73	20	587721	319443	268278	1.19	285286	302435	0.4854	10551	5986	412298	5680	12671
	TS_15	104066658	52033329	15590246990	90.66	34.35	95.15	21	593845	322976	270869	1.19	285303	308542	0.4804	10519	6071	415897	5745	12719
	TS_F_01	83242680	41621340	12468971354	90.38	33.92	96.02	17	589585	319911	269674	1.18	283997	305588	0.4816	10496	6127	411113	5711	12657
	TS_F_02	83055982	41527991	12441469984	90.12	34.06	95.74	17	590393	320931	269462	1.19	287874	302519	0.4875	10564	6071	410293	5671	12678
	TS_F_03	85526720	42763360	12812585778	90.67	33.8	95.44	18	589411	320243	269168	1.18	284844	304567	0.4832	10526	6020	410944	5666	12610
	TS_F_06	83168794	41584397	12432924450	90.98	34.06	96.66	17	584417	317746	266671	1.19	281805	302612	0.4821	10529	6065	409145	5678	12660
	TS_F_07	84124996	42062498	12601777278	90.62	33.87	95.96	17	587881	319511	268370	1.19	284111	303770	0.4832	10570	6039	411040	5634	12610
	TS_F_08	82259908	41129954	12316695966	90.26	33.79	95.99	17	578527	314684	263843	1.19	277837	300690	0.4802	10375	6004	405838	5649	12508
	TS_F_09	83126434	41563217	12444882622	91.12	34.02	96.05	17	619557	336678	282879	1.19	345876	273681	0.5582	10930	6263	429442	5887	13092
	TS_F_10	93476084	46738042	14005131928	90.58	33.88	95.18	19	593182	322440	270742	1.19	286576	306606	0.4831	10560	6163	416289	5800	12751
	TS_F_11	80658170	40329085	12083246164	90.43	33.74	95.86	16	640962	348181	292781	1.18	377478	263484	0.5889	11194	6384	443381	5999	13321
	TS_F_12	83272108	41636054	12475413734	90.82	33.92	95.65	17	586365	318818	267547	1.19	281980	304385	0.4808	10545	6133	411907	5750	12656
	TS_F_13	81852912	40926456	12256198694	90.54	33.77	95.86	17	586293	318735	267558	1.19	281886	304407	0.4807	10537	6123	410251	5660	12645
	TS_M_01	83329936	41664968	12483371678	91	33.88	96.07	17	586244	318600	267644	1.19	281052	305192	0.4794	10460	6092	410263	5772	12659
	TS_M_02	83616856	41808428	12526422490	90.56	33.76	95.86	17	593237	322440	270797	1.19	300592	292645	0.5066	10580	6110	412994	5716	12715
	TS_M_03	80571458	40285729	12068119642	90.35	33.84	96.01	17	585679	318439	267240	1.19	286092	299587	0.4884	10560	5953	409165	5643	12622
	TS_M_04	83333182	41666591	12481288908	90.62	33.71	96.14	17	591597	321479	270118	1.19	301250	290347	0.5092	10443	6008	412543	5731	12619
	TS_M_05	91155898	45577949	13623941790	92.19	35.62	96.2	18	572898	312852	260046	1.2	275145	297753	0.4802	10580	6185	392759	5716	12709
	TS_M_06	83924458	41962229	12570150040	91.05	33.48	95.61	17	579403	315189	264214	1.19	276844	302559	0.4778	10463	5994	406058	5669	12633
	TS_M_07	89221316	44610658	13365316060	90.76	33.67	95.92	19	593666	322541	271125	1.18	293447	300219	0.4942	10581	6127	414852	5728	12775
	TS_M_08	84103606	42051803	12599128132	90.75	33.86	95.44	17	588834	320011	268823	1.19	285952	302882	0.4856	10499	6065	411967	5697	12681
	TS_M_09	82968628	41484314	12420183366	91.21	33.77	96.22	17	589504	320872	268632	1.19	286687	302817	0.4863	10493	6071	413473	5695	12619
	QZh_01	96657458	48328729	14481065584	90.79	34.3	95.48	20	593339	322292	271047	1.18	281964	311375	0.4752	10633	6143	415833	5750	12759
	QZh_02	80777502	40388751	12100048820	91.45	34.24	95.35	17	607002	329687	277315	1.18	325799	281203	0.5367	10811	6208	421678	5813	12931
	QZh_03	91245764	45622882	13670013244	92.24	34.28	95.41	19	588968	320682	268286	1.19	277721	311247	0.4715	10652	6002	412711	5715	12774
	QZh_04	106114160	53057080	15898196170	91.43	34.22	95.27	22	593585	323033	270552	1.19	281223	312362	0.4737	10597	6063	416360	5733	12748
	QZh_05	94164396	47082198	14107123514	91.24	34.26	95.14	20	595176	323399	271777	1.18	292737	302439	0.4918	10537	6045	415936	5705	12683
	QZh_06	131719270	65859635	19732830692	92.2	34.19	95.57	28	599811	325763	274048	1.18	284152	315659	0.4737	10631	6229	423123	5785	12792
	QZh_07	94817758	47408879	14204187336	92.02	34.2	95.35	20	591184	321143	270041	1.18	279106	312078	0.4721	10559	6089	413379	5747	12730
	QZh_08	88210758	44105379	13215376262	90.33	34.25	95.27	18	589231	320547	268684	1.19	275055	314176	0.4668	10642	6019	411421	5671	12742
	QZh_09	103051424	51525712	15436609904	88.47	34.26	94.9	21	598082	324744	273338	1.18	294643	303439	0.4926	10587	6088	415806	5716	12705
	QZh_10	99924402	49962201	14969849900	91.62	34.28	95.53	21	596666	324736	271930	1.19	287601	309065	0.482	10669	6110	418113	5690	12759
	QZh_11	93270984	46635492	13973211664	91.87	34.24	95.3	19	590288	320883	269405	1.19	279767	310521	0.4739	10526	6075	414010	5663	12596
	QZh_12	102763212	51381606	15396013940	89.71	34.27	95.41	21	594912	323291	271621	1.19	278934	315978	0.4688	10581	6172	416395	5742	12753
	QZh_13	93304830	46652415	13977913504	91.87	34.23	95.17	19	589896	321045	268851	1.19	276383	313513	0.4685	10529	6175	414190	5732	12630
	QZh_14	92563554	46281777	13866864406	92.28	34.21	95.59	19	593550	322764	270786	1.19	280428	313122	0.4724	10523	5989	415068	5655	12654
	QZh_15	92101968	46050984	13796955846	91.77	34.2	95.52	19	593442	322476	270966	1.19	280947	312495	0.4734	10613	6096	415093	5768	12788
	QZh_16	88913804	44456902	13320411362	91.63	34.33	95.37	18	591211	321288	269923	1.19	286063	305148	0.4838	10502	6044	413580	5637	12571
	QZh_17	88336636	44168318	13234980406	91.47	34.16	95.2	18	585522	318592	266930	1.19	274225	311297	0.4683	10463	5977	409542	5657	12605
	QZh_18	115217430	57608715	17258963408	92.06	34.26	95.32	24	602441	327670	274771	1.19	291446	310995	0.4837	10700	6285	421492	5814	12825
	QZh_19	118753074	59376537	17788584060	91.95	34.24	94.22	24	601331	326295	275036	1.18	285061	316270	0.474	10678	6093	419741	5729	12831
	QZh_20	99056898	49528449	14840110806	92.34	34.44	95.46	21	591798	321758	270040	1.19	276411	315387	0.467	10547	6058	414528	5679	12619
	QZh_21	115815666	57907833	17350283642	92.15	34.18	95.25	24	598686	325470	273216	1.19	284763	313923	0.4756	10569	6233	420274	5773	12725
	QZh_22	87093350	43546675	13047989652	91.7	34.23	95.3	18	587843	319651	268192	1.19	274851	312992	0.4675	10551	6001	412090	5664	12653
	QZh_23	95853376	47926688	14358814442	90.75	34.33	95.49	20	591186	321286	269900	1.19	276364	314822	0.4674	10617	6040	413794	5721	12707
	QZh_24	116309904	58154952	17425774066	91.21	34.22	95.33	24	599413	325581	273832	1.18	286240	313173	0.4775	10662	6124	419937	5764	12782
	QZh_25	95222122	47611061	14264813676	92.11	34.28	95.12	20	593939	323279	270660	1.19	285902	308037	0.4813	10564	6101	416479	5699	12671
	QZh_26	98366724	49183362	14737648618	91.33	34.18	95.13	20	594504	323049	271455	1.19	280891	313613	0.4724	10594	5999	415361	5694	12707
	QZh_27	85377666	42688833	12790972272	91.38	34.28	95.44	18	587040	319361	267679	1.19	279090	307950	0.4754	10616	6149	411987	5748	12785
	QZh_28	93082140	46541070	13944737292	91.43	34.27	95.28	19	593364	322697	270667	1.19	278955	314409	0.4701	10622	6125	416044	5699	12723
	QZh_29	95888426	47944213	14365777638	91.75	34.22	95.02	20	590122	320994	269128	1.19	274770	315352	0.4656	10567	6128	414711	5737	12719
Total		25410421564	12705210782	3806526802408	/	/	/	/	145271754	79033528	66238226	/	76817290	68454464	/	2636167	1566778	103080822	/	/
Min		80079678	40039839	11996394324	88.47	33.47	86.46	15	487881	267324	220502	1.18	262079	213967	0.4656	9272	5572	342486	5167	11383
Max		136758682	68379341	20488337240	92.69	35.74	96.66	28	640962	348181	292781	1.21	377478	316270	0.5889	11194	6384	443381	5999	13321
Average		9.62516e+07	4.81258e+07	1.44187e+10	91.2555	34.2064	95.3307	19.8939	550272	299369	250902	1.18879	290975	259297	0.53056	9985.48	5934.77	390458	5515.17	12127.5

## Sheet: 5
Supplementary Data 5. Annotation of genes from regions with selection signals.
Chromosome	Gene ID	Start	End	Annotation
2	EVM0010530.1	56435293	56481431	Uncharacterized protein {ECO:0000313|EMBL:ESP01992.1} OS=Lottia gigantea (Giant owl limpet) PE=4 SV=1
3	EVM0010546.1	6333358	6341538	Methylcrotonoyl-CoA carboxylase subunit alpha, mitochondrial {ECO:0000313|EMBL:EKC37376.1} OS=Crassostrea gigas (Pacific oyster) PE=4 SV=1
	EVM0020806.1	6353221	6358137	Methylcrotonoyl-CoA carboxylase subunit alpha, mitochondrial {ECO:0000313|EMBL:EKC37376.1} OS=Crassostrea gigas (Pacific oyster) PE=4 SV=1
	EVM0028431.1	42095945	42124961	Chloride transport protein 6 {ECO:0000313|EMBL:EKC31976.1} OS=Crassostrea gigas (Pacific oyster) PE=4 SV=1
	EVM0002783.1	45171541	45189830	Guanylate cyclase 2G {ECO:0000313|EMBL:EKC18958.1} OS=Crassostrea gigas (Pacific oyster) PE=4 SV=1
	EVM0021346.1	61886782	61900124	Serine/threonine-protein phosphatase 4 regulatory subunit 1 {ECO:0000313|EMBL:EKC34648.1} OS=Crassostrea gigas (Pacific oyster) PE=4 SV=1
4	EVM0026571.1	6343571	6345489	Ileal sodium/bile acid cotransporter {ECO:0000313|EMBL:EKC20110.1} OS=Crassostrea gigas (Pacific oyster) PE=4 SV=1
	EVM0021302.1	6347210	6353591	Arrestin domain-containing protein 3 {ECO:0000313|EMBL:EKC20111.1} OS=Crassostrea gigas (Pacific oyster) PE=4 SV=1
	EVM0015005.1	11493143	11516870	CREB-regulated transcription coactivator 1 {ECO:0000313|EMBL:EKC42623.1} OS=Crassostrea gigas (Pacific oyster) PE=4 SV=1
	EVM0011025.1	50068099	50100813	Gonadotropin-releasing hormone II receptor {ECO:0000313|EMBL:EKC41621.1} OS=Crassostrea gigas (Pacific oyster) PE=4 SV=1
	EVM0013833.1	51086240	51097705	Uncharacterized protein {ECO:0000313|EMBL:EKC35542.1} OS=Crassostrea gigas (Pacific oyster) PE=4 SV=1
	EVM0022162.1	55371752	55372552	Violaxanthin de-epoxidase {ECO:0000313|EMBL:EKC40411.1} OS=Crassostrea gigas (Pacific oyster) PE=4 SV=1
	EVM0012144.1	55628207	55640835	cAMP-dependent protein kinase type II regulatory subunit {ECO:0000313|EMBL:EKC18724.1} OS=Crassostrea gigas (Pacific oyster) PE=4 SV=1
6	EVM0025882.1	6704332	6718633	High-affinity choline transporter 1 {ECO:0000313|EMBL:EKC37499.1} OS=Crassostrea gigas (Pacific oyster) PE=3 SV=1
	EVM0004605.1	16533599	16553739	E3 ubiquitin-protein ligase TRAF7 {ECO:0000313|EMBL:EKC35640.1} OS=Crassostrea gigas (Pacific oyster) PE=4 SV=1
	EVM0013075.1	16554355	16567375	TNF receptor-associated factor 7 {ECO:0000313|EMBL:ADZ76136.1} OS=Crassostrea hongkongensis (Hong Kong cultured oyster) PE=2 SV=1
	EVM0005142.1	42870976	42872016	Uncharacterized protein {ECO:0000313|EMBL:ESO87337.1} OS=Lottia gigantea (Giant owl limpet) PE=4 SV=1
	EVM0017346.1	42874024	42877999	Uncharacterized protein {ECO:0000313|EnsemblMetazoa:PAC:15709845} OS=Amphimedon queenslandica (Sponge) PE=4 SV=1
	EVM0020819.1	42864327	42865886	Putative uncharacterized protein {ECO:0000313|EMBL:EEN51628.1} OS=Branchiostoma floridae (Florida lancelet) PE=4 SV=1
	EVM0017340.1	52231351	52244937	Putative methylcrotonoyl-CoA carboxylase beta chain, mitochondrial {ECO:0000313|EMBL:EKC31209.1} OS=Crassostrea gigas (Pacific oyster) PE=4 SV=1
8	EVM0011886.1	8898443	8914061	28S ribosomal protein S29, mitochondrial {ECO:0000313|EMBL:EKC31817.1} OS=Crassostrea gigas (Pacific oyster) PE=4 SV=1
	EVM0015084.1	34011808	34014569	Guanine nucleotide-binding protein G(S) subunit alpha {ECO:0000313|EMBL:EKC18107.1} OS=Crassostrea gigas (Pacific oyster) PE=4 SV=1
	EVM0015982.1	34000902	34006481	Uncharacterized protein {ECO:0000313|EMBL:EKC18108.1} OS=Crassostrea gigas (Pacific oyster) PE=4 SV=1
	EVM0027774.1	33948725	33950837	Guanine nucleotide-binding protein G(S) subunit alpha {ECO:0000313|EMBL:EKC18106.1} OS=Crassostrea gigas (Pacific oyster) PE=4 SV=1
	EVM0028711.1	33967603	33973152	Guanine nucleotide-binding protein G(S) subunit alpha {ECO:0000313|EMBL:EKC18109.1} OS=Crassostrea gigas (Pacific oyster) PE=4 SV=1
	EVM0009887.1	38551565	38572784	Transporter {ECO:0000256|RuleBase:RU003732} OS=Crassostrea gigas (Pacific oyster) PE=3 SV=1
	EVM0009862.1	51845148	51852673	Glycosyltransferase-like domain-containing protein 1 {ECO:0000313|EMBL:KFM75391.1} (Fragment) OS=Stegodyphus mimosarum PE=4 SV=1
	EVM0015873.1	51863731	51882918	Sodium-dependent phosphate transporter 1 {ECO:0000313|EMBL:EKC21620.1} OS=Crassostrea gigas (Pacific oyster) PE=4 SV=1
	EVM0020182.1	51805776	51816318	Sphingosine-1-phosphate lyase {ECO:0000313|EMBL:EKC19307.1} OS=Crassostrea gigas (Pacific oyster) PE=3 SV=1
	EVM0028083.1	51818414	51830984	Kynureninase {ECO:0000256|HAMAP-Rule:MF_03017} OS=Crassostrea gigas (Pacific oyster) PE=3 SV=1
	EVM0028179.1	51767571	51804623	E3 ubiquitin-protein ligase RNF19A {ECO:0000313|EMBL:EKC19308.1} OS=Crassostrea gigas (Pacific oyster) PE=4 SV=1
	EVM0009413.1	53186888	53188232	Uncharacterized protein {ECO:0000313|EMBL:EKC29236.1} OS=Crassostrea gigas (Pacific oyster) PE=4 SV=1
	EVM0018589.1	53178803	53181792	IMPACT-like protein {ECO:0000313|EMBL:EKC21900.1} OS=Crassostrea gigas (Pacific oyster) PE=4 SV=1
	EVM0028071.1	53171088	53173930	Uncharacterized protein {ECO:0000313|EMBL:EKC39078.1} OS=Crassostrea gigas (Pacific oyster) PE=4 SV=1
9	EVM0020039.1	19882145	19884796	Monocarboxylate transporter 12 {ECO:0000313|EMBL:EKC24324.1} OS=Crassostrea gigas (Pacific oyster) PE=4 SV=1
	EVM0020452.1	19916293	19919945	Monocarboxylate transporter 12 {ECO:0000313|EMBL:EKC24324.1} OS=Crassostrea gigas (Pacific oyster) PE=4 SV=1
	EVM0027441.1	19732331	19746771	Monocarboxylate transporter 12 {ECO:0000313|EMBL:EKC24324.1} OS=Crassostrea gigas (Pacific oyster) PE=4 SV=1
	EVM0028048.1	19786055	19788685	Monocarboxylate transporter 12 {ECO:0000313|EMBL:EKC24324.1} OS=Crassostrea gigas (Pacific oyster) PE=4 SV=1
	EVM0028343.1	19921186	19923610	Monocarboxylate transporter 14 {ECO:0000313|EMBL:EKC24324.1} OS=Crassostrea gigas (Pacific oyster) PE=4 SV=1
	EVM0028938.1	19926664	19939980	Hexokinase type 2 {ECO:0000313|EMBL:EKC24325.1} OS=Crassostrea gigas (Pacific oyster) PE=3 SV=1
	EVM0005132.1	3935746	3956256	Solute carrier family 23 member 2 {ECO:0000313|EMBL:EKC36157.1} OS=Crassostrea gigas (Pacific oyster) PE=4 SV=1
	EVM0016791.1	3961703	3971670	Solute carrier family 23 member 2 {ECO:0000313|EMBL:EKC33091.1} OS=Crassostrea gigas (Pacific oyster) PE=4 SV=1
	EVM0001683.1	4374341	4382257	Solute carrier family 23 member 2 {ECO:0000313|EMBL:EKC33091.1} OS=Crassostrea gigas (Pacific oyster) PE=4 SV=1
	EVM0003333.1	4419383	4424761	Solute carrier family 23 member 2 {ECO:0000313|EMBL:EKC36157.1} OS=Crassostrea gigas (Pacific oyster) PE=4 SV=1
	EVM0004423.1	4408074	4414263	Solute carrier family 23 member 2 {ECO:0000313|EMBL:EKC33091.1} OS=Crassostrea gigas (Pacific oyster) PE=4 SV=1
	EVM0006462.1	4442916	4451700	Solute carrier family 23 member 2 {ECO:0000313|EMBL:EKC33091.1} OS=Crassostrea gigas (Pacific oyster) PE=4 SV=1
	EVM0008135.1	4436819	4442187	Solute carrier family 23 member 2 {ECO:0000313|EMBL:EKC33091.1} OS=Crassostrea gigas (Pacific oyster) PE=4 SV=1
	EVM0013745.1	4425507	4432130	Solute carrier family 23 member 2 {ECO:0000313|EMBL:EKC33091.1} OS=Crassostrea gigas (Pacific oyster) PE=4 SV=1
	EVM0017864.1	4355324	4367314	Solute carrier family 23 member 2 {ECO:0000313|EMBL:EKC36157.1} OS=Crassostrea gigas (Pacific oyster) PE=4 SV=1
	EVM0022380.1	4396819	4407339	Solute carrier family 23 member 2 {ECO:0000313|EMBL:EKC33091.1} OS=Crassostrea gigas (Pacific oyster) PE=4 SV=1
	EVM0012420.1	19597207	19600485	Ubiquitin carboxyl-terminal hydrolase 15 {ECO:0000313|EMBL:EKC19064.1} OS=Crassostrea gigas (Pacific oyster) PE=4 SV=1

## Sheet: 6
Supplementary Data 6. Accession numbers for oysters used in genome sequencing, whole-genome resequencing and transcriptomic analysis.
Type	Accession	Sample ID	Geographic location	Sea area	Treatment
Genome	SAMN18325170	/	Binzhou	North China (NC)	wild
Whole-genome resequencing	SRR14864998	BZ_N_01	Binzhou	North China (NC)	wild
	SRR14864997	BZ_N_02	Binzhou		wild
	SRR14864996	BZ_N_03	Binzhou		wild
	SRR14864995	BZ_N_04	Binzhou		wild
	SRR14864994	BZ_N_05	Binzhou		wild
	SRR14864993	BZ_H_01	Binzhou		wild
	SRR14864992	BZ_H_02	Binzhou		wild
	SRR14864991	BZ_H_03	Binzhou		wild
	SRR14864990	BZ_H_04	Binzhou		wild
	SRR14864988	BZ_H_05	Binzhou		wild
	SRR14864987	BZ_H_06	Binzhou		wild
	SRR14864986	BZ_H_07	Binzhou		wild
	SRR14864985	BZ_H_08	Binzhou		wild
	SRR14864984	BZ_H_09	Binzhou		wild
	SRR14864983	BZ_H_10	Binzhou		wild
	SRR14864982	BZ_H_11	Binzhou		wild
	SRR14864981	BZ_H_12	Binzhou		wild
	SRR14864980	BZ_H_13	Binzhou		wild
	SRR14864979	BZ_H_14	Binzhou		wild
	SRR14864977	BZ_H_15	Binzhou		wild
	SRR14864976	BZ_H_16	Binzhou		wild
	SRR14864975	BZ_H_17	Binzhou		wild
	SRR14864974	BZ_H_18	Binzhou		wild
	SRR14864973	BZ_H_19	Binzhou		wild
	SRR14864972	BZ_H_20	Binzhou		wild
	SRR14864971	BZ_H_21	Binzhou		wild
	SRR14864970	BZ_H_22	Binzhou		wild
	SRR14864969	BZ_H_23	Binzhou		wild
	SRR14864968	BZ_H_24	Binzhou		wild
	SRR14864966	BZ_H_25	Binzhou		wild
	SRR14864965	BZ_H_26	Binzhou		wild
	SRR14864964	BZ_H_27	Binzhou		wild
	SRR14864963	BZ_H_28	Binzhou		wild
	SRR14865117	HHK_01	Huanghekou		wild
	SRR14865026	HHK_02	Huanghekou		wild
	SRR14865025	HHK_03	Huanghekou		wild
	SRR14865116	HHK_04	Huanghekou		wild
	SRR14865115	HHK_05	Huanghekou		wild
	SRR14865024	HHK_06	Huanghekou		wild
	SRR14865023	HHK_07	Huanghekou		wild
	SRR14865021	HHK_09	Huanghekou		wild
	SRR14865020	HHK_10	Huanghekou		wild
	SRR14865019	HHK_11	Huanghekou		wild
	SRR14865018	HHK_12	Huanghekou		wild
	SRR14865016	HHK_13	Huanghekou		wild
	SRR14865015	HHK_14	Huanghekou		wild
	SRR14865014	HHK_15	Huanghekou		wild
	SRR14865013	HHK_16	Huanghekou		wild
	SRR14865012	HHK_19	Huanghekou		wild
	SRR14865010	HHK_20	Huanghekou		wild
	SRR14865009	HHK_21	Huanghekou		wild
	SRR14865008	HHK_23	Huanghekou		wild
	SRR14865007	HHK_24	Huanghekou		wild
	SRR14865114	HHK_25	Huanghekou		wild
	SRR14865112	HHK_26	Huanghekou		wild
	SRR14865110	HHK_27	Huanghekou		wild
	SRR14865006	HHK_28	Huanghekou		wild
	SRR14865109	HHK_29	Huanghekou		wild
	SRR14865108	HHK_30	Huanghekou		wild
	SRR14865107	HHK_31	Huanghekou		wild
	SRR14865004	HHK_32	Huanghekou		wild
	SRR14865106	HHK_33	Huanghekou		wild
	SRR14865105	HHK_34	Huanghekou		wild
	SRR14865104	HHK_35	Huanghekou		wild
	SRR14865146	DD01	Dandong		wild
	SRR14865145	DD02	Dandong		wild
	SRR14865034	DD03	Dandong		wild
	SRR14864959	DD04	Dandong		wild
	SRR14864948	DD05	Dandong		wild
	SRR14864937	DD06	Dandong		wild
	SRR14864926	DD07	Dandong		wild
	SRR14864915	YK_N_01	Yingkou		wild
	SRR14864904	YK_N_02	Yingkou		wild
	SRR14864893	YK_N_03	Yingkou		wild
	SRR14865033	YK_N_04	Yingkou		wild
	SRR14864960	YK_N_05	Yingkou		wild
	SRR14864947	YK_HS_01	Yingkou		wild
	SRR14864935	YK_HS_02	Yingkou		wild
	SRR14864923	YK_HS_03	Yingkou		wild
	SRR14864911	YK_HS_04	Yingkou		wild
	SRR14864899	YK_HS_05	Yingkou		wild
	SRR14864887	YK_HS_06	Yingkou		wild
	SRR14865137	YK_HS_07	Yingkou		wild
	SRR14865125	YK_HS_08	Yingkou		wild
	SRR14865118	YK_HS_09	Yingkou		wild
	SRR14865113	YK_HS_10	Yingkou		wild
	SRR14865101	YK_HS_11	Yingkou		wild
	SRR14865088	YK_HS_12	Yingkou		wild
	SRR14865076	YK_HS_13	Yingkou		wild
	SRR14865065	YK_HS_14	Yingkou		wild
	SRR14865054	YK_HS_15	Yingkou		wild
	SRR14865042	YK_HS_16	Yingkou		wild
	SRR14865029	YK_HS_17	Yingkou		wild
	SRR14865017	YK_HS_18	Yingkou		wild
	SRR14865005	YK_HS_19	Yingkou		wild
	SRR14865003	YK_HS_20	Yingkou		wild
	SRR14865002	YK_HS_21	Yingkou		wild
	SRR14865001	YK_HS_22	Yingkou		wild
	SRR14864999	YK_HS_23	Yingkou		wild
	SRR14865134	DZW_01	Dingziwan	Qingdao (QD)	wild
	SRR14865132	DZW_02	Dingziwan		wild
	SRR14865131	DZW_03	Dingziwan		wild
	SRR14865130	DZW_04	Dingziwan		wild
	SRR14865129	DZW_05	Dingziwan		wild
	SRR14865128	DZW_06	Dingziwan		wild
	SRR14865127	DZW_07	Dingziwan		wild
	SRR14865126	DZW_08	Dingziwan		wild
	SRR14865124	DZW_09	Dingziwan		wild
	SRR14865123	DZW_10	Dingziwan		wild
	SRR14865121	DZW_11	Dingziwan		wild
	SRR14865081	NT_01	Nantong	Middle China (MC)	wild
	SRR14865080	NT_02	Nantong		wild
	SRR14865079	NT_03	Nantong		wild
	SRR14865120	NT_04	Nantong		wild
	SRR14865077	NT_05	Nantong		wild
	SRR14865075	NT_06	Nantong		wild
	SRR14865119	NT_07	Nantong		wild
	SRR14865074	NT_08	Nantong		wild
	SRR14865073	NT_09	Nantong		wild
	SRR14865072	NT_10	Nantong		wild
	SRR14865071	NT_12	Nantong		wild
	SRR14865070	NT_13	Nantong		wild
	SRR14865069	NT_15	Nantong		wild
	SRR14865068	NT_17	Nantong		wild
	SRR14865066	NT_21	Nantong		wild
	SRR14865064	NT_24	Nantong		wild
	SRR14865063	NT_25	Nantong		wild
	SRR14865062	NT_26	Nantong		wild
	SRR14864940	SH_01	Shanghai		wild
	SRR14864939	SH_02	Shanghai		wild
	SRR14864938	SH_03	Shanghai		wild
	SRR14864936	SH_04	Shanghai		wild
	SRR14864934	SH_05	Shanghai		wild
	SRR14864933	SH_06	Shanghai		wild
	SRR14864932	SH_07	Shanghai		wild
	SRR14864931	SH_08	Shanghai		wild
	SRR14864930	SH_09	Shanghai		wild
	SRR14864929	SH_10	Shanghai		wild
	SRR14864928	SH_11	Shanghai		wild
	SRR14864927	SH_12	Shanghai		wild
	SRR14864925	SH_13	Shanghai		wild
	SRR14864924	SH_14	Shanghai		wild
	SRR14864922	SH_15	Shanghai		wild
	SRR14864921	SH_16	Shanghai		wild
	SRR14864920	SH_17	Shanghai		wild
	SRR14864919	SH_18	Shanghai		wild
	SRR14864918	SH_19	Shanghai		wild
	SRR14864917	SH_20	Shanghai		wild
	SRR14864916	SH_21	Shanghai		wild
	SRR14864914	SH_22	Shanghai		wild
	SRR14864913	SH_23	Shanghai		wild
	SRR14864912	SH_24	Shanghai		wild
	SRR14864910	SH_25	Shanghai		wild
	SRR14864909	SH_26	Shanghai		wild
	SRR14864908	SH_27	Shanghai		wild
	SRR14864907	SH_28	Shanghai		wild
	SRR14864906	SH_29	Shanghai		wild
	SRR14864905	SH_30	Shanghai		wild
	SRR14864903	SH_31	Shanghai		wild
	SRR14864888	JLJ_01	Jiulongjiang	South China (SC)	wild
	SRR14865061	JLJ_02	Jiulongjiang		wild
	SRR14865060	JLJ_03	Jiulongjiang		wild
	SRR14865059	JLJ_04	Jiulongjiang		wild
	SRR14865058	JLJ_05	Jiulongjiang		wild
	SRR14865057	JLJ_06	Jiulongjiang		wild
	SRR14865055	JLJ_08	Jiulongjiang		wild
	SRR14865053	JLJ_09	Jiulongjiang		wild
	SRR14864886	JLJ_10	Jiulongjiang		wild
	SRR14864885	JLJ_11	Jiulongjiang		wild
	SRR14864884	JLJ_12	Jiulongjiang		wild
	SRR14864883	JLJ_13	Jiulongjiang		wild
	SRR14865143	JLJ_14	Jiulongjiang		wild
	SRR14865052	ZhJ_01	Zhangjiang		wild
	SRR14865051	ZhJ_02	Zhangjiang		wild
	SRR14865050	ZhJ_03	Zhangjiang		wild
	SRR14865049	ZhJ_04	Zhangjiang		wild
	SRR14865142	ZhJ_05	Zhangjiang		wild
	SRR14865141	ZhJ_06	Zhangjiang		wild
	SRR14865048	ZhJ_07	Zhangjiang		wild
	SRR14865047	ZhJ_08	Zhangjiang		wild
	SRR14865046	ZhJ_09	Zhangjiang		wild
	SRR14865044	ZhJ_10	Zhangjiang		wild
	SRR14865043	ZhJ_11	Zhangjiang		wild
	SRR14865041	ZhJ_12	Zhangjiang		wild
	SRR14865140	ZhJ_13	Zhangjiang		wild
	SRR14865040	ZhJ_14	Zhangjiang		wild
	SRR14865139	ZhJ_15	Zhangjiang		wild
	SRR14865138	ZhJ_16	Zhangjiang		wild
	SRR14865039	ZhJ_17	Zhangjiang		wild
	SRR14865038	ZhJ_18	Zhangjiang		wild
	SRR14865037	ZhJ_19	Zhangjiang		wild
	SRR14865036	ZhJ_20	Zhangjiang		wild
	SRR14865035	ZhJ_21	Zhangjiang		wild
	SRR14865032	ZhJ_22	Zhangjiang		wild
	SRR14865031	ZhJ_23	Zhangjiang		wild
	SRR14865030	ZhJ_24	Zhangjiang		wild
	SRR14865136	ZhJ_25	Zhangjiang		wild
	SRR14865135	ZhJ_26	Zhangjiang		wild
	SRR14865028	ZhJ_27	Zhangjiang		wild
	SRR14865027	ZhJ_28	Zhangjiang		wild
	SRR14864956	TS_01	Taishan		wild
	SRR14864955	TS_02	Taishan		wild
	SRR14864954	TS_03	Taishan		wild
	SRR14864953	TS_04	Taishan		wild
	SRR14864952	TS_05	Taishan		wild
	SRR14864951	TS_06	Taishan		wild
	SRR14864950	TS_07	Taishan		wild
	SRR14864949	TS_08	Taishan		wild
	SRR14864946	TS_09	Taishan		wild
	SRR14865103	TS_10	Taishan		wild
	SRR14864945	TS_11	Taishan		wild
	SRR14864944	TS_12	Taishan		wild
	SRR14864943	TS_13	Taishan		wild
	SRR14864942	TS_14	Taishan		wild
	SRR14864941	TS_15	Taishan		wild
	SRR14865045	TS_F_01	Taishan		wild
	SRR14865022	TS_F_02	Taishan		wild
	SRR14865011	TS_F_03	Taishan		wild
	SRR14865000	TS_F_06	Taishan		wild
	SRR14864989	TS_F_07	Taishan		wild
	SRR14864978	TS_F_08	Taishan		wild
	SRR14864967	TS_F_09	Taishan		wild
	SRR14864962	TS_F_10	Taishan		wild
	SRR14864961	TS_F_11	Taishan		wild
	SRR14864958	TS_F_12	Taishan		wild
	SRR14864957	TS_F_13	Taishan		wild
	SRR14865144	TS_M_01	Taishan		wild
	SRR14865133	TS_M_02	Taishan		wild
	SRR14865122	TS_M_03	Taishan		wild
	SRR14865111	TS_M_04	Taishan		wild
	SRR14865100	TS_M_05	Taishan		wild
	SRR14865089	TS_M_06	Taishan		wild
	SRR14865078	TS_M_07	Taishan		wild
	SRR14865067	TS_M_08	Taishan		wild
	SRR14865056	TS_M_09	Taishan		wild
	SRR14864902	QZh_01	Qinzhou		wild
	SRR14865102	QZh_02	Qinzhou		wild
	SRR14864901	QZh_03	Qinzhou		wild
	SRR14864900	QZh_04	Qinzhou		wild
	SRR14865099	QZh_05	Qinzhou		wild
	SRR14864898	QZh_06	Qinzhou		wild
	SRR14865098	QZh_07	Qinzhou		wild
	SRR14864897	QZh_08	Qinzhou		wild
	SRR14865097	QZh_09	Qinzhou		wild
	SRR14864896	QZh_10	Qinzhou		wild
	SRR14865096	QZh_11	Qinzhou		wild
	SRR14864895	QZh_12	Qinzhou		wild
	SRR14864894	QZh_13	Qinzhou		wild
	SRR14865095	QZh_14	Qinzhou		wild
	SRR14865094	QZh_15	Qinzhou		wild
	SRR14864892	QZh_16	Qinzhou		wild
	SRR14864891	QZh_17	Qinzhou		wild
	SRR14865093	QZh_18	Qinzhou		wild
	SRR14865092	QZh_19	Qinzhou		wild
	SRR14864890	QZh_20	Qinzhou		wild
	SRR14865091	QZh_21	Qinzhou		wild
	SRR14865090	QZh_22	Qinzhou		wild
	SRR14865087	QZh_23	Qinzhou		wild
	SRR14864889	QZh_24	Qinzhou		wild
	SRR14865086	QZh_25	Qinzhou		wild
	SRR14865085	QZh_26	Qinzhou		wild
	SRR14865084	QZh_27	Qinzhou		wild
	SRR14865083	QZh_28	Qinzhou		wild
	SRR14865082	QZh_29	Qinzhou		wild
Transcriptome	SRR14492804	YKN01_1	Yingkou	North China (NC)	ambient
	SRR14492803	YKN02_1	Yingkou		ambient
	SRR14492792	YKN03_1	Yingkou		ambient
	SRR14492781	YKN04_1	Yingkou		ambient
	SRR14492770	YKN05_1	Yingkou		ambient
	SRR14492769	YKH01_1	Yingkou		high-salinity
	SRR14492768	YKH02_1	Yingkou		high-salinity
	SRR14492767	YKH03_1	Yingkou		high-salinity
	SRR14492766	YKH04_1	Yingkou		high-salinity
	SRR14492765	YKH05_1	Yingkou		high-salinity
	SRR14492802	BZN01_1	Binzhou		ambient
	SRR14492801	BZN02_1	Binzhou		ambient
	SRR14492800	BZN03_1	Binzhou		ambient
	SRR14492799	BZN04_1	Binzhou		ambient
	SRR14492798	BZN05_1	Binzhou		ambient
	SRR14492797	BZH01_1	Binzhou		heat stress
	SRR14492796	BZH02_1	Binzhou		heat stress
	SRR14492795	BZH03_1	Binzhou		heat stress
	SRR14492794	BZH04_1	Binzhou		heat stress
	SRR14492793	BZH05_1	Binzhou		heat stress
	SRR14492791	SS01_1	Taishan	South China (SC)	native
	SRR14492790	SS02_1	Taishan		native
	SRR14492789	SS03_1	Taishan		native
	SRR14492788	SS04_1	Taishan		native
	SRR14492787	SS05_1	Taishan		native
	SRR14492786	NS01_1	Binzhou	North China (NC)	transplant
	SRR14492785	NS02_1	Binzhou		transplant
	SRR14492784	NS03_1	Binzhou		transplant
	SRR14492783	NS04_1	Binzhou		transplant
	SRR14492782	NS05_1	Binzhou		transplant
	SRR14492780	SN01_1	Taishan	South China (SC)	transplant
	SRR14492779	SN02_1	Taishan		transplant
	SRR14492778	SN03_1	Taishan		transplant
	SRR14492777	SN04_1	Taishan		transplant
	SRR14492776	SN05_1	Taishan		transplant
	SRR14492775	NN01_1	Binzhou	North China (NC)	native
	SRR14492774	NN02_1	Binzhou		native
	SRR14492773	NN03_1	Binzhou		native
	SRR14492772	NN04_1	Binzhou		native
	SRR14492771	NN05_1	Binzhou		native
