# Supplementary material for: Genome of the estuarine oyster provides insights into climate impact and adaptive plasticity
Source: Commun Biol. 2021 Nov 12;4:1287. doi: 10.1038/s42003-021-02823-6 (PMC8590024; doi:10.1038/s42003-021-02823-6)
Supplement: Supplementary file 6 — Supplementary Data 7 [file 42003_2021_2823_MOESM6_ESM.xlsx]

## Sheet: a
Supplementary Data 7. The source data underlying (a) Figure 3a, (b) Figure 3c, (c) Figure 3d, (d) Figure 3e, (e) Figure 5b and (f) Figure 5c.
YK	DD	BZ	DY	QD	NT	SH	JLJ	ZhJ	TS	QZh
0.000178	0.000237	0.000225	0.000225	0.000192	0.000193	0.000218	0.000173	0.000205	0.000191	0.000176
0.000242	0.000317	0.000314	0.000308	0.000253	0.000252	0.000297	0.000221	0.000265	0.000245	0.000226
0.000274	0.000373	0.000373	0.000359	0.00028	0.000283	0.000349	0.000233	0.000293	0.00027	0.000249
0.000284	0.000388	0.000393	0.000378	0.000286	0.000291	0.00037	0.000235	0.0003	0.00028	0.000262
0.000324	0.00045	0.000448	0.000424	0.000329	0.000342	0.000424	0.00027	0.000347	0.000334	0.000322
0.000389	0.000526	0.000521	0.000505	0.000394	0.000415	0.000504	0.000357	0.000439	0.000429	0.000406
0.000365	0.000487	0.000498	0.000479	0.000333	0.000373	0.000475	0.000307	0.000388	0.000388	0.000365
0.000375	0.000465	0.000488	0.000479	0.000355	0.000382	0.000464	0.000335	0.0004	0.000397	0.000363
0.000448	0.000531	0.000549	0.000537	0.000404	0.00044	0.000527	0.000397	0.000469	0.000475	0.000439
0.00052	0.000599	0.000609	0.000595	0.000447	0.000493	0.000587	0.000466	0.000528	0.000538	0.000498
0.000573	0.000638	0.000649	0.000638	0.000493	0.000526	0.000624	0.000506	0.000564	0.000578	0.000514
0.000598	0.000638	0.000648	0.000639	0.000515	0.00056	0.000625	0.000556	0.0006	0.000605	0.000537
0.000687	0.000737	0.000745	0.000743	0.000648	0.000677	0.000731	0.000717	0.000715	0.000744	0.000667
0.000902	0.000998	0.001038	0.001032	0.000946	0.00095	0.001009	0.001035	0.000984	0.001053	0.000952
0.000994	0.00106	0.001129	0.001132	0.00104	0.001059	0.001099	0.001155	0.001085	0.001158	0.001043
0.001009	0.001058	0.001143	0.001136	0.001062	0.001077	0.001097	0.001162	0.001077	0.001149	0.001053
0.001038	0.00108	0.00116	0.001147	0.0011	0.001108	0.001107	0.001199	0.001108	0.001186	0.001101
0.001026	0.001058	0.001145	0.001117	0.001045	0.001088	0.00109	0.001164	0.001077	0.001153	0.00108
0.000953	0.000986	0.001078	0.001057	0.000995	0.001028	0.001022	0.001105	0.001008	0.001078	0.001011
0.000874	0.000909	0.001002	0.000986	0.000935	0.000972	0.000958	0.001036	0.00094	0.001008	0.000946
0.0008	0.000835	0.000927	0.000912	0.000866	0.000915	0.00089	0.00098	0.000878	0.000946	0.00091
0.000769	0.000792	0.00089	0.000873	0.000792	0.00086	0.000851	0.000904	0.000821	0.000886	0.000856
0.000702	0.000659	0.00077	0.00075	0.000653	0.000754	0.000736	0.000776	0.000723	0.000764	0.000736
0.000543	0.000395	0.000512	0.00047	0.000358	0.000517	0.000487	0.000474	0.00049	0.00047	0.000454
0.000513	0.000289	0.000434	0.000382	0.000251	0.000431	0.00041	0.000357	0.0004	0.000351	0.000338
0.00048	0.000248	0.000384	0.000329	0.000189	0.000384	0.000368	0.000294	0.000355	0.000297	0.000277
0.000464	0.000249	0.000382	0.000333	0.000205	0.000386	0.000371	0.000281	0.000353	0.000266	0.000245
0.000488	0.000281	0.000403	0.000364	0.000248	0.000427	0.000413	0.000294	0.000358	0.000285	0.000263
0.000538	0.000307	0.00044	0.000397	0.000269	0.000475	0.000468	0.000342	0.000406	0.000332	0.000305
0.000609	0.00039	0.000518	0.000472	0.00036	0.000553	0.000535	0.000403	0.000475	0.00039	0.000369
0.000668	0.00045	0.000566	0.000524	0.000421	0.000614	0.000589	0.000462	0.000538	0.000443	0.000426
0.000668	0.000464	0.000571	0.000536	0.000472	0.000636	0.000605	0.000493	0.000557	0.000474	0.000463
0.000717	0.000528	0.00063	0.000598	0.000554	0.000697	0.000662	0.000544	0.000613	0.000527	0.000528
0.00073	0.0006	0.000656	0.00064	0.000624	0.00074	0.0007	0.000594	0.000637	0.000571	0.000586
0.000699	0.000672	0.000666	0.000652	0.000658	0.000728	0.000708	0.000621	0.000651	0.000612	0.00063
0.000682	0.000673	0.000661	0.00065	0.000667	0.000714	0.000704	0.000626	0.000643	0.000613	0.000625
0.000661	0.00066	0.00064	0.000621	0.000643	0.000687	0.000691	0.000619	0.000626	0.000612	0.00062
0.000695	0.000716	0.000691	0.000675	0.000694	0.000724	0.000711	0.000693	0.000697	0.00066	0.000689
0.000651	0.000691	0.000661	0.000648	0.000684	0.000684	0.000664	0.000649	0.000653	0.000623	0.00065
0.000631	0.000652	0.000641	0.000638	0.000672	0.000648	0.000649	0.000628	0.000635	0.000623	0.000642
0.000687	0.000711	0.000717	0.00072	0.000749	0.00071	0.000727	0.000689	0.000698	0.00071	0.000723
0.000747	0.000793	0.000787	0.000782	0.000811	0.000756	0.000795	0.000765	0.000753	0.000778	0.000789
0.000723	0.000772	0.00076	0.00077	0.000781	0.000717	0.000761	0.000754	0.000721	0.000763	0.000773
0.000716	0.000734	0.000741	0.000767	0.000767	0.000698	0.000743	0.00075	0.000723	0.000751	0.000748
0.000752	0.000738	0.000775	0.000808	0.000814	0.000722	0.000771	0.000787	0.000752	0.000776	0.00077
0.000805	0.000766	0.000808	0.000827	0.00088	0.000735	0.000828	0.000854	0.000826	0.000847	0.000871
0.000918	0.000883	0.000917	0.000897	0.001039	0.000773	0.000966	0.001006	0.00101	0.001011	0.001051
0.000921	0.000877	0.000915	0.000869	0.001059	0.000733	0.000994	0.001022	0.001038	0.001047	0.001101
0.001015	0.000991	0.001026	0.000968	0.001168	0.000823	0.001102	0.001124	0.001138	0.00114	0.0012
0.001114	0.001103	0.001144	0.001055	0.001277	0.000898	0.00119	0.001204	0.001204	0.001192	0.001303
0.001042	0.001033	0.001067	0.000968	0.001189	0.000822	0.001108	0.001133	0.00112	0.001094	0.001214
0.000967	0.000916	0.000971	0.000885	0.001094	0.000759	0.001011	0.001034	0.001041	0.001	0.001148
0.000953	0.000909	0.000963	0.000857	0.001081	0.00075	0.000998	0.000996	0.001022	0.00097	0.001121
0.000911	0.000907	0.000937	0.000826	0.001057	0.000715	0.000967	0.000961	0.000981	0.000946	0.001108
0.000834	0.000855	0.000865	0.000747	0.000984	0.000667	0.000908	0.000893	0.000911	0.00087	0.001039
0.000813	0.000848	0.000855	0.000754	0.000946	0.000684	0.000872	0.000853	0.000867	0.000822	0.000968
0.000693	0.000724	0.000742	0.00068	0.000779	0.000649	0.000731	0.000682	0.00068	0.000653	0.000771
0.000616	0.000676	0.00069	0.00064	0.000692	0.000623	0.000656	0.00061	0.000597	0.000575	0.000671
0.000552	0.000637	0.000647	0.000604	0.000622	0.000599	0.000609	0.000583	0.000549	0.000534	0.000627
0.000418	0.000495	0.000501	0.000481	0.000471	0.000504	0.000483	0.000486	0.000455	0.000435	0.000494
0.000389	0.000458	0.000465	0.000447	0.000436	0.000472	0.000447	0.00045	0.000426	0.000406	0.000458
0.000376	0.000485	0.000475	0.000449	0.000434	0.000466	0.000454	0.000459	0.000423	0.000414	0.000432
0.000368	0.000522	0.000493	0.000462	0.000432	0.000484	0.000471	0.000471	0.00043	0.000422	0.000427
0.00034	0.000481	0.000458	0.000427	0.000395	0.000454	0.000434	0.000442	0.000402	0.000389	0.000392
0.00032	0.000449	0.000427	0.000404	0.000366	0.000425	0.000399	0.000418	0.000381	0.00037	0.00037
0.00028	0.00042	0.000397	0.000371	0.000333	0.000392	0.000371	0.000381	0.000346	0.000338	0.000334
0.00025	0.000388	0.000362	0.00034	0.000304	0.000358	0.000337	0.000363	0.000316	0.00031	0.000311
0.000241	0.000347	0.000328	0.00031	0.000286	0.000328	0.000309	0.000323	0.000283	0.00028	0.000275
0.000355	0.000435	0.000424	0.000412	0.000384	0.000413	0.000413	0.000414	0.000398	0.000388	0.000371
0.000348	0.000434	0.000415	0.000398	0.000368	0.000397	0.000407	0.000404	0.000388	0.000391	0.00036
0.000346	0.000428	0.000414	0.000397	0.000369	0.000394	0.000403	0.000407	0.000389	0.000391	0.000364
0.000368	0.000446	0.00043	0.000409	0.000402	0.000415	0.000425	0.000431	0.000417	0.000422	0.000407
0.000366	0.000423	0.000395	0.000387	0.000392	0.00043	0.000433	0.000434	0.000423	0.000437	0.000457
0.000389	0.000454	0.000423	0.000405	0.000419	0.000459	0.000462	0.000468	0.000454	0.000471	0.000512
0.000431	0.000522	0.00047	0.000432	0.000481	0.000511	0.000513	0.000514	0.0005	0.000524	0.000585
0.000664	0.000755	0.000662	0.000575	0.000682	0.000736	0.00074	0.000743	0.000725	0.000756	0.000701
0.000705	0.000792	0.000698	0.000603	0.000716	0.000772	0.000773	0.00078	0.000763	0.000788	0.000718
0.000836	0.000918	0.000796	0.000672	0.000825	0.000917	0.000908	0.000898	0.000875	0.000918	0.000826
0.000728	0.000788	0.000652	0.000523	0.000712	0.000804	0.000781	0.000756	0.000733	0.000788	0.000707
0.000737	0.000781	0.000641	0.000519	0.000711	0.000806	0.000791	0.000756	0.000728	0.000782	0.000713
0.000779	0.000828	0.000677	0.000558	0.000748	0.000861	0.000845	0.00081	0.000782	0.000836	0.000772
0.000803	0.000837	0.000685	0.000578	0.000754	0.000877	0.000859	0.000826	0.000795	0.000843	0.000767
0.000787	0.000801	0.000675	0.000568	0.000731	0.000829	0.000817	0.0008	0.000766	0.000802	0.000697
0.000851	0.000847	0.000733	0.000634	0.000782	0.000875	0.000857	0.000851	0.000827	0.000854	0.000725
0.000843	0.000833	0.000736	0.000661	0.000777	0.000879	0.000864	0.00084	0.000827	0.000853	0.000688
0.000617	0.000608	0.000548	0.000526	0.000576	0.000652	0.000637	0.000622	0.000611	0.000632	0.000582
0.000653	0.00065	0.000588	0.000566	0.000625	0.000698	0.00068	0.000659	0.000659	0.000673	0.000644
0.000543	0.000554	0.000512	0.000517	0.000541	0.000575	0.000568	0.000569	0.000574	0.000564	0.000556
0.000523	0.000538	0.000508	0.000514	0.000531	0.000553	0.000543	0.000563	0.000567	0.000544	0.000538
0.000527	0.00056	0.000526	0.000525	0.000535	0.000565	0.00054	0.000572	0.000579	0.000551	0.000535
0.000537	0.000548	0.000539	0.000548	0.000579	0.000565	0.000561	0.000578	0.000609	0.000579	0.000563
0.000493	0.000515	0.000507	0.000508	0.000538	0.000524	0.000521	0.000534	0.000572	0.000533	0.000522
0.000528	0.000565	0.000551	0.000545	0.000593	0.000565	0.000569	0.000597	0.000629	0.000593	0.000588
0.000506	0.00055	0.000532	0.000524	0.000584	0.00056	0.000571	0.000583	0.000605	0.000577	0.00057
0.000516	0.000523	0.000523	0.000505	0.000566	0.000552	0.000556	0.000592	0.000601	0.000569	0.000565
0.000524	0.00053	0.000532	0.000517	0.000582	0.000563	0.000561	0.00059	0.000598	0.000566	0.000566
0.00046	0.000461	0.000473	0.000459	0.000509	0.00049	0.000492	0.00054	0.000519	0.000512	0.000513
0.000446	0.000446	0.000451	0.000441	0.000486	0.000472	0.000469	0.000514	0.000494	0.000492	0.000493
0.00045	0.000454	0.000452	0.000443	0.000481	0.000471	0.000474	0.000511	0.000498	0.000489	0.00048
0.00047	0.000467	0.00047	0.000463	0.000501	0.000484	0.000499	0.000521	0.000508	0.000504	0.000495
0.000424	0.000448	0.000427	0.000407	0.000421	0.000436	0.000432	0.000463	0.000429	0.000427	0.000405
0.00044	0.000477	0.000458	0.000432	0.00045	0.00046	0.000457	0.000484	0.000436	0.000444	0.000419
0.000454	0.000509	0.000476	0.000443	0.000465	0.000475	0.000475	0.000483	0.00043	0.000446	0.000412
0.000471	0.00053	0.000495	0.000468	0.000478	0.000494	0.000502	0.000479	0.000438	0.000467	0.000425
0.000438	0.000512	0.000463	0.000441	0.00045	0.000459	0.00047	0.000444	0.000406	0.000432	0.000403
0.00042	0.000497	0.000443	0.000421	0.00043	0.000446	0.000459	0.000434	0.000399	0.000423	0.000394
0.000441	0.000526	0.000454	0.000434	0.00045	0.000469	0.000483	0.000439	0.000418	0.000435	0.000401
0.000537	0.000614	0.000545	0.000508	0.000561	0.000567	0.000597	0.000546	0.000515	0.000525	0.000499
0.000503	0.000576	0.000513	0.000477	0.000535	0.000537	0.00056	0.000516	0.000481	0.0005	0.000484
0.000441	0.000514	0.000451	0.000416	0.000478	0.000477	0.000497	0.00046	0.000428	0.000447	0.00043
0.000487	0.000561	0.000494	0.000456	0.000533	0.000521	0.000546	0.000512	0.000478	0.000494	0.000485
0.000516	0.000573	0.000511	0.000479	0.000552	0.00054	0.000568	0.00053	0.000509	0.000523	0.000515
0.000483	0.000516	0.000469	0.000452	0.000516	0.000505	0.000524	0.000487	0.000486	0.000489	0.00049
0.000454	0.00049	0.000443	0.000424	0.000487	0.000475	0.000491	0.000482	0.000477	0.000457	0.000473
0.000539	0.000573	0.000525	0.000502	0.000564	0.000544	0.00057	0.000554	0.000553	0.000527	0.000551
0.000582	0.000614	0.000567	0.000538	0.000598	0.000577	0.000604	0.000587	0.000593	0.000562	0.000593
0.000574	0.0006	0.000567	0.000534	0.000584	0.000569	0.000595	0.000605	0.000598	0.000569	0.000593
0.000521	0.00056	0.000525	0.00051	0.000518	0.000517	0.000532	0.000539	0.000547	0.000523	0.000535
0.000571	0.000611	0.000582	0.000568	0.000572	0.000567	0.000588	0.000586	0.000599	0.000573	0.000577
0.000606	0.000648	0.00062	0.000608	0.00061	0.000602	0.000625	0.00062	0.00064	0.000608	0.000616
0.000605	0.000638	0.000624	0.00062	0.000613	0.000598	0.000627	0.000608	0.000638	0.000608	0.000622
0.000606	0.00061	0.000623	0.000622	0.000609	0.0006	0.000623	0.000594	0.000621	0.000607	0.000603
0.000668	0.000599	0.00068	0.000676	0.000663	0.00065	0.000678	0.000633	0.000639	0.000657	0.000623
0.000703	0.000626	0.000707	0.000689	0.0007	0.000688	0.000706	0.000665	0.000666	0.00069	0.000653
0.000657	0.000569	0.000663	0.00064	0.000651	0.000655	0.000668	0.000634	0.000626	0.000658	0.000614
0.000733	0.000617	0.000739	0.000723	0.000731	0.00072	0.00075	0.000697	0.000689	0.000731	0.000674
0.000708	0.000591	0.000716	0.000713	0.00072	0.000698	0.000727	0.000654	0.000664	0.000699	0.000649
0.000693	0.000564	0.000702	0.000702	0.000707	0.000683	0.000714	0.000645	0.000649	0.000688	0.000642
0.000694	0.000605	0.000716	0.000726	0.000729	0.000724	0.000756	0.000674	0.000674	0.000726	0.000692
0.000724	0.000645	0.000745	0.00076	0.000747	0.000766	0.000799	0.000705	0.000699	0.000764	0.000716
0.000771	0.00069	0.000792	0.000807	0.000788	0.000816	0.000843	0.000739	0.000731	0.000809	0.000722
0.000743	0.000681	0.000763	0.00079	0.000785	0.000815	0.000825	0.00074	0.00075	0.000795	0.000745
0.000673	0.000684	0.000701	0.000725	0.000719	0.00075	0.00076	0.000684	0.00071	0.000725	0.000701
0.000623	0.000642	0.000658	0.000696	0.000669	0.000694	0.000709	0.000614	0.000653	0.000672	0.00064
0.000682	0.000692	0.000722	0.000787	0.000757	0.000767	0.000779	0.000666	0.000715	0.000751	0.000668
0.000577	0.000612	0.000624	0.000685	0.000659	0.000694	0.000682	0.000589	0.000636	0.000657	0.000583
0.000601	0.00064	0.000643	0.000697	0.00068	0.00071	0.000706	0.000588	0.000639	0.000664	0.000587
0.000583	0.000618	0.000617	0.000669	0.00066	0.000684	0.000681	0.000556	0.000609	0.000635	0.00055
0.000561	0.000554	0.000575	0.000617	0.000604	0.000625	0.000614	0.000515	0.000565	0.00058	0.000485
0.000566	0.000558	0.00058	0.000613	0.000619	0.000619	0.000602	0.000538	0.000587	0.000585	0.000502
0.000479	0.000487	0.000493	0.000519	0.000525	0.000539	0.000508	0.000502	0.000535	0.000512	0.000467
0.000472	0.00048	0.000486	0.000496	0.0005	0.000499	0.000494	0.000485	0.000502	0.000492	0.000435
0.000479	0.00048	0.00049	0.000499	0.000507	0.0005	0.000496	0.000493	0.000506	0.0005	0.000453
0.000512	0.000511	0.000534	0.000533	0.000541	0.000546	0.000536	0.000565	0.00056	0.000557	0.00051
0.000435	0.000456	0.000451	0.000431	0.000447	0.000455	0.000445	0.000479	0.00048	0.000457	0.000463
0.000463	0.000479	0.000479	0.000453	0.000473	0.000477	0.000467	0.000515	0.000509	0.000499	0.000506
0.000463	0.000472	0.000482	0.000457	0.000474	0.000482	0.000467	0.00053	0.000525	0.000507	0.000525
0.00045	0.000458	0.000466	0.000438	0.000452	0.000471	0.000452	0.000529	0.000539	0.000512	0.000544
0.000482	0.000494	0.000502	0.000466	0.000487	0.000499	0.00048	0.00054	0.00056	0.000528	0.000558
0.000501	0.000487	0.000512	0.000484	0.00048	0.000491	0.000491	0.000518	0.000556	0.000523	0.000527
0.000572	0.000547	0.000582	0.000561	0.000512	0.000517	0.000553	0.000542	0.000592	0.000552	0.000521
0.00058	0.000578	0.000602	0.00058	0.000527	0.000541	0.000582	0.00057	0.000627	0.000575	0.000516
0.000572	0.000568	0.000594	0.000577	0.000506	0.000533	0.000577	0.000561	0.000614	0.000555	0.000484
0.000556	0.000555	0.000568	0.000559	0.000486	0.000486	0.000544	0.000524	0.000578	0.000509	0.000441
0.000564	0.000573	0.000582	0.000573	0.000487	0.000481	0.00055	0.000551	0.000593	0.000523	0.000453
0.000544	0.000556	0.000556	0.000552	0.00046	0.00045	0.000524	0.000509	0.000549	0.000476	0.000403
0.000528	0.000542	0.000535	0.000531	0.000438	0.000431	0.000504	0.000494	0.000528	0.000457	0.000379
0.000531	0.00056	0.000544	0.000549	0.000482	0.000459	0.000533	0.000541	0.000554	0.00049	0.000406
0.000492	0.00052	0.000504	0.000516	0.000454	0.000424	0.000496	0.000528	0.000529	0.000467	0.000383
0.000418	0.000463	0.000441	0.000444	0.000426	0.000378	0.000438	0.000523	0.0005	0.000427	0.000343
0.000329	0.000379	0.000353	0.00035	0.000424	0.000331	0.000373	0.00054	0.000516	0.000421	0.000316
0.000308	0.00036	0.000321	0.000319	0.000404	0.000313	0.000332	0.000506	0.000476	0.000379	0.00029
0.000276	0.00033	0.000288	0.00029	0.000395	0.000288	0.000304	0.000523	0.000499	0.000388	0.000285
0.000271	0.000326	0.000283	0.000284	0.000386	0.000297	0.000308	0.00053	0.000506	0.000403	0.000295
0.000251	0.000299	0.000261	0.000258	0.000376	0.000295	0.000294	0.000514	0.000494	0.000387	0.000282
0.000276	0.000314	0.000282	0.000282	0.000393	0.000313	0.000324	0.000528	0.000518	0.000413	0.000299
0.000273	0.000315	0.000279	0.000281	0.000391	0.000308	0.000323	0.000526	0.000518	0.000412	0.00029
0.00029	0.000321	0.000289	0.000285	0.000375	0.000302	0.000315	0.000491	0.00049	0.000383	0.000257
0.000278	0.000304	0.000277	0.000275	0.000355	0.00029	0.000309	0.000476	0.000477	0.000374	0.000251
0.000278	0.000303	0.000274	0.000276	0.000335	0.000287	0.000305	0.000434	0.000442	0.00036	0.00026
0.000284	0.000306	0.000278	0.000283	0.000297	0.000285	0.000301	0.000351	0.000355	0.000314	0.000263
0.000351	0.000342	0.000323	0.000351	0.000377	0.000327	0.00036	0.000397	0.000401	0.000363	0.000353
0.000438	0.000437	0.000406	0.000456	0.000489	0.00044	0.000466	0.000462	0.000459	0.000432	0.00046
0.000447	0.000439	0.000412	0.000464	0.000503	0.000448	0.000468	0.000449	0.000444	0.000409	0.000471
0.000445	0.000429	0.000409	0.000466	0.000495	0.000436	0.00046	0.000429	0.000422	0.000389	0.000462
0.000432	0.000414	0.000397	0.000454	0.00049	0.000428	0.000442	0.000416	0.000412	0.000372	0.000459
0.000516	0.000477	0.000478	0.000535	0.000568	0.000513	0.000524	0.000481	0.00048	0.000429	0.000547
0.00052	0.000459	0.000485	0.000547	0.000599	0.00052	0.000535	0.000497	0.000485	0.000432	0.00057
0.000568	0.000503	0.000534	0.000601	0.000645	0.00057	0.000576	0.000536	0.000521	0.000466	0.000618
0.000609	0.000539	0.000573	0.000641	0.000683	0.000613	0.000615	0.000571	0.000557	0.000504	0.000657
0.000613	0.00054	0.000578	0.000646	0.000688	0.000622	0.00062	0.000572	0.000558	0.000505	0.000652
0.000546	0.000483	0.000533	0.000585	0.000596	0.000566	0.000564	0.000518	0.000504	0.000465	0.00057
0.000479	0.000383	0.000469	0.000493	0.000482	0.000459	0.000465	0.000427	0.000416	0.000387	0.00048
0.000481	0.000365	0.000471	0.000494	0.000474	0.00045	0.000466	0.000446	0.000435	0.000417	0.000485
0.000481	0.000369	0.000475	0.000494	0.000479	0.000455	0.000469	0.000455	0.000444	0.000426	0.000484
0.000464	0.000373	0.000461	0.000479	0.000469	0.00044	0.000449	0.000446	0.000433	0.000416	0.000472
0.000379	0.000314	0.00038	0.000397	0.000394	0.000363	0.000369	0.000387	0.000369	0.000361	0.000396
0.000411	0.000364	0.000404	0.000415	0.000392	0.000387	0.000393	0.000403	0.000398	0.000394	0.000415
0.000349	0.000308	0.000342	0.000345	0.000332	0.000324	0.000336	0.000345	0.000344	0.000342	0.00035
0.000308	0.00027	0.0003	0.000297	0.000289	0.000279	0.000291	0.000304	0.000302	0.000297	0.000308
0.000359	0.000324	0.000341	0.000338	0.00034	0.000319	0.000335	0.000354	0.000351	0.000336	0.000348
0.000383	0.00035	0.000366	0.000355	0.000375	0.000345	0.000355	0.000375	0.000378	0.000359	0.000377
0.000385	0.000367	0.000383	0.00037	0.000384	0.00038	0.000382	0.000404	0.000416	0.000384	0.000399
0.000363	0.000373	0.000356	0.000354	0.000379	0.000379	0.000365	0.000379	0.000399	0.00036	0.00037
0.000374	0.000385	0.00036	0.00036	0.000385	0.000384	0.000376	0.000384	0.000403	0.000371	0.000375
0.000366	0.000376	0.000356	0.000355	0.000378	0.000381	0.000378	0.000382	0.000395	0.000375	0.000373
0.000379	0.000376	0.000372	0.000368	0.000384	0.000387	0.000387	0.00039	0.000401	0.000386	0.000375
0.000322	0.000309	0.000319	0.000315	0.000326	0.000324	0.000324	0.000329	0.000336	0.000322	0.000309
0.000384	0.000366	0.000392	0.000378	0.000389	0.000391	0.000393	0.000394	0.000405	0.000389	0.000377
0.000411	0.000398	0.000417	0.00041	0.000435	0.000424	0.000418	0.000418	0.000438	0.000424	0.000405
0.000382	0.000361	0.000392	0.000393	0.000406	0.000412	0.000399	0.000407	0.000434	0.000429	0.000407
0.000336	0.000321	0.000351	0.000353	0.000358	0.000369	0.000355	0.00037	0.000389	0.000388	0.000371
0.00031	0.000308	0.000317	0.000325	0.000343	0.000327	0.000317	0.000326	0.000341	0.000345	0.000322
0.000272	0.000263	0.000282	0.000279	0.000297	0.000282	0.000283	0.000288	0.000299	0.000307	0.000288
0.000265	0.00026	0.000293	0.000282	0.000313	0.000304	0.000306	0.000326	0.000337	0.000341	0.000322
0.00031	0.000299	0.000353	0.000342	0.000368	0.000367	0.000372	0.000373	0.000373	0.000381	0.000356
0.000338	0.00035	0.000388	0.000374	0.00041	0.000412	0.000411	0.000426	0.00043	0.000433	0.000403
0.000358	0.000379	0.000414	0.000392	0.000444	0.000442	0.000438	0.000469	0.000474	0.000473	0.000442
0.000362	0.00039	0.000409	0.000393	0.000454	0.000463	0.000444	0.000493	0.000499	0.000496	0.000465
0.000366	0.00038	0.000408	0.000395	0.000437	0.000459	0.000443	0.000498	0.000496	0.000491	0.000462
0.000362	0.000384	0.000406	0.000384	0.000432	0.000451	0.000439	0.000485	0.000473	0.000468	0.000443
0.000385	0.000399	0.000424	0.0004	0.000458	0.000473	0.000456	0.000508	0.000498	0.000492	0.000459
0.000411	0.000418	0.000445	0.000418	0.000484	0.000504	0.00049	0.00054	0.00053	0.00053	0.000493
0.000457	0.000454	0.0005	0.000472	0.000539	0.000566	0.000546	0.000603	0.000587	0.000584	0.000526
0.000496	0.000484	0.000529	0.000507	0.00056	0.000578	0.000542	0.000598	0.000579	0.000573	0.000515
0.000459	0.000439	0.000481	0.000453	0.000508	0.000535	0.000491	0.000574	0.000564	0.000552	0.000508
0.000458	0.000402	0.000467	0.000444	0.000488	0.000515	0.000476	0.000546	0.00053	0.000524	0.000492
0.000523	0.000466	0.000528	0.00051	0.000553	0.000577	0.000541	0.000605	0.000589	0.00058	0.000546
0.000518	0.000469	0.000529	0.000513	0.000535	0.000559	0.000533	0.000587	0.000563	0.00056	0.000522
0.000503	0.00049	0.00053	0.000507	0.000522	0.000555	0.000535	0.000581	0.000567	0.000559	0.000534
0.000488	0.00048	0.000523	0.0005	0.000504	0.000539	0.000525	0.000567	0.000559	0.000547	0.000527
0.000477	0.000482	0.000512	0.000497	0.000485	0.000531	0.000528	0.000565	0.000553	0.000539	0.000532
0.000485	0.000496	0.000518	0.000506	0.000485	0.00053	0.000527	0.000563	0.00055	0.000532	0.00053
0.000531	0.000556	0.000559	0.000542	0.000529	0.000569	0.000561	0.000565	0.000561	0.000549	0.000571
0.000569	0.000607	0.000588	0.000575	0.000562	0.000622	0.000625	0.000611	0.000615	0.000604	0.000623
0.000599	0.000649	0.000615	0.000608	0.000593	0.000635	0.000636	0.000614	0.000616	0.000599	0.000609
0.000561	0.000637	0.000583	0.000576	0.000569	0.000613	0.000613	0.000589	0.000586	0.000567	0.000575
0.000478	0.000554	0.000501	0.000499	0.000478	0.000526	0.000519	0.000492	0.00049	0.000474	0.000487
0.000444	0.000514	0.000458	0.000456	0.000447	0.000485	0.00048	0.000443	0.000435	0.00041	0.000432
0.00045	0.000485	0.000461	0.000458	0.000457	0.000488	0.000481	0.00044	0.000417	0.000397	0.000413
0.000434	0.000463	0.00044	0.000439	0.000443	0.000473	0.000457	0.000427	0.0004	0.000386	0.000398
0.000456	0.000472	0.000453	0.000456	0.000463	0.000487	0.000464	0.000433	0.000414	0.000403	0.000409
0.000412	0.000428	0.000411	0.000416	0.00042	0.000444	0.00042	0.000389	0.000371	0.000361	0.000366
0.000316	0.000327	0.000311	0.000321	0.000317	0.000338	0.000324	0.000315	0.000296	0.000281	0.000285
0.000209	0.00021	0.000208	0.000217	0.000213	0.000219	0.000202	0.000205	0.000181	0.000168	0.000175
0.000144	0.000138	0.000139	0.000148	0.000144	0.000158	0.000146	0.000149	0.000128	0.000118	0.000132
0.000126	0.000112	0.00012	0.000128	0.000118	0.000127	0.000117	0.00012	0.000108	9.64e-05	0.000109
0.000109	9.62e-05	0.000101	0.000108	9.98e-05	0.000114	0.000108	0.00011	9.73e-05	8.88e-05	0.0001
8.2e-05	7.01e-05	7.69e-05	8.55e-05	7.75e-05	8.54e-05	8.28e-05	8.75e-05	8.7e-05	8.35e-05	8.78e-05
4.69e-05	4.27e-05	3.72e-05	4.78e-05	4.29e-05	4.63e-05	4.42e-05	5.28e-05	5.6e-05	5.62e-05	5.83e-05
4.89e-05	4.69e-05	3.91e-05	4.79e-05	4.57e-05	4.91e-05	4.51e-05	4.59e-05	4.89e-05	4.93e-05	4.95e-05
9.08e-06	1.12e-05	7.32e-06	7.65e-06	1.19e-05	1.35e-05	1.15e-05	7.2e-06	8.73e-06	9.16e-06	7.78e-06
9.08e-06	1.12e-05	7.32e-06	7.65e-06	1.19e-05	1.35e-05	1.15e-05	7.2e-06	8.73e-06	9.16e-06	7.78e-06
9.08e-06	1.12e-05	7.32e-06	7.65e-06	1.19e-05	1.35e-05	1.15e-05	7.2e-06	8.73e-06	9.16e-06	7.78e-06
1.78e-05	2.35e-05	1.73e-05	1.33e-05	2.26e-05	2.44e-05	2.36e-05	1.96e-05	1.92e-05	2.12e-05	1.77e-05
2.26e-05	2.66e-05	2.26e-05	1.78e-05	2.98e-05	2.72e-05	2.77e-05	2.4e-05	2.2e-05	2.51e-05	2.05e-05
2.4e-05	2.8e-05	2.44e-05	1.85e-05	3.08e-05	2.96e-05	2.97e-05	2.71e-05	2.4e-05	2.74e-05	2.41e-05
2.67e-05	3.24e-05	2.68e-05	2.02e-05	3.47e-05	3.39e-05	3.49e-05	3.6e-05	3.11e-05	3.17e-05	3.21e-05
3.91e-05	4.16e-05	3.79e-05	3.03e-05	4.71e-05	4.7e-05	5.04e-05	5.88e-05	5.17e-05	5.63e-05	5.11e-05
0.000107	0.000111	0.000102	9.68e-05	0.000118	0.000109	0.000117	0.000104	0.000104	0.00011	0.000107
0.000162	0.000157	0.000165	0.000156	0.00017	0.000169	0.00018	0.000148	0.000148	0.000143	0.000148
0.000217	0.000209	0.00023	0.000219	0.000222	0.000223	0.000237	0.000189	0.000184	0.000178	0.000179
0.000299	0.00029	0.000309	0.000297	0.000305	0.000303	0.000317	0.00026	0.000251	0.000237	0.000248
0.000346	0.000333	0.000354	0.000341	0.00034	0.00035	0.000361	0.000306	0.000292	0.000275	0.000283
0.000421	0.000388	0.00043	0.000426	0.000409	0.000423	0.000433	0.000383	0.000363	0.000351	0.000359
0.000455	0.00043	0.000468	0.000464	0.000436	0.000466	0.000469	0.000413	0.000388	0.000375	0.000386
0.000464	0.00044	0.000476	0.000474	0.000452	0.000476	0.000482	0.000428	0.000405	0.00039	0.000394
0.000515	0.000465	0.000523	0.000523	0.000495	0.000518	0.000528	0.000475	0.000469	0.000449	0.000456
0.000552	0.000492	0.000557	0.000556	0.000529	0.000552	0.000556	0.000511	0.000509	0.000482	0.000497
0.000549	0.00049	0.000554	0.000551	0.000511	0.000551	0.000552	0.000516	0.00051	0.000476	0.000485
0.00055	0.000505	0.000544	0.000547	0.0005	0.000541	0.00054	0.000505	0.000488	0.000457	0.000457
0.000591	0.000564	0.000568	0.000582	0.000521	0.000574	0.000574	0.000527	0.000524	0.000496	0.000494
0.000645	0.000614	0.000606	0.000633	0.000562	0.000626	0.000629	0.000519	0.000498	0.000467	0.000438
0.000688	0.000639	0.000636	0.000669	0.000611	0.00067	0.000677	0.000529	0.000506	0.000471	0.000434
0.00065	0.000607	0.000599	0.00063	0.000585	0.00063	0.000639	0.000484	0.000467	0.000422	0.000384
0.000708	0.00065	0.000655	0.00069	0.00066	0.00069	0.000708	0.000548	0.000533	0.000483	0.000438
0.000756	0.000677	0.000699	0.000735	0.000709	0.000736	0.000756	0.000586	0.000569	0.000516	0.00048
0.000764	0.000719	0.000726	0.000758	0.000768	0.000771	0.000777	0.000622	0.000588	0.000535	0.000488
0.000793	0.000766	0.000765	0.000798	0.000836	0.000804	0.00081	0.000662	0.000624	0.000575	0.000509
0.000774	0.000745	0.000755	0.000783	0.000822	0.000792	0.000794	0.000648	0.000603	0.000555	0.000483
0.000757	0.000715	0.000742	0.000763	0.000809	0.000775	0.000773	0.000636	0.000599	0.000551	0.000479
0.000736	0.000669	0.000726	0.000735	0.000806	0.000752	0.000738	0.000611	0.00057	0.000506	0.000432
0.000716	0.000635	0.000717	0.000705	0.000793	0.000723	0.000705	0.000653	0.000622	0.000567	0.000511
0.00073	0.000678	0.000745	0.00072	0.000773	0.000734	0.000722	0.000679	0.000642	0.000582	0.000523
0.000779	0.000734	0.000788	0.000748	0.000834	0.000774	0.000773	0.000727	0.000701	0.000646	0.000583
0.000741	0.000691	0.000743	0.000695	0.000816	0.000725	0.000733	0.000708	0.000687	0.000613	0.000561
0.000721	0.000688	0.000724	0.000678	0.000779	0.00069	0.000701	0.000699	0.000678	0.000608	0.000556
0.000732	0.000694	0.000717	0.00068	0.000725	0.000667	0.000689	0.000675	0.000658	0.000581	0.00054
0.000671	0.000626	0.000648	0.000615	0.000625	0.0006	0.000628	0.000598	0.000582	0.000507	0.00048
0.000674	0.000629	0.000646	0.000625	0.000647	0.000597	0.00063	0.000634	0.000613	0.000548	0.000536
0.000703	0.000683	0.000676	0.000663	0.000686	0.000624	0.000668	0.000695	0.000681	0.000615	0.000603
0.000679	0.000656	0.000646	0.000644	0.00068	0.000587	0.000639	0.000722	0.000697	0.000644	0.000637
0.000703	0.000694	0.000666	0.000683	0.000721	0.00056	0.000621	0.000738	0.000738	0.000616	0.000617
0.00069	0.0007	0.000655	0.000684	0.000732	0.000536	0.000579	0.000774	0.000786	0.000663	0.000675
0.000674	0.000728	0.000664	0.000706	0.000687	0.000548	0.000555	0.000796	0.000809	0.000656	0.000673
0.000775	0.000832	0.000751	0.000813	0.000762	0.000617	0.000609	0.000828	0.000854	0.000658	0.000675
0.000861	0.000916	0.000843	0.000889	0.000857	0.000717	0.000689	0.000878	0.000917	0.000702	0.00072
0.000818	0.000873	0.000803	0.000841	0.000836	0.000688	0.000654	0.000841	0.00088	0.000675	0.000691
0.00083	0.00091	0.000831	0.00086	0.000857	0.000724	0.000689	0.000848	0.000891	0.000678	0.000699
0.000839	0.000924	0.000837	0.000864	0.000859	0.000716	0.000685	0.00083	0.000882	0.000655	0.000686
0.00093	0.000978	0.000908	0.000929	0.000946	0.000686	0.000656	0.000838	0.000868	0.000596	0.000641
0.001008	0.001075	0.000984	0.001012	0.001001	0.000716	0.000701	0.00087	0.000892	0.000589	0.000657
0.00093	0.000998	0.00091	0.000934	0.000922	0.000686	0.000659	0.000805	0.000818	0.000569	0.000635
0.000934	0.000973	0.000909	0.000931	0.000942	0.000676	0.000663	0.000728	0.00075	0.000497	0.000573
0.000927	0.000946	0.000866	0.000884	0.000968	0.000604	0.00062	0.000688	0.000695	0.000449	0.000544
0.000877	0.000923	0.000774	0.000792	0.000949	0.000485	0.000505	0.000666	0.000634	0.000404	0.000496
0.000795	0.000853	0.000678	0.000714	0.00088	0.000388	0.000425	0.000621	0.000572	0.000355	0.000442
0.000765	0.000819	0.000648	0.000686	0.000848	0.000359	0.000399	0.000589	0.000538	0.000328	0.000409
0.000746	0.000773	0.000614	0.000659	0.000821	0.000314	0.000355	0.000571	0.000519	0.000315	0.000393
0.000724	0.000748	0.000591	0.000634	0.000791	0.000292	0.000341	0.00055	0.000493	0.000292	0.000368
0.000574	0.000618	0.000461	0.000504	0.000644	0.000266	0.000309	0.000469	0.000428	0.000283	0.000347
0.000461	0.000505	0.000358	0.000391	0.000538	0.000221	0.00025	0.000388	0.00036	0.000245	0.000293
0.000485	0.000546	0.000388	0.000419	0.000556	0.000238	0.000282	0.000411	0.000376	0.00027	0.00034
0.000493	0.000561	0.000402	0.00043	0.000562	0.000257	0.000309	0.000449	0.000417	0.000317	0.000392
0.000476	0.000536	0.000412	0.00043	0.00054	0.000283	0.000332	0.000442	0.000415	0.000337	0.000401
0.000461	0.000476	0.000459	0.000473	0.000493	0.000376	0.000427	0.000447	0.000444	0.000415	0.00046
0.000468	0.000472	0.000473	0.00048	0.000489	0.000393	0.000439	0.000447	0.000453	0.000429	0.000466
0.000515	0.000526	0.000528	0.00053	0.000536	0.000446	0.000491	0.000495	0.0005	0.000473	0.000503
0.000635	0.000645	0.00065	0.000645	0.000623	0.000567	0.000602	0.000564	0.000571	0.00054	0.00055
0.000676	0.000692	0.000701	0.000687	0.000639	0.000632	0.000647	0.000603	0.000613	0.000585	0.000577
0.000699	0.000717	0.000729	0.00071	0.000647	0.000663	0.000675	0.000631	0.000643	0.000612	0.000601
0.000682	0.000696	0.00071	0.00069	0.000631	0.000648	0.000657	0.000613	0.000626	0.000595	0.000579
0.000595	0.000597	0.000626	0.000602	0.00054	0.000586	0.000583	0.000533	0.00055	0.000527	0.000482
0.000508	0.00051	0.000541	0.000515	0.000455	0.000517	0.000506	0.000467	0.000473	0.000459	0.000403
0.000452	0.000443	0.000474	0.000458	0.000381	0.000467	0.000453	0.000398	0.000405	0.000392	0.000329
0.000372	0.000394	0.000396	0.000371	0.000293	0.000384	0.00037	0.000319	0.000323	0.000312	0.000265
0.000402	0.000446	0.000438	0.000409	0.000329	0.00043	0.00041	0.000322	0.000342	0.000322	0.000283
0.000427	0.000463	0.000453	0.00043	0.000344	0.000446	0.000427	0.000344	0.000361	0.000327	0.000308
0.000414	0.000452	0.000436	0.000413	0.000355	0.00043	0.000427	0.000386	0.000395	0.000372	0.000373
0.000399	0.000424	0.000417	0.000398	0.000384	0.000413	0.000423	0.000403	0.000412	0.000391	0.000403
0.000485	0.000501	0.000493	0.000476	0.000441	0.000494	0.000502	0.000407	0.000431	0.000384	0.000393
0.000522	0.000534	0.000527	0.000514	0.000471	0.000527	0.000538	0.000442	0.000472	0.000422	0.000424
0.000596	0.000598	0.000595	0.000585	0.000518	0.0006	0.000609	0.000475	0.000505	0.000445	0.000441
0.000608	0.000595	0.0006	0.000594	0.00053	0.00061	0.000616	0.000484	0.000514	0.000448	0.00044
0.000679	0.000645	0.000674	0.000665	0.000602	0.000681	0.000691	0.000567	0.00059	0.000529	0.000513
0.000666	0.000627	0.000656	0.000647	0.00059	0.000663	0.000672	0.000553	0.000579	0.000516	0.000502
0.000644	0.000571	0.000624	0.00062	0.000556	0.000627	0.000646	0.000514	0.000525	0.00046	0.000443
0.000591	0.000514	0.00057	0.000567	0.000517	0.000572	0.000594	0.000456	0.000469	0.00042	0.000389
0.000508	0.000424	0.00049	0.00049	0.000446	0.000487	0.00051	0.000394	0.000399	0.00037	0.000334
0.000509	0.000424	0.000482	0.000481	0.000446	0.00047	0.000499	0.000372	0.000379	0.000342	0.000297
0.000413	0.000359	0.000385	0.000407	0.000397	0.000381	0.000417	0.00035	0.000338	0.000323	0.000285
0.000442	0.000398	0.000425	0.000457	0.000433	0.000415	0.000461	0.000362	0.000342	0.000308	0.000284
0.000449	0.000409	0.000434	0.000464	0.000467	0.000424	0.000472	0.000396	0.000354	0.000303	0.000288
0.000498	0.000469	0.000488	0.000516	0.00053	0.000483	0.000527	0.000469	0.000403	0.000348	0.000346
0.000465	0.000448	0.00045	0.000483	0.000494	0.000451	0.00049	0.000427	0.000362	0.000307	0.000308
0.000583	0.000537	0.000562	0.000604	0.000606	0.000568	0.000607	0.000539	0.000466	0.000432	0.00041
0.00055	0.000525	0.000524	0.000568	0.000571	0.000539	0.000571	0.000539	0.000461	0.000442	0.000422
0.000579	0.000565	0.00056	0.0006	0.000614	0.000585	0.000616	0.000603	0.000519	0.000494	0.000463
0.00057	0.000573	0.000561	0.000599	0.000616	0.000589	0.000613	0.000576	0.000511	0.000458	0.000432
0.000524	0.000527	0.00052	0.000561	0.000557	0.000553	0.000563	0.000525	0.000461	0.000421	0.000387
0.000526	0.000505	0.000533	0.000555	0.000575	0.000557	0.000562	0.000541	0.000486	0.000435	0.000402
0.000507	0.000492	0.000501	0.000514	0.000583	0.000534	0.000534	0.000569	0.000514	0.000485	0.000438
0.000445	0.000449	0.000442	0.000466	0.000547	0.000485	0.000481	0.000559	0.000519	0.000524	0.00047
0.000414	0.000433	0.000418	0.000441	0.000504	0.000448	0.000449	0.000522	0.000505	0.000507	0.000448
0.000421	0.000483	0.000448	0.000494	0.00058	0.000495	0.000485	0.000607	0.000586	0.000528	0.000452
0.000366	0.000473	0.000404	0.000448	0.000562	0.000448	0.000429	0.000581	0.000568	0.000479	0.000422
0.000373	0.000466	0.000412	0.000454	0.000573	0.000457	0.000437	0.000596	0.00058	0.000488	0.000433
0.000394	0.000476	0.000435	0.000479	0.000584	0.000472	0.000455	0.000595	0.000587	0.000498	0.000458
0.000412	0.0005	0.000443	0.000492	0.0006	0.000497	0.000475	0.000612	0.000605	0.000513	0.000472
0.000426	0.000528	0.000463	0.000509	0.000637	0.000536	0.000513	0.000645	0.00064	0.00052	0.000483
0.000401	0.0005	0.000482	0.000534	0.000659	0.000563	0.00054	0.00068	0.000651	0.000526	0.000484
0.000357	0.000446	0.000452	0.000505	0.000607	0.00054	0.000504	0.000631	0.000602	0.00048	0.000443
0.000354	0.000427	0.00058	0.000626	0.00073	0.00067	0.000627	0.000738	0.000681	0.000506	0.000459
0.000315	0.000372	0.000608	0.000663	0.000798	0.000723	0.000677	0.000799	0.000723	0.00053	0.000466
0.00028	0.000299	0.000565	0.000601	0.00072	0.000669	0.000632	0.00071	0.000635	0.000487	0.000434
0.000225	0.000229	0.000529	0.000559	0.000677	0.000645	0.000611	0.000678	0.000604	0.000459	0.000408
0.000203	0.000219	0.000537	0.000563	0.000722	0.000657	0.000629	0.000726	0.000652	0.000508	0.000455
0.000146	0.000165	0.000503	0.000538	0.000735	0.00064	0.000611	0.000754	0.000677	0.000542	0.000487
0.000164	0.000171	0.000525	0.000554	0.000745	0.000654	0.000617	0.000775	0.000681	0.000552	0.000483
0.000155	0.000156	0.000511	0.000554	0.00074	0.000647	0.000603	0.000776	0.000677	0.00057	0.000503
0.000165	0.000172	0.000476	0.00052	0.000706	0.000615	0.000568	0.000741	0.000662	0.000572	0.000513
0.000235	0.000212	0.000537	0.000581	0.000746	0.000646	0.000615	0.000789	0.000713	0.000635	0.000573
0.000282	0.000249	0.000458	0.000485	0.000639	0.00054	0.000528	0.00069	0.000651	0.000627	0.000576
0.000349	0.000313	0.000452	0.00046	0.0006	0.000512	0.000501	0.000647	0.000625	0.000633	0.00059
0.000438	0.0004	0.000526	0.000524	0.000661	0.000574	0.000567	0.000697	0.000673	0.00069	0.000643
0.000522	0.000492	0.000585	0.000582	0.000704	0.000576	0.000579	0.0007	0.000686	0.000704	0.000656
0.000606	0.000571	0.000645	0.000639	0.000714	0.000623	0.000621	0.000701	0.00069	0.000707	0.00066
0.000701	0.00066	0.000707	0.000694	0.000728	0.000668	0.000666	0.000688	0.000673	0.000674	0.000634
0.000728	0.000696	0.000737	0.000737	0.000756	0.000704	0.000695	0.000737	0.000723	0.000726	0.00069
0.000746	0.000713	0.000761	0.000749	0.000754	0.000712	0.000707	0.00074	0.000731	0.000734	0.000685
0.000746	0.000711	0.000757	0.000738	0.000736	0.000694	0.000694	0.000712	0.000705	0.000706	0.000654
0.00073	0.000715	0.00074	0.00072	0.00073	0.000699	0.000683	0.000704	0.000697	0.000683	0.000628
0.00075	0.000721	0.00074	0.00075	0.000739	0.000722	0.000701	0.000716	0.000714	0.000684	0.000626
0.000777	0.000733	0.000758	0.000788	0.000731	0.000747	0.000726	0.000746	0.000747	0.0007	0.000646
0.000686	0.000648	0.00067	0.000705	0.000645	0.000664	0.000641	0.000673	0.000684	0.000636	0.000596
0.000636	0.000609	0.000634	0.00067	0.00061	0.000677	0.000652	0.000677	0.000673	0.000622	0.000586
0.000583	0.000568	0.000607	0.000643	0.000585	0.000659	0.000633	0.000664	0.000659	0.000553	0.000525
0.000504	0.000538	0.000601	0.000618	0.00061	0.000692	0.000643	0.000715	0.000722	0.000536	0.000511
0.000439	0.000465	0.000541	0.000548	0.000558	0.000629	0.000598	0.00064	0.000648	0.000431	0.000422
0.000449	0.00048	0.000564	0.000571	0.000585	0.000651	0.000625	0.000667	0.00067	0.000393	0.000411
0.000483	0.000517	0.000606	0.00061	0.000607	0.000695	0.000671	0.00071	0.000712	0.000398	0.000424
0.000451	0.000499	0.000582	0.000577	0.000583	0.000672	0.000648	0.000682	0.000678	0.00036	0.000392
0.00038	0.000454	0.000526	0.000502	0.000519	0.000602	0.000577	0.000615	0.000604	0.000292	0.000328
0.00029	0.000378	0.000443	0.000414	0.000474	0.000513	0.00049	0.000522	0.000519	0.000225	0.000271
0.000295	0.00038	0.00045	0.000419	0.000491	0.000525	0.000502	0.00054	0.000535	0.000251	0.000299
0.000266	0.000332	0.000409	0.000376	0.000442	0.000474	0.000449	0.000488	0.00049	0.000212	0.000259
0.00027	0.000335	0.000388	0.000364	0.000417	0.000447	0.000426	0.00046	0.000468	0.000231	0.000269
0.000247	0.000272	0.000301	0.000291	0.000299	0.00032	0.000319	0.000332	0.000332	0.000189	0.000215
0.000239	0.000254	0.000284	0.000278	0.000278	0.000296	0.000297	0.000309	0.000315	0.0002	0.000222
0.000212	0.000214	0.000245	0.000236	0.000247	0.000259	0.000259	0.000264	0.000273	0.000218	0.000221
0.000223	0.000227	0.000246	0.000233	0.000261	0.000256	0.000255	0.000265	0.000277	0.00026	0.000237
0.000239	0.000237	0.000258	0.000254	0.00027	0.000274	0.000267	0.000274	0.000295	0.00028	0.000232
0.000302	0.000302	0.000327	0.000317	0.000342	0.00034	0.000334	0.000365	0.000391	0.000371	0.000296
0.000368	0.00036	0.000392	0.000384	0.000386	0.000387	0.000381	0.000421	0.00044	0.000414	0.000327
0.000385	0.000375	0.000409	0.000397	0.000397	0.000392	0.000391	0.000424	0.000444	0.000409	0.000314
0.000407	0.000397	0.000432	0.000425	0.000423	0.000416	0.000413	0.000451	0.000473	0.000438	0.000343
0.000431	0.000388	0.000445	0.000427	0.000458	0.000439	0.000418	0.000466	0.000499	0.000465	0.000384
0.000452	0.000409	0.000461	0.000447	0.000471	0.000452	0.000437	0.000463	0.000504	0.000464	0.000383
0.000456	0.000416	0.000458	0.00045	0.000472	0.000466	0.000447	0.000483	0.000524	0.000484	0.000402
0.000452	0.000412	0.000451	0.000445	0.000465	0.000465	0.000441	0.000467	0.000511	0.000468	0.000389
0.000416	0.000365	0.000416	0.000418	0.000444	0.000448	0.000422	0.000439	0.000479	0.000438	0.000374
0.000386	0.000338	0.000384	0.000381	0.000427	0.000417	0.000399	0.000413	0.000447	0.000404	0.000377
0.000321	0.000267	0.000316	0.000319	0.000367	0.000353	0.000335	0.000324	0.000347	0.000311	0.000312
0.000281	0.000238	0.000282	0.000276	0.000364	0.000339	0.000328	0.00029	0.000311	0.000277	0.000277
0.000317	0.000272	0.000313	0.000308	0.000395	0.000376	0.000361	0.000313	0.000335	0.000297	0.000309
0.000359	0.000318	0.000358	0.000354	0.000444	0.000429	0.000418	0.000374	0.000384	0.00036	0.000364
0.00035	0.00034	0.00036	0.000362	0.000429	0.000421	0.000425	0.000337	0.000332	0.000316	0.000306
0.000359	0.000345	0.000368	0.000373	0.000436	0.000434	0.000436	0.000362	0.000354	0.000337	0.000329
0.000371	0.00035	0.000375	0.000379	0.000445	0.000425	0.00043	0.000355	0.000348	0.000331	0.000325
0.000379	0.000359	0.000374	0.000386	0.000436	0.000424	0.000432	0.000369	0.000364	0.000349	0.000348
0.00039	0.000367	0.000383	0.000399	0.000435	0.000425	0.000438	0.000384	0.000382	0.00037	0.000378
0.000416	0.000396	0.000405	0.000425	0.000444	0.000442	0.000451	0.000398	0.000403	0.000387	0.000382
0.000426	0.000414	0.00041	0.000431	0.000436	0.000451	0.000458	0.000423	0.000431	0.000418	0.000409
0.00041	0.000406	0.000387	0.000414	0.0004	0.000432	0.000429	0.000417	0.000422	0.000417	0.000407
0.000377	0.000371	0.000352	0.000389	0.000361	0.000407	0.000398	0.000416	0.00042	0.000428	0.000405
0.000338	0.000317	0.000307	0.000343	0.000305	0.000352	0.000336	0.000349	0.000361	0.000353	0.000365
0.000313	0.00028	0.000275	0.000315	0.000281	0.000326	0.000308	0.000362	0.000374	0.00037	0.000383
0.000298	0.000282	0.000271	0.00031	0.000295	0.00033	0.000309	0.000358	0.000373	0.000357	0.000371
0.000293	0.000282	0.000283	0.00032	0.000305	0.000355	0.000324	0.000368	0.000384	0.000358	0.000372
0.000293	0.000288	0.000295	0.000326	0.00032	0.000373	0.000329	0.000391	0.000401	0.000379	0.000393
0.000312	0.000319	0.000322	0.000348	0.000347	0.000384	0.000347	0.000397	0.000406	0.000371	0.000383
0.000289	0.000288	0.000299	0.000325	0.000327	0.000361	0.000327	0.000376	0.000381	0.000354	0.000369
0.000313	0.000306	0.000328	0.000353	0.000359	0.000376	0.000351	0.000381	0.000395	0.000359	0.000373
0.00034	0.00033	0.000361	0.000385	0.000389	0.000403	0.000378	0.000391	0.00041	0.000354	0.000368
0.000316	0.000308	0.000349	0.000369	0.000377	0.000395	0.000364	0.000369	0.00039	0.000312	0.000333
0.000322	0.00032	0.000366	0.000382	0.000409	0.000428	0.000388	0.000408	0.000434	0.00034	0.000348
0.00039	0.000368	0.000477	0.000493	0.000486	0.000552	0.000492	0.000493	0.000539	0.000376	0.000387
0.000383	0.000336	0.0005	0.000525	0.000457	0.000599	0.000515	0.000569	0.00061	0.000439	0.000441
0.000393	0.000347	0.000504	0.00053	0.00045	0.000594	0.000517	0.000563	0.000599	0.000433	0.000434
0.00044	0.000373	0.00055	0.000568	0.000475	0.000632	0.000563	0.000593	0.000623	0.000446	0.000441
0.000484	0.000405	0.000583	0.000606	0.000515	0.000674	0.000595	0.000621	0.000639	0.000461	0.000447
0.000497	0.00042	0.000606	0.00063	0.00054	0.000704	0.000618	0.000643	0.000669	0.000483	0.000466
0.000472	0.000394	0.000586	0.000609	0.000519	0.00071	0.000605	0.000643	0.000658	0.000475	0.000464
0.000478	0.000386	0.000587	0.000615	0.00052	0.000722	0.000622	0.000674	0.000677	0.0005	0.000499
0.000529	0.00044	0.000635	0.000659	0.000563	0.000755	0.000668	0.000698	0.0007	0.000533	0.000527
0.00054	0.000434	0.000634	0.000662	0.000585	0.00075	0.000672	0.000685	0.000687	0.000549	0.000526
0.000529	0.000418	0.000557	0.000611	0.000566	0.00066	0.000592	0.000613	0.000611	0.000565	0.000525
0.000602	0.000473	0.000561	0.000636	0.000637	0.000649	0.000588	0.000544	0.000555	0.000565	0.000515
0.000624	0.00048	0.000558	0.00065	0.000659	0.000654	0.000589	0.000536	0.000558	0.000595	0.000533
0.000556	0.00043	0.000485	0.000584	0.000598	0.00057	0.000511	0.000457	0.000489	0.000536	0.00048
0.000529	0.000397	0.000463	0.000551	0.00055	0.00053	0.000467	0.000463	0.000496	0.000555	0.000513
0.000531	0.000407	0.000461	0.000545	0.00054	0.000516	0.000461	0.00045	0.000483	0.000547	0.000509
0.000579	0.000475	0.000506	0.000596	0.000579	0.000544	0.000496	0.00048	0.000518	0.000588	0.000549
0.000594	0.000508	0.000517	0.000606	0.000577	0.000545	0.000494	0.000478	0.000527	0.000605	0.000555
0.000577	0.000499	0.000499	0.000584	0.000554	0.000527	0.000475	0.000466	0.000515	0.000592	0.000545
0.000563	0.000506	0.000485	0.00057	0.000514	0.000504	0.000459	0.000452	0.000493	0.000561	0.000513
0.000507	0.000476	0.000459	0.00051	0.000466	0.000483	0.000444	0.000465	0.000486	0.000528	0.000497
0.000456	0.00047	0.000448	0.000464	0.000417	0.000454	0.000429	0.000469	0.000482	0.000488	0.000473
0.000511	0.000547	0.000525	0.000524	0.000474	0.000503	0.00049	0.000548	0.000559	0.000536	0.000537
0.000549	0.000588	0.000569	0.000574	0.000528	0.000544	0.000536	0.0006	0.000601	0.000577	0.000571
0.000504	0.000558	0.000522	0.000534	0.000497	0.00052	0.000524	0.000564	0.000561	0.000545	0.000533
0.000494	0.000541	0.00051	0.000522	0.000489	0.00051	0.000515	0.000564	0.000554	0.000538	0.000529
0.000461	0.000496	0.000474	0.000477	0.000465	0.000485	0.000492	0.000534	0.000518	0.000492	0.000483
0.000428	0.00047	0.000449	0.000444	0.000455	0.000473	0.000482	0.000513	0.000495	0.000462	0.000455
0.000413	0.000443	0.00043	0.000424	0.000436	0.000452	0.000457	0.000487	0.000468	0.000438	0.000433
0.0004	0.000422	0.000413	0.000407	0.000433	0.000446	0.000442	0.000493	0.00048	0.000452	0.000443
0.000406	0.000422	0.00041	0.00041	0.000434	0.000442	0.000434	0.000501	0.000491	0.000465	0.000437
0.000394	0.000395	0.000384	0.000388	0.000435	0.000426	0.000414	0.000521	0.0005	0.000484	0.000438
0.000321	0.000301	0.000309	0.000316	0.00036	0.000377	0.000353	0.000444	0.000414	0.000409	0.000347
0.000294	0.000269	0.00028	0.000279	0.000329	0.00036	0.000327	0.000421	0.000396	0.000395	0.000339
0.000283	0.000256	0.000275	0.000269	0.000349	0.000362	0.000327	0.000471	0.000451	0.000454	0.00037
0.000269	0.000243	0.000264	0.000257	0.000347	0.000353	0.000317	0.000499	0.000473	0.000484	0.000394
0.000273	0.000212	0.000278	0.000262	0.000391	0.000354	0.000318	0.000591	0.000574	0.000594	0.000454
0.000341	0.000274	0.000347	0.000325	0.000455	0.000396	0.000344	0.000647	0.000634	0.000633	0.00051
0.00039	0.000334	0.000406	0.000385	0.000529	0.000442	0.000396	0.000678	0.000675	0.000663	0.000544
0.000388	0.000336	0.000412	0.000377	0.000535	0.000442	0.0004	0.000703	0.000694	0.000675	0.00057
0.000372	0.000331	0.000408	0.000368	0.000527	0.000426	0.000401	0.000694	0.000679	0.000667	0.000576
0.000365	0.000329	0.000405	0.000364	0.000527	0.000443	0.000441	0.000717	0.000708	0.000683	0.000598
0.000331	0.000313	0.000375	0.000328	0.000499	0.000406	0.000415	0.000704	0.000699	0.00067	0.000596
0.000336	0.000325	0.000378	0.000334	0.000498	0.000404	0.000419	0.000699	0.000701	0.000666	0.000588
0.000346	0.000323	0.000378	0.000332	0.000482	0.000391	0.000412	0.000631	0.000653	0.000605	0.000554
0.00035	0.000328	0.00038	0.000331	0.000476	0.000391	0.000426	0.000635	0.000658	0.000611	0.000553
0.000356	0.000368	0.000375	0.000333	0.000435	0.000388	0.000419	0.000535	0.000556	0.0005	0.000495
0.000294	0.000301	0.000302	0.000271	0.000363	0.000325	0.00037	0.000458	0.000471	0.000452	0.000434
0.000293	0.000307	0.000297	0.00027	0.000346	0.000331	0.000376	0.000482	0.000489	0.000486	0.000466
0.000318	0.000333	0.000323	0.000305	0.000345	0.000353	0.000405	0.000474	0.000483	0.000484	0.000457
0.000314	0.000332	0.000318	0.000301	0.000339	0.00036	0.000398	0.000447	0.000464	0.00046	0.000437
0.000328	0.000336	0.000332	0.000318	0.000335	0.000353	0.000368	0.000405	0.000419	0.00042	0.000411
0.000375	0.000384	0.00038	0.000369	0.000379	0.000396	0.000406	0.000432	0.000442	0.000448	0.000439
0.000412	0.000413	0.000424	0.000409	0.000403	0.000439	0.000444	0.000486	0.000491	0.0005	0.000495
0.000398	0.000417	0.000509	0.000448	0.000447	0.00046	0.000457	0.000609	0.000581	0.000591	0.000645
0.000438	0.000477	0.000574	0.000505	0.000503	0.000533	0.000508	0.000633	0.000619	0.000621	0.000685
0.000475	0.000511	0.000628	0.000552	0.000539	0.00057	0.000555	0.000694	0.000686	0.000689	0.000749
0.000463	0.000495	0.000617	0.00054	0.000517	0.000562	0.000548	0.000697	0.000694	0.00069	0.00075
0.000435	0.000448	0.000585	0.000503	0.000479	0.000533	0.000516	0.000669	0.000663	0.000649	0.000711
0.000437	0.00045	0.000596	0.000515	0.000462	0.000524	0.000499	0.000633	0.00063	0.000623	0.000695
0.000476	0.000466	0.000641	0.000565	0.000496	0.000556	0.000545	0.00068	0.000679	0.000663	0.000738
0.000519	0.000473	0.000685	0.000602	0.000526	0.000594	0.000593	0.00072	0.000727	0.000703	0.000779
0.000502	0.000435	0.000692	0.000597	0.000522	0.000577	0.000582	0.000749	0.000755	0.000731	0.000804
0.000472	0.000397	0.000668	0.000565	0.000516	0.000543	0.000559	0.000732	0.00073	0.000707	0.000784
0.000498	0.000413	0.000621	0.000564	0.0005	0.000554	0.000577	0.000642	0.000664	0.000634	0.000663
0.000493	0.000374	0.000626	0.000581	0.000497	0.000534	0.000559	0.000638	0.000654	0.00062	0.000644
0.000459	0.000337	0.000629	0.000597	0.000503	0.000526	0.000548	0.000633	0.000657	0.000618	0.000635
0.000476	0.000354	0.000661	0.000632	0.00054	0.000562	0.000576	0.000735	0.00075	0.000702	0.000686
0.000464	0.000384	0.00071	0.000654	0.000592	0.000553	0.000583	0.00087	0.000867	0.000828	0.000795
0.000437	0.000373	0.000723	0.000659	0.000633	0.00053	0.000573	0.000948	0.000937	0.000891	0.000853
0.000395	0.000364	0.00071	0.000633	0.000619	0.00049	0.000527	0.000928	0.000916	0.000881	0.000837
0.000348	0.00037	0.00068	0.000607	0.000606	0.000457	0.000492	0.000872	0.000867	0.000825	0.000792
0.000334	0.000411	0.000705	0.000633	0.000644	0.000492	0.000542	0.000885	0.000907	0.00083	0.000826
0.000341	0.000469	0.000747	0.000676	0.000687	0.000513	0.000574	0.000901	0.000933	0.000852	0.000841
0.000324	0.000501	0.000763	0.00069	0.000707	0.000518	0.000586	0.000935	0.000957	0.000888	0.00086
0.00029	0.000498	0.000717	0.00064	0.000674	0.00048	0.000557	0.000891	0.000912	0.000848	0.000822
0.000293	0.000567	0.000746	0.000667	0.000716	0.00052	0.000615	0.000926	0.000934	0.000875	0.000849
0.000294	0.000655	0.000868	0.000784	0.000844	0.000599	0.000733	0.000926	0.00099	0.000886	0.00086
0.000318	0.000682	0.000864	0.000803	0.000849	0.000646	0.00077	0.000819	0.000902	0.000779	0.000764
0.000376	0.000729	0.000909	0.000856	0.000889	0.000724	0.000852	0.000807	0.000893	0.000764	0.000749
0.000384	0.00075	0.00093	0.000887	0.000898	0.000748	0.000882	0.00084	0.000916	0.000783	0.000773
0.000397	0.000793	0.000968	0.00092	0.000924	0.000782	0.000919	0.000884	0.000954	0.000822	0.000806
0.000392	0.000782	0.000924	0.000884	0.000872	0.000749	0.000875	0.000837	0.00089	0.000782	0.00074
0.000381	0.000763	0.000882	0.000839	0.000804	0.000733	0.000849	0.000781	0.000838	0.000731	0.000686
0.000408	0.000761	0.000857	0.000827	0.000768	0.000741	0.000848	0.000755	0.000816	0.000699	0.000638
0.000455	0.000789	0.000893	0.000864	0.00081	0.000782	0.000889	0.000782	0.000837	0.000715	0.000661
0.00044	0.000712	0.000802	0.000771	0.000727	0.000702	0.000789	0.000699	0.000746	0.00062	0.000584
0.000442	0.000634	0.000665	0.000638	0.000594	0.000599	0.000653	0.000599	0.000606	0.000511	0.000518
0.000507	0.000678	0.000754	0.000725	0.000667	0.000624	0.000657	0.000695	0.000709	0.000585	0.000622
0.000459	0.000632	0.000691	0.000664	0.000627	0.000544	0.000557	0.000628	0.000654	0.00052	0.000587
0.000446	0.000604	0.000696	0.000673	0.000642	0.000501	0.000517	0.000575	0.000619	0.000487	0.000583
0.000446	0.00057	0.000703	0.000684	0.000644	0.000459	0.00047	0.000562	0.000602	0.000467	0.000595
0.000459	0.000544	0.000734	0.000725	0.000665	0.000463	0.000462	0.000572	0.000621	0.000488	0.000647
0.000464	0.000515	0.000751	0.000754	0.00069	0.000467	0.00045	0.000597	0.000644	0.000513	0.000687
0.000449	0.00049	0.000741	0.000737	0.000683	0.000431	0.000407	0.000566	0.000617	0.000494	0.00069
0.000426	0.000484	0.000741	0.000744	0.000661	0.000404	0.000374	0.000573	0.000634	0.000503	0.000685
0.000427	0.0005	0.000809	0.00082	0.000701	0.000446	0.000414	0.00065	0.00072	0.000583	0.000727
0.0004	0.000472	0.000821	0.000831	0.000689	0.000449	0.00042	0.000674	0.000742	0.000612	0.000738
0.000277	0.000332	0.000639	0.000659	0.000528	0.000338	0.000327	0.000506	0.000566	0.000478	0.000579
0.000264	0.000329	0.000653	0.000675	0.000514	0.00036	0.000356	0.000557	0.000605	0.000525	0.000568
0.000261	0.000317	0.000584	0.000603	0.000454	0.000368	0.000354	0.000542	0.000571	0.000497	0.000505
0.000266	0.000313	0.000561	0.000578	0.000423	0.000382	0.000369	0.000544	0.000575	0.000521	0.000491
0.000268	0.000325	0.00051	0.000517	0.000403	0.000372	0.000363	0.000517	0.000529	0.000477	0.000415
0.000243	0.0003	0.000455	0.00046	0.000361	0.000331	0.000328	0.00047	0.000477	0.000425	0.000352
0.000234	0.000281	0.000451	0.000463	0.000364	0.000324	0.000325	0.000468	0.000467	0.000405	0.000333
0.000228	0.000269	0.000421	0.000432	0.000343	0.00032	0.000313	0.000443	0.000432	0.000381	0.000312
0.000237	0.00027	0.000366	0.000369	0.00031	0.00029	0.000282	0.000372	0.000359	0.000315	0.00028
0.000264	0.000321	0.000394	0.000394	0.000337	0.000311	0.000289	0.000406	0.000387	0.00036	0.000331
0.000288	0.000357	0.000445	0.000449	0.000359	0.000347	0.000319	0.000447	0.000443	0.000412	0.000385
0.000286	0.000341	0.000413	0.000421	0.000359	0.000349	0.000315	0.000424	0.000408	0.000376	0.000379
0.00031	0.00037	0.000465	0.000474	0.000437	0.000411	0.000364	0.000487	0.000461	0.000416	0.000419
0.000292	0.00036	0.000457	0.000477	0.000484	0.000433	0.00038	0.000505	0.000451	0.000391	0.000393
0.000278	0.00035	0.000462	0.000487	0.000487	0.000434	0.000378	0.000509	0.000457	0.000394	0.000399
0.000332	0.00041	0.000549	0.000579	0.000606	0.00053	0.000474	0.000597	0.000531	0.000449	0.000459
0.000358	0.000451	0.000581	0.000617	0.000647	0.000584	0.000533	0.000668	0.000604	0.000497	0.000513
0.000359	0.00045	0.00059	0.000621	0.000674	0.000601	0.000558	0.0007	0.000639	0.000518	0.000545
0.000331	0.000411	0.000559	0.00059	0.000647	0.000581	0.000542	0.000687	0.000623	0.000507	0.000531
0.000306	0.000368	0.000513	0.00055	0.000634	0.000579	0.000549	0.000682	0.000616	0.000489	0.000521
0.000326	0.000398	0.000521	0.00056	0.000665	0.000618	0.000581	0.000718	0.000637	0.00051	0.000545
0.000345	0.000417	0.00052	0.000557	0.000655	0.000626	0.0006	0.000743	0.000676	0.000558	0.000592
0.000338	0.000397	0.000482	0.000517	0.000589	0.000581	0.000566	0.00068	0.000637	0.000521	0.000553
0.000352	0.000417	0.000469	0.000493	0.000557	0.000544	0.000526	0.00065	0.000627	0.00053	0.000567
0.000393	0.000466	0.000505	0.000525	0.000586	0.000568	0.000549	0.000674	0.000657	0.000556	0.000598
0.0004	0.000465	0.000476	0.000496	0.000502	0.00054	0.000525	0.000649	0.000644	0.00056	0.000591
0.000415	0.000458	0.000473	0.000482	0.000492	0.000532	0.000511	0.000628	0.000607	0.000557	0.000567
0.000435	0.000455	0.000479	0.000493	0.000476	0.00054	0.000521	0.0006	0.000581	0.000547	0.000544
0.000561	0.000546	0.000599	0.000613	0.000574	0.000637	0.000621	0.000693	0.000672	0.000642	0.000627
0.000603	0.000556	0.000623	0.000643	0.000578	0.000641	0.000621	0.000669	0.000649	0.000626	0.000602
0.000562	0.000495	0.00057	0.000581	0.000529	0.000571	0.000562	0.000597	0.000576	0.00056	0.000528
0.000544	0.000473	0.000545	0.000549	0.000491	0.000538	0.000526	0.000538	0.000517	0.000505	0.000468
0.00063	0.000527	0.000628	0.000626	0.000533	0.000625	0.00061	0.000629	0.000589	0.000592	0.000542
0.000673	0.000534	0.000668	0.000666	0.000551	0.000669	0.000652	0.000653	0.00061	0.000611	0.000561
0.000668	0.000511	0.000659	0.000657	0.000523	0.000663	0.000647	0.000658	0.000611	0.000621	0.000565
0.000645	0.000481	0.000637	0.00063	0.000517	0.000631	0.000613	0.000631	0.000584	0.000602	0.000552
0.000663	0.000526	0.000656	0.000646	0.000523	0.000639	0.000625	0.000647	0.000617	0.000631	0.000597
0.000618	0.000493	0.000609	0.000594	0.000484	0.000581	0.000569	0.000605	0.000572	0.00059	0.000562
0.000503	0.000415	0.000493	0.000483	0.000382	0.000484	0.00048	0.000517	0.000494	0.000505	0.000487
0.000451	0.000385	0.00044	0.000425	0.000331	0.00044	0.000439	0.000467	0.00046	0.000461	0.000446
0.000471	0.000394	0.000458	0.000442	0.000347	0.000462	0.000461	0.000482	0.000477	0.000473	0.000461
0.000527	0.000453	0.000511	0.000497	0.000414	0.000522	0.000519	0.000507	0.000511	0.000504	0.000489
0.000453	0.000422	0.000442	0.000434	0.000394	0.000448	0.000446	0.000439	0.000462	0.00045	0.000449
0.000444	0.00046	0.000424	0.000436	0.000383	0.000441	0.000442	0.000407	0.000436	0.000428	0.000429
0.000413	0.000441	0.000396	0.000408	0.000364	0.000409	0.00041	0.000357	0.000387	0.00038	0.000381
0.000441	0.000451	0.000421	0.000417	0.000377	0.000448	0.000454	0.000387	0.000417	0.00041	0.000413
0.000393	0.000385	0.000372	0.00037	0.000347	0.000415	0.000423	0.00033	0.000366	0.000362	0.000359
0.00043	0.000417	0.000406	0.000407	0.000374	0.000454	0.000461	0.00036	0.000399	0.000404	0.000391
0.000458	0.000441	0.000436	0.000432	0.00041	0.000481	0.000475	0.000361	0.000393	0.000404	0.000388
0.000475	0.000447	0.00046	0.000455	0.00043	0.000485	0.000489	0.000376	0.00039	0.00041	0.00039
0.000472	0.00046	0.000461	0.000455	0.000428	0.00048	0.000484	0.000373	0.000386	0.000406	0.000384
0.000453	0.000444	0.000449	0.000444	0.000414	0.000454	0.000464	0.000382	0.000379	0.000402	0.00038
0.000476	0.000464	0.000471	0.000459	0.000435	0.000465	0.00048	0.000382	0.000377	0.0004	0.000375
0.000464	0.000429	0.000463	0.000437	0.000433	0.00045	0.000471	0.000387	0.000384	0.000398	0.00037
0.000474	0.000444	0.000478	0.000448	0.000461	0.000471	0.000496	0.00041	0.000403	0.00042	0.000391
0.000442	0.000457	0.000455	0.000445	0.000473	0.000444	0.000458	0.000394	0.000386	0.000404	0.000375
0.000431	0.000451	0.000441	0.000432	0.000465	0.000428	0.000433	0.000376	0.00036	0.000377	0.000352
0.000421	0.000447	0.000433	0.000423	0.000473	0.000434	0.000427	0.000376	0.000358	0.00037	0.000348
0.000407	0.000465	0.000426	0.000407	0.000474	0.000452	0.00043	0.000389	0.00037	0.000383	0.000365
0.000398	0.000487	0.00042	0.000387	0.00051	0.00049	0.000445	0.000432	0.000399	0.000423	0.0004
0.000401	0.000492	0.000431	0.000389	0.00054	0.000521	0.000471	0.000458	0.000418	0.000451	0.000426
0.000356	0.000444	0.000388	0.000343	0.000496	0.000483	0.000427	0.000411	0.000376	0.000406	0.000385
0.000311	0.000407	0.000367	0.000316	0.000485	0.000487	0.000427	0.000403	0.00036	0.000379	0.000357
0.000324	0.000397	0.000396	0.000331	0.000529	0.000531	0.000468	0.000429	0.000378	0.00039	0.000343
0.000304	0.000355	0.00037	0.000313	0.000486	0.0005	0.000438	0.000398	0.000353	0.00036	0.000313
0.000316	0.000386	0.000389	0.000322	0.000563	0.000591	0.000502	0.000414	0.00038	0.000379	0.000314
0.000341	0.000502	0.000395	0.000339	0.000652	0.000673	0.000569	0.00044	0.000419	0.000409	0.00034
0.000375	0.000672	0.000396	0.000361	0.000784	0.000783	0.00066	0.000464	0.00046	0.000432	0.000375
0.000373	0.000697	0.000371	0.000355	0.000817	0.000795	0.000675	0.000449	0.000448	0.000421	0.000364
0.000405	0.000799	0.000375	0.000393	0.000871	0.000861	0.000735	0.000414	0.000436	0.000399	0.000345
0.000396	0.000812	0.000348	0.000386	0.000859	0.000852	0.00072	0.000385	0.000414	0.000376	0.000322
0.000445	0.000956	0.000365	0.00042	0.000966	0.00097	0.000818	0.000404	0.000431	0.000401	0.000342
0.000486	0.001057	0.000369	0.000451	0.001013	0.001016	0.000861	0.00043	0.000463	0.000453	0.000391
0.000516	0.00114	0.000394	0.000475	0.001049	0.001048	0.000893	0.000428	0.000488	0.00052	0.000457
0.00059	0.001266	0.000478	0.000544	0.001193	0.001172	0.001012	0.000524	0.000594	0.000655	0.000566
0.000603	0.001246	0.000475	0.000553	0.001112	0.001089	0.000968	0.000499	0.000552	0.00062	0.000555
0.000674	0.001239	0.000566	0.000637	0.001117	0.001118	0.001017	0.000553	0.000597	0.000669	0.000607
0.000659	0.001099	0.000589	0.000639	0.001016	0.001024	0.000953	0.000561	0.000587	0.00067	0.000603
0.000659	0.001041	0.000606	0.000648	0.000968	0.000987	0.000927	0.000575	0.000599	0.00068	0.000618
0.000658	0.000955	0.000629	0.000652	0.000901	0.000911	0.000879	0.000589	0.000606	0.000697	0.000637
0.000672	0.000948	0.000651	0.000665	0.000899	0.0009	0.000882	0.000607	0.000625	0.000706	0.00065
0.000635	0.000836	0.000653	0.000652	0.000821	0.000805	0.000811	0.000616	0.000643	0.00071	0.00066
0.000597	0.000742	0.000635	0.000621	0.000761	0.00073	0.000748	0.00059	0.000619	0.000669	0.000626
0.000576	0.000675	0.000606	0.000605	0.000726	0.000686	0.000708	0.000609	0.000626	0.000654	0.000642
0.00052	0.000573	0.000539	0.000549	0.000612	0.000585	0.000613	0.000548	0.000551	0.000554	0.000569
0.000479	0.000527	0.000501	0.00051	0.000575	0.000547	0.00057	0.000536	0.00055	0.000546	0.000553
0.000368	0.0004	0.000391	0.000393	0.000453	0.000414	0.000436	0.000436	0.000448	0.000447	0.000453
0.00032	0.000341	0.000338	0.000342	0.000389	0.000355	0.000379	0.000387	0.000397	0.000402	0.000409
0.000305	0.000319	0.000317	0.00032	0.000372	0.000332	0.000368	0.000378	0.000385	0.000391	0.0004
0.000295	0.000298	0.000314	0.000314	0.000392	0.000344	0.000378	0.000399	0.000397	0.000399	0.000404
0.000295	0.000296	0.000318	0.000316	0.000388	0.000356	0.000383	0.000402	0.000389	0.000404	0.000391
0.00029	0.000265	0.000311	0.000302	0.000362	0.000344	0.000369	0.0004	0.000382	0.000406	0.00039
0.000339	0.000318	0.000377	0.00036	0.000433	0.000431	0.000441	0.000442	0.000411	0.000443	0.000417
0.000275	0.00027	0.000316	0.000302	0.000346	0.000366	0.000377	0.000386	0.000346	0.000364	0.000324
0.000297	0.000286	0.000336	0.000324	0.000364	0.000393	0.000399	0.000404	0.000367	0.000383	0.000347
0.000373	0.000359	0.000412	0.000399	0.000439	0.000468	0.000478	0.000457	0.000404	0.000415	0.000391
0.000423	0.000407	0.000474	0.000465	0.000506	0.000529	0.000551	0.000506	0.000449	0.000461	0.000437
0.00051	0.000498	0.000563	0.000558	0.000587	0.000594	0.000619	0.000562	0.000509	0.000524	0.000492
0.000501	0.000503	0.000561	0.000557	0.000575	0.000586	0.000603	0.000533	0.000489	0.000504	0.000469
0.000593	0.000539	0.0006	0.00062	0.000624	0.000628	0.000633	0.000596	0.000575	0.000586	0.000543
0.000638	0.000581	0.000642	0.000683	0.000652	0.000675	0.000688	0.000651	0.000659	0.00067	0.000628
0.000675	0.000655	0.000688	0.000762	0.000674	0.00075	0.000779	0.000748	0.000772	0.00079	0.000735
0.000635	0.000609	0.000637	0.000721	0.000586	0.000705	0.000733	0.00078	0.000815	0.00083	0.000777
0.000706	0.000682	0.000712	0.000811	0.000638	0.000795	0.000812	0.000862	0.000908	0.000918	0.000857
0.000691	0.000674	0.000699	0.000798	0.000614	0.000774	0.000793	0.000847	0.000891	0.0009	0.000824
0.000672	0.000648	0.000676	0.000777	0.000567	0.000766	0.000768	0.000839	0.000895	0.000915	0.000805
0.000647	0.000624	0.000639	0.00074	0.000524	0.000734	0.000721	0.000825	0.000886	0.0009	0.000794
0.000567	0.000535	0.000558	0.000652	0.00045	0.000679	0.000655	0.000777	0.00084	0.000846	0.000757
0.000579	0.00054	0.000569	0.000664	0.00046	0.000694	0.000668	0.000791	0.000853	0.000855	0.000766
0.000503	0.000532	0.000548	0.000623	0.000401	0.000668	0.000647	0.000735	0.000796	0.000799	0.00071
0.000462	0.000486	0.000524	0.000577	0.000396	0.000643	0.000615	0.000693	0.000736	0.000741	0.00066
0.000412	0.0004	0.000473	0.000496	0.000399	0.000584	0.00054	0.000622	0.000646	0.000634	0.000571
0.000394	0.000369	0.000475	0.000488	0.000461	0.000605	0.000563	0.000565	0.000584	0.000553	0.000502
0.000309	0.00028	0.000392	0.00039	0.000415	0.00052	0.000488	0.000494	0.000493	0.000456	0.000436
0.000283	0.000254	0.000382	0.000379	0.000427	0.000525	0.000498	0.000489	0.00048	0.000422	0.000427
0.000207	0.000191	0.00031	0.000306	0.000384	0.000455	0.000442	0.000454	0.000443	0.000364	0.000406
0.00019	0.000174	0.000298	0.000289	0.000375	0.000441	0.000429	0.000431	0.000411	0.000333	0.000376
0.000212	0.000205	0.000321	0.000312	0.000395	0.000482	0.000475	0.000477	0.000444	0.000352	0.000402
0.000285	0.00026	0.000406	0.000385	0.000516	0.000536	0.000541	0.000563	0.000521	0.000394	0.000459
0.000281	0.000229	0.000391	0.000365	0.000503	0.000478	0.000491	0.000519	0.000469	0.000339	0.000421
0.000368	0.000273	0.000425	0.000409	0.000547	0.000484	0.000474	0.000557	0.00051	0.000376	0.000428
0.000471	0.000372	0.000492	0.00047	0.000581	0.000503	0.00047	0.000546	0.000511	0.000377	0.000422
0.000519	0.000425	0.00051	0.000494	0.000546	0.000453	0.000422	0.000554	0.000512	0.000405	0.000455
0.000515	0.000421	0.000495	0.00048	0.000523	0.000426	0.000395	0.000524	0.000492	0.000398	0.000429
0.000506	0.00041	0.000468	0.000453	0.000477	0.000383	0.000348	0.000492	0.000469	0.000395	0.000414
0.000534	0.000437	0.0005	0.000485	0.000505	0.000391	0.000346	0.000503	0.000485	0.000422	0.000429
0.00063	0.000539	0.000599	0.000578	0.000577	0.000467	0.000413	0.000597	0.000575	0.000492	0.00051
0.000673	0.00058	0.000648	0.000621	0.000637	0.000483	0.000428	0.000573	0.000563	0.000489	0.000505
0.000616	0.000542	0.000585	0.000567	0.00054	0.000451	0.000387	0.000492	0.000491	0.000447	0.000446
0.000652	0.000596	0.00062	0.000618	0.00058	0.000527	0.000462	0.000563	0.000568	0.000515	0.000509
0.00058	0.000564	0.000582	0.000578	0.00053	0.000515	0.000471	0.000532	0.000523	0.000467	0.000495
0.000536	0.00053	0.000557	0.00056	0.00052	0.000518	0.000499	0.000545	0.000523	0.000469	0.000512
0.000567	0.000565	0.000583	0.000595	0.000588	0.0006	0.000587	0.000626	0.000623	0.000561	0.000586
0.000587	0.000584	0.000609	0.000616	0.000605	0.000625	0.000613	0.000649	0.00064	0.00058	0.000603
0.000637	0.000642	0.00067	0.000672	0.000666	0.000687	0.000677	0.00073	0.000714	0.000655	0.000682
0.000643	0.00065	0.000673	0.000673	0.000679	0.000702	0.000701	0.000718	0.000709	0.000659	0.000682
0.000542	0.000541	0.000567	0.000567	0.000588	0.00061	0.000619	0.000608	0.000609	0.000583	0.000591
0.000481	0.000474	0.000497	0.000505	0.000509	0.00055	0.00056	0.000574	0.000573	0.000556	0.000544
0.000454	0.000459	0.000474	0.000478	0.000487	0.000531	0.000537	0.000576	0.000576	0.000571	0.000548
0.000436	0.000451	0.000451	0.000444	0.000484	0.00052	0.000515	0.000544	0.000538	0.000528	0.000496
0.000411	0.00043	0.000424	0.000415	0.000465	0.000487	0.000486	0.000529	0.000523	0.000514	0.000478
0.000354	0.00037	0.000369	0.00036	0.000406	0.000427	0.000427	0.000471	0.000471	0.000465	0.000418
0.000286	0.000295	0.00031	0.000286	0.000355	0.000317	0.000329	0.000372	0.000401	0.00039	0.000337
0.000302	0.000296	0.000308	0.000294	0.000426	0.000307	0.000352	0.000427	0.000502	0.0005	0.00045
0.000272	0.000256	0.000262	0.000252	0.000391	0.000266	0.000306	0.00039	0.000481	0.000482	0.000428
0.000285	0.00027	0.000269	0.000258	0.000392	0.000291	0.000321	0.000404	0.000487	0.000496	0.000422
0.000349	0.000339	0.00033	0.000319	0.000444	0.00035	0.000381	0.00044	0.000512	0.000506	0.000435
0.000437	0.000446	0.000423	0.000407	0.000521	0.000435	0.000462	0.0005	0.000556	0.000525	0.000455
0.000452	0.000469	0.000445	0.000429	0.000584	0.000468	0.000474	0.000556	0.000606	0.000543	0.000487
0.000382	0.000394	0.000384	0.000366	0.000515	0.000389	0.000399	0.000502	0.00055	0.000498	0.000454
0.000377	0.000442	0.000433	0.000378	0.000621	0.000448	0.000416	0.000618	0.000674	0.000601	0.000556
0.000411	0.000495	0.000494	0.000423	0.000711	0.000513	0.000453	0.000715	0.00077	0.000684	0.000642
0.000439	0.000525	0.000515	0.000468	0.00073	0.000565	0.000472	0.000762	0.000777	0.000697	0.000683
0.000456	0.000556	0.000547	0.000504	0.000721	0.000597	0.00046	0.000762	0.00074	0.000652	0.000641
0.000474	0.000585	0.000577	0.000531	0.000754	0.000617	0.000488	0.000771	0.000744	0.000646	0.000641
0.000446	0.000558	0.000596	0.000524	0.000839	0.000614	0.000488	0.000823	0.000785	0.000653	0.000686
0.000385	0.000493	0.000554	0.000479	0.000842	0.000578	0.000446	0.000838	0.000805	0.000672	0.000719
0.000334	0.000403	0.000499	0.000434	0.000787	0.000534	0.000406	0.000801	0.000778	0.000658	0.00071
0.000365	0.000385	0.000523	0.00046	0.000774	0.000541	0.000439	0.000781	0.000766	0.000652	0.000716
0.00039	0.000431	0.000589	0.000519	0.000842	0.000612	0.000503	0.000845	0.000821	0.0007	0.000744
0.000444	0.000458	0.000614	0.00057	0.000803	0.000616	0.000529	0.000813	0.00078	0.000638	0.000671
0.000475	0.000533	0.000643	0.000605	0.000873	0.000703	0.00059	0.000859	0.000804	0.000687	0.000716
0.000447	0.000541	0.000632	0.000568	0.000843	0.00069	0.000591	0.000847	0.000787	0.000668	0.000679
0.000395	0.000496	0.000579	0.000508	0.000774	0.000659	0.000564	0.000801	0.00074	0.000613	0.000614
0.00036	0.000452	0.000545	0.000486	0.000763	0.00066	0.000546	0.000817	0.000744	0.000586	0.000572
0.000335	0.000426	0.000498	0.000484	0.000712	0.000682	0.00054	0.000818	0.000741	0.000532	0.000496
0.000386	0.000474	0.000536	0.000534	0.000731	0.000728	0.000589	0.000843	0.000763	0.000546	0.000489
0.000408	0.000491	0.000555	0.000549	0.000771	0.000744	0.00059	0.000842	0.000773	0.000558	0.00051
0.000408	0.000506	0.000548	0.00055	0.000766	0.000749	0.000581	0.000838	0.000777	0.000573	0.000511
0.000433	0.000515	0.000533	0.000543	0.000741	0.000731	0.00057	0.000808	0.000755	0.000554	0.000518
0.00043	0.000499	0.00052	0.000535	0.000727	0.000714	0.000564	0.00076	0.000724	0.000551	0.000532
0.000423	0.000431	0.00049	0.000512	0.000626	0.000616	0.000519	0.000662	0.000655	0.000459	0.000442
0.000486	0.000442	0.000533	0.000562	0.00065	0.000635	0.00055	0.000634	0.000656	0.000432	0.000429
0.000514	0.000466	0.000562	0.000588	0.000667	0.000651	0.000568	0.000612	0.000643	0.000418	0.000427
0.000545	0.000508	0.000592	0.000602	0.000679	0.000654	0.00059	0.000602	0.000641	0.000452	0.000472
0.000607	0.000578	0.00064	0.000616	0.000674	0.000643	0.000617	0.00056	0.000616	0.000507	0.000522
0.000627	0.000591	0.000643	0.000607	0.000693	0.00066	0.000641	0.000579	0.000637	0.000545	0.000574
0.000597	0.000592	0.000614	0.000579	0.000666	0.000629	0.000626	0.000588	0.000635	0.000543	0.000571
0.000578	0.000559	0.000573	0.000547	0.000646	0.000597	0.000616	0.00059	0.00062	0.000525	0.000565
0.000552	0.000516	0.000531	0.00051	0.00063	0.000571	0.00059	0.000571	0.000608	0.00052	0.000561
0.000511	0.00046	0.000474	0.000463	0.000577	0.000531	0.000559	0.000519	0.000548	0.000474	0.000514
0.000475	0.00043	0.000433	0.000426	0.000569	0.000523	0.000544	0.00051	0.000536	0.000464	0.000512
0.000411	0.000389	0.000374	0.000363	0.000528	0.000487	0.000498	0.000486	0.000493	0.000443	0.000482
0.000384	0.000363	0.000344	0.000332	0.0005	0.000458	0.000469	0.000474	0.000473	0.000426	0.000461
0.000385	0.000352	0.000339	0.000326	0.000494	0.000458	0.000458	0.000481	0.000481	0.000428	0.000459
0.000441	0.000404	0.000387	0.00039	0.000543	0.000501	0.0005	0.000454	0.000475	0.000411	0.000447
0.000409	0.000375	0.000364	0.00037	0.000499	0.000457	0.000459	0.000405	0.000432	0.000376	0.0004
0.000416	0.000376	0.000371	0.000375	0.000506	0.000465	0.000465	0.000407	0.000441	0.000391	0.000405
0.000422	0.000413	0.000403	0.000393	0.000506	0.000468	0.000458	0.000367	0.000405	0.000372	0.000363
0.00046	0.00045	0.00045	0.000438	0.000528	0.0005	0.000492	0.000407	0.000446	0.000409	0.000396
0.000469	0.000464	0.000466	0.00045	0.000544	0.000516	0.000505	0.000433	0.000472	0.000438	0.000428
0.000476	0.000459	0.00048	0.000463	0.000522	0.000506	0.000493	0.000422	0.000456	0.000434	0.000411
0.000537	0.000496	0.000536	0.000521	0.000563	0.000535	0.000535	0.000457	0.000484	0.000472	0.000444
0.000573	0.000534	0.000572	0.000557	0.000597	0.000575	0.000574	0.000498	0.000525	0.000511	0.000482
0.00056	0.000535	0.000566	0.000557	0.00058	0.000564	0.000568	0.000458	0.000487	0.000482	0.000449
0.000461	0.000429	0.000466	0.000454	0.000479	0.000464	0.000463	0.00043	0.000439	0.000443	0.000413
0.000434	0.000414	0.000443	0.000435	0.000453	0.000437	0.000432	0.000407	0.000413	0.000416	0.000389
0.000402	0.000387	0.000423	0.000416	0.000434	0.000417	0.000423	0.000398	0.000402	0.000408	0.000389
0.000394	0.00038	0.00041	0.000405	0.000424	0.000424	0.000427	0.000421	0.000425	0.000436	0.000426
0.000383	0.000376	0.000403	0.000391	0.000405	0.000411	0.000419	0.000402	0.000403	0.000415	0.000395
0.000376	0.000378	0.000405	0.000387	0.000396	0.000398	0.000415	0.000401	0.000396	0.000405	0.000385
0.00042	0.000433	0.000453	0.000439	0.000447	0.000444	0.000468	0.000454	0.00045	0.000459	0.000447
0.00041	0.000458	0.000454	0.000438	0.00045	0.000457	0.000469	0.000472	0.000468	0.000454	0.000462
0.000368	0.000413	0.000413	0.000398	0.000411	0.000411	0.000426	0.000418	0.000412	0.000403	0.000412
0.000346	0.000383	0.000385	0.000371	0.000379	0.000379	0.000394	0.000397	0.000385	0.000371	0.000391
0.00033	0.00037	0.000372	0.000361	0.000363	0.000362	0.000383	0.000388	0.000374	0.000355	0.000378
0.000309	0.000343	0.000348	0.000339	0.00034	0.000343	0.000361	0.000366	0.000354	0.000335	0.000359
0.00029	0.000323	0.00032	0.00031	0.000309	0.000315	0.000322	0.000328	0.000319	0.000299	0.000317
0.000251	0.000285	0.00028	0.000269	0.000274	0.000263	0.000276	0.000281	0.000268	0.00024	0.000259
0.000201	0.000235	0.000226	0.000218	0.000233	0.000211	0.00022	0.00023	0.000214	0.000187	0.000212
0.000165	0.000192	0.000181	0.000177	0.000193	0.000174	0.000175	0.000179	0.000169	0.000143	0.000165
8.52e-05	0.000104	9.38e-05	8.57e-05	0.000105	8.7e-05	8.88e-05	9.41e-05	8.67e-05	5.75e-05	7.78e-05
1.14e-05	1.27e-05	1.31e-05	1.39e-05	1.81e-05	1.02e-05	1.36e-05	1.79e-05	1.72e-05	9.01e-06	1.14e-05
1.14e-05	1.27e-05	1.31e-05	1.39e-05	1.81e-05	1.02e-05	1.36e-05	1.79e-05	1.72e-05	9.01e-06	1.14e-05
2.39e-05	2.36e-05	2.53e-05	2.67e-05	2.82e-05	2.34e-05	2.63e-05	3.21e-05	3.14e-05	2.16e-05	2.64e-05
7.03e-05	8.21e-05	8.3e-05	9.32e-05	6.77e-05	9.13e-05	9.71e-05	9.33e-05	9.78e-05	9.62e-05	8.35e-05
0.000147	0.000163	0.000151	0.000166	0.000141	0.000159	0.000174	0.000172	0.00018	0.000179	0.000148
0.000222	0.000249	0.000215	0.000231	0.000226	0.000233	0.000256	0.000241	0.000252	0.000248	0.000215
0.000285	0.000312	0.000263	0.000281	0.00028	0.000278	0.000313	0.000295	0.000305	0.000303	0.000259
0.000323	0.000378	0.000316	0.000336	0.000316	0.000333	0.000372	0.00033	0.000325	0.000332	0.000291
0.000364	0.000449	0.000377	0.000397	0.000357	0.000395	0.000435	0.000378	0.000352	0.000372	0.000334
0.000481	0.000572	0.000495	0.000513	0.000479	0.000514	0.000547	0.000496	0.000473	0.000493	0.000445
0.000562	0.000638	0.000584	0.0006	0.000563	0.000606	0.000641	0.000577	0.000568	0.000586	0.000543
0.000635	0.0007	0.000667	0.000676	0.000637	0.000688	0.000729	0.000659	0.00066	0.00067	0.00063
0.000679	0.000746	0.000723	0.000718	0.000666	0.000746	0.000794	0.000717	0.000721	0.000729	0.000683
0.000634	0.000689	0.000666	0.000653	0.000627	0.00068	0.000724	0.000656	0.000655	0.000657	0.000628
0.000582	0.000634	0.000637	0.000616	0.00059	0.000657	0.000693	0.000613	0.000607	0.000607	0.000586
0.000513	0.00055	0.000587	0.000559	0.000517	0.000601	0.000632	0.000563	0.000548	0.000551	0.000526
0.00049	0.000513	0.000608	0.00056	0.000545	0.000658	0.000679	0.000592	0.000552	0.000536	0.000508
0.000471	0.000474	0.000575	0.000526	0.000537	0.000636	0.000652	0.000574	0.000545	0.000511	0.000479
0.000485	0.000462	0.000566	0.000522	0.000552	0.000624	0.000642	0.00057	0.000552	0.00049	0.000459
0.000424	0.000399	0.0005	0.000459	0.000482	0.000564	0.000588	0.000506	0.000482	0.000421	0.000376
0.000375	0.000374	0.000445	0.000409	0.000437	0.000512	0.000536	0.000456	0.000414	0.000337	0.000295
0.000342	0.000353	0.000401	0.000369	0.000401	0.000478	0.000496	0.000419	0.000363	0.000291	0.000246
0.000383	0.000402	0.000428	0.000411	0.000456	0.000514	0.000518	0.000435	0.000377	0.000303	0.000261
0.000429	0.000469	0.000478	0.000458	0.000517	0.000582	0.000572	0.000466	0.000418	0.000331	0.000291
0.000472	0.000488	0.000501	0.000488	0.000572	0.000646	0.000624	0.00049	0.000456	0.000319	0.000309
0.000493	0.000511	0.000516	0.000507	0.000599	0.000701	0.000657	0.000524	0.000504	0.000317	0.000321
0.000466	0.000497	0.00046	0.000468	0.000533	0.000633	0.000578	0.000462	0.00048	0.000295	0.000317
0.000465	0.000483	0.000463	0.000466	0.000533	0.00064	0.000584	0.00052	0.000538	0.00036	0.000381
0.000454	0.000465	0.000456	0.000454	0.000522	0.000637	0.000582	0.000521	0.000543	0.000378	0.000394
0.000442	0.000436	0.000444	0.000433	0.000497	0.000619	0.000566	0.000527	0.000549	0.000386	0.000423
0.000457	0.000437	0.000465	0.00044	0.000491	0.000628	0.000579	0.00056	0.000583	0.00044	0.00047
0.00047	0.000452	0.00048	0.000455	0.000515	0.000642	0.000591	0.000586	0.00062	0.000478	0.000505
0.000412	0.00038	0.000427	0.000396	0.000463	0.000576	0.000532	0.000529	0.000558	0.000428	0.000453
0.000439	0.000419	0.000462	0.000408	0.000489	0.00061	0.000582	0.000603	0.000614	0.000513	0.000528
0.00041	0.000426	0.000446	0.00038	0.000438	0.000555	0.000541	0.000614	0.000614	0.000563	0.000562
0.000435	0.000461	0.000477	0.00041	0.000445	0.000553	0.000556	0.000625	0.000608	0.000607	0.000598
0.000505	0.000525	0.000553	0.000481	0.00051	0.0006	0.000609	0.00066	0.000623	0.000629	0.000617
0.000584	0.000594	0.000629	0.000561	0.000538	0.000651	0.000662	0.00063	0.000587	0.00058	0.000575
0.000627	0.000641	0.000669	0.000599	0.000567	0.000692	0.0007	0.000658	0.000609	0.000592	0.000587
0.000641	0.000673	0.000692	0.000626	0.000604	0.000707	0.000716	0.000636	0.000602	0.000575	0.000565
0.000658	0.000692	0.0007	0.000653	0.000643	0.000725	0.000737	0.000622	0.000601	0.000557	0.000555
0.000628	0.000656	0.000667	0.000624	0.000598	0.00068	0.000696	0.000564	0.000535	0.000492	0.00049
0.000593	0.000627	0.000628	0.000591	0.000555	0.000642	0.000658	0.000533	0.000507	0.00046	0.000459
0.000549	0.000535	0.000565	0.000554	0.000506	0.000561	0.000585	0.000478	0.00046	0.000398	0.000398
0.000538	0.000496	0.000549	0.000539	0.000499	0.000534	0.000559	0.000458	0.000436	0.000378	0.000365
0.000548	0.000465	0.000558	0.000537	0.00049	0.000527	0.000548	0.000453	0.000435	0.000377	0.000361
0.000491	0.000412	0.000499	0.000484	0.000444	0.000496	0.000512	0.000438	0.000431	0.000381	0.000353
0.000461	0.000385	0.000471	0.000454	0.00046	0.00048	0.000496	0.000446	0.000439	0.000402	0.000364
0.000423	0.000369	0.000438	0.000417	0.000416	0.000428	0.000446	0.000403	0.000414	0.0004	0.000337
0.000397	0.000339	0.000406	0.000386	0.000385	0.000402	0.000415	0.000385	0.000379	0.000374	0.000313
0.000352	0.000311	0.00037	0.000341	0.000337	0.000359	0.000369	0.000358	0.000338	0.000344	0.000275
0.000366	0.000338	0.000397	0.000363	0.000373	0.000387	0.000394	0.000391	0.000371	0.00038	0.000312
0.00041	0.000398	0.000458	0.000421	0.000441	0.000444	0.000452	0.000447	0.000428	0.000428	0.000368
0.000452	0.00046	0.000506	0.000469	0.000465	0.000488	0.000486	0.000445	0.00043	0.000435	0.000374
0.000464	0.000497	0.000519	0.000494	0.000476	0.000503	0.000497	0.000432	0.000425	0.000422	0.000367
0.000464	0.000542	0.000508	0.000489	0.000483	0.000499	0.000494	0.000416	0.000426	0.00042	0.000362
0.000483	0.000563	0.000521	0.000508	0.000481	0.000494	0.000493	0.000409	0.000416	0.000419	0.000366
0.000501	0.000597	0.000531	0.000526	0.000481	0.000499	0.000497	0.000439	0.000461	0.000464	0.000417
0.000495	0.000567	0.000517	0.000525	0.000491	0.000505	0.000499	0.00045	0.000464	0.000452	0.000432
0.000539	0.000615	0.000561	0.000569	0.000534	0.000554	0.000548	0.000505	0.000523	0.000501	0.000474
0.000553	0.000612	0.000564	0.000572	0.000537	0.000557	0.000545	0.000509	0.00053	0.000515	0.000481
0.000563	0.000616	0.000564	0.000571	0.000531	0.000558	0.000547	0.000513	0.000537	0.000517	0.000484
0.000623	0.000638	0.000605	0.000624	0.000571	0.000596	0.000593	0.000534	0.000561	0.000554	0.000515
0.000599	0.000602	0.000582	0.000609	0.000551	0.000584	0.000579	0.000518	0.000545	0.000525	0.000507
0.000568	0.000564	0.000548	0.000573	0.000517	0.000554	0.000546	0.000489	0.00051	0.000494	0.000478
0.000528	0.000515	0.000513	0.000539	0.000494	0.000516	0.000516	0.000467	0.000474	0.000462	0.000451
0.00049	0.000474	0.000474	0.000495	0.000462	0.000475	0.000476	0.000434	0.000444	0.000428	0.000418
0.000428	0.00041	0.000423	0.000436	0.000415	0.000423	0.000423	0.000374	0.000376	0.000357	0.000353
0.000497	0.000476	0.000495	0.000507	0.000473	0.000495	0.000494	0.000424	0.00043	0.000418	0.000412
0.00047	0.000446	0.000467	0.000479	0.000451	0.000463	0.000464	0.000394	0.000399	0.000395	0.000403
0.000536	0.000479	0.000537	0.000545	0.000512	0.000534	0.000536	0.000462	0.000442	0.000448	0.000468
0.000546	0.000491	0.000537	0.000553	0.000522	0.000547	0.000557	0.000489	0.000455	0.000475	0.000499
0.000479	0.000441	0.000472	0.000477	0.000455	0.000483	0.000492	0.000442	0.000403	0.000417	0.000441
0.00044	0.000411	0.000431	0.000429	0.000418	0.000438	0.000447	0.000416	0.000373	0.000395	0.000404
0.000432	0.000401	0.000423	0.000418	0.000407	0.000427	0.000437	0.000409	0.000368	0.000391	0.000401
0.000415	0.000384	0.000405	0.000405	0.000392	0.000414	0.000428	0.000403	0.000362	0.000388	0.000407
0.000443	0.000415	0.000431	0.000436	0.000415	0.000439	0.000458	0.000418	0.000381	0.000407	0.000426
0.000465	0.000429	0.000449	0.000452	0.000434	0.000469	0.000491	0.000451	0.000416	0.000439	0.000452
0.000364	0.000338	0.000352	0.000352	0.000349	0.00038	0.00041	0.000392	0.000347	0.000362	0.000378
0.000342	0.00031	0.000336	0.000338	0.000332	0.000411	0.000458	0.000384	0.000318	0.000343	0.000341
0.000339	0.000356	0.000359	0.000321	0.000358	0.000426	0.000495	0.000338	0.000276	0.000307	0.000274
0.000308	0.000314	0.000348	0.000302	0.000344	0.000454	0.000551	0.000326	0.000252	0.00029	0.000215
0.000294	0.000299	0.00034	0.000298	0.000336	0.0005	0.000618	0.000351	0.00027	0.000326	0.000211
0.000292	0.000292	0.00034	0.000299	0.000336	0.000522	0.000652	0.000384	0.000291	0.000359	0.000231
0.000364	0.000368	0.000412	0.000374	0.000408	0.000613	0.000751	0.000468	0.000373	0.000439	0.000305
0.000392	0.000388	0.000439	0.000395	0.00042	0.000641	0.000769	0.000477	0.000384	0.000452	0.000306
0.000361	0.000358	0.000415	0.000367	0.000403	0.000629	0.000759	0.00052	0.00042	0.000484	0.000344
0.000348	0.000347	0.000399	0.000356	0.000385	0.000615	0.000747	0.000521	0.000421	0.000498	0.000351
0.000352	0.000344	0.0004	0.000353	0.000387	0.000615	0.000746	0.000527	0.000434	0.000512	0.000364
0.00035	0.000331	0.000401	0.000348	0.000369	0.000568	0.00069	0.000547	0.000481	0.000546	0.000418
0.000295	0.000248	0.000329	0.000311	0.000295	0.00051	0.000612	0.000555	0.000519	0.000556	0.000457
0.000319	0.000272	0.000347	0.000326	0.000294	0.000482	0.000545	0.000536	0.000524	0.000538	0.000476
0.000337	0.000301	0.000356	0.000338	0.00031	0.000443	0.000478	0.000524	0.000523	0.000524	0.0005
0.000368	0.000336	0.000379	0.000363	0.00034	0.000454	0.000478	0.000528	0.000539	0.000523	0.000515
0.000334	0.000296	0.000341	0.000319	0.000305	0.0004	0.000417	0.00048	0.000493	0.00047	0.000472
0.000378	0.000322	0.000374	0.000353	0.000339	0.000435	0.000463	0.000499	0.000539	0.000478	0.000502
0.000418	0.000327	0.000409	0.00039	0.000371	0.000471	0.000503	0.000477	0.00054	0.000445	0.000503
0.000486	0.000409	0.000453	0.000426	0.000382	0.000502	0.000499	0.000525	0.000589	0.000476	0.000554
0.00057	0.000511	0.000521	0.000499	0.000414	0.000556	0.000511	0.000581	0.000656	0.000509	0.000613
0.000657	0.000604	0.000605	0.00057	0.000473	0.000647	0.000589	0.000606	0.000711	0.00053	0.00066
0.00073	0.000694	0.000673	0.000635	0.000538	0.000722	0.000649	0.000664	0.000775	0.000581	0.000728
0.000724	0.00071	0.000682	0.00065	0.000548	0.000719	0.000666	0.000683	0.000803	0.000597	0.000744
0.000728	0.000756	0.000731	0.000686	0.000583	0.000789	0.000724	0.000768	0.000876	0.000644	0.00078
0.000743	0.000795	0.000772	0.000724	0.000619	0.000826	0.000753	0.000812	0.000905	0.00066	0.000784
0.000813	0.000883	0.000853	0.000792	0.000688	0.000921	0.000829	0.000907	0.001005	0.000771	0.000886
0.000815	0.000911	0.000855	0.000788	0.000684	0.00092	0.000816	0.000966	0.001015	0.000826	0.000926
0.000852	0.00099	0.000896	0.000827	0.000715	0.000948	0.000835	0.001017	0.001044	0.000882	0.000943
0.00078	0.000914	0.000848	0.000782	0.000696	0.000894	0.00081	0.000942	0.000968	0.000822	0.000866
0.00073	0.00084	0.000818	0.000748	0.000679	0.000863	0.000819	0.000892	0.0009	0.00079	0.000804
0.000677	0.000801	0.000764	0.000694	0.000688	0.000791	0.000754	0.000885	0.000863	0.000789	0.00074
0.000659	0.000777	0.000746	0.000679	0.000677	0.000754	0.000728	0.000847	0.000805	0.000752	0.000666
0.000654	0.000741	0.000724	0.000643	0.000666	0.000729	0.000695	0.000818	0.000769	0.000735	0.000654
0.000613	0.000658	0.000642	0.00057	0.000592	0.000625	0.000605	0.000694	0.000659	0.000644	0.000574
0.000608	0.000607	0.00061	0.000543	0.000545	0.000592	0.00058	0.00066	0.000634	0.000635	0.000579
0.000528	0.000512	0.000523	0.000476	0.000461	0.00049	0.000505	0.000565	0.000519	0.000521	0.000477
0.000473	0.000447	0.000484	0.000446	0.000425	0.000445	0.000458	0.000482	0.000456	0.000451	0.000406
0.000466	0.000444	0.000481	0.00044	0.000414	0.000428	0.000452	0.000457	0.000426	0.000421	0.000384
0.000514	0.000477	0.00053	0.000486	0.000469	0.000483	0.000512	0.000502	0.000471	0.000461	0.000421
0.000482	0.00045	0.000497	0.000448	0.000455	0.000454	0.000481	0.00048	0.000454	0.000446	0.000411
0.000463	0.000422	0.00047	0.000438	0.000391	0.000446	0.000477	0.000448	0.000424	0.000417	0.000413
0.000421	0.000389	0.000422	0.000401	0.000358	0.000409	0.000439	0.000426	0.000399	0.000395	0.000403
0.000406	0.000398	0.000408	0.000395	0.000355	0.000406	0.000431	0.000428	0.000391	0.000385	0.000388
0.000437	0.000427	0.000436	0.000419	0.000386	0.000449	0.000472	0.000481	0.000428	0.000432	0.000434
0.000407	0.000426	0.000407	0.000398	0.00045	0.000487	0.000492	0.00052	0.000459	0.000467	0.000474
0.000393	0.000411	0.00039	0.000381	0.000459	0.000502	0.000491	0.000531	0.000482	0.000487	0.00049
0.000397	0.000434	0.0004	0.000386	0.000471	0.000518	0.000512	0.00053	0.000482	0.000475	0.000479
0.000372	0.000425	0.000385	0.000367	0.000467	0.000533	0.000518	0.000486	0.000435	0.000435	0.000425
0.000339	0.000387	0.000341	0.000319	0.00044	0.000529	0.000515	0.000464	0.000406	0.000413	0.000402
0.00035	0.000398	0.000348	0.000329	0.000457	0.000575	0.000563	0.000462	0.000399	0.000409	0.000389
0.000328	0.000386	0.000325	0.000309	0.000455	0.000595	0.000581	0.00044	0.000372	0.000384	0.000363
0.000285	0.000345	0.000287	0.000263	0.000407	0.00062	0.000612	0.000434	0.00038	0.000404	0.000385
0.000266	0.000326	0.000269	0.000247	0.000377	0.000649	0.00064	0.000475	0.000432	0.000451	0.000439
0.000231	0.00029	0.000238	0.000218	0.000334	0.000645	0.000643	0.000479	0.000453	0.000465	0.000448
0.000226	0.00027	0.000246	0.000204	0.000268	0.00063	0.000648	0.000449	0.000435	0.000448	0.000419
0.00023	0.00027	0.000261	0.000209	0.000269	0.000648	0.000671	0.000439	0.000418	0.000442	0.000411
0.000219	0.000241	0.000251	0.000198	0.000268	0.000691	0.000722	0.000474	0.000464	0.000491	0.000458
0.000224	0.000211	0.000236	0.000189	0.000258	0.000679	0.000715	0.000504	0.0005	0.000536	0.000508
0.000205	0.000203	0.00023	0.000195	0.000237	0.00067	0.000712	0.00051	0.000507	0.000545	0.000518
0.00021	0.000214	0.000244	0.000208	0.000257	0.000662	0.000699	0.000535	0.000535	0.00057	0.000551
0.000263	0.000275	0.000305	0.000278	0.0003	0.000715	0.000737	0.00062	0.000618	0.000651	0.000638
0.000346	0.000348	0.000383	0.000375	0.000365	0.000742	0.000761	0.000657	0.000644	0.00067	0.000661
0.000418	0.00041	0.000456	0.000458	0.000415	0.000767	0.000791	0.000629	0.00062	0.000652	0.000646
0.000422	0.00041	0.000459	0.000467	0.000423	0.000731	0.000748	0.000568	0.000557	0.000592	0.000591
0.000528	0.000514	0.000559	0.00058	0.000514	0.000798	0.000805	0.000568	0.000571	0.000609	0.000622
0.000563	0.000563	0.000584	0.000611	0.000515	0.000764	0.000797	0.000545	0.00056	0.000588	0.0006
0.000639	0.000648	0.00065	0.000681	0.000575	0.000762	0.000801	0.000553	0.00056	0.000598	0.000609
0.000633	0.000652	0.000647	0.00068	0.000573	0.000743	0.000779	0.000543	0.000556	0.000593	0.000613
0.000664	0.000677	0.000675	0.000708	0.0006	0.000729	0.000762	0.000514	0.000533	0.000569	0.000588
0.000749	0.000781	0.000761	0.000787	0.000663	0.0008	0.000824	0.000539	0.000567	0.000591	0.00061
0.000777	0.000796	0.000782	0.000802	0.000711	0.000786	0.00082	0.000509	0.000542	0.000558	0.000564
0.000777	0.000783	0.00078	0.000788	0.000727	0.000779	0.000803	0.000506	0.000539	0.000542	0.00055
0.000778	0.00084	0.00079	0.000772	0.000759	0.000798	0.000802	0.000544	0.000566	0.000565	0.000563
0.000845	0.00097	0.000874	0.000825	0.000802	0.000878	0.000885	0.000631	0.000664	0.000657	0.000655
0.000813	0.000964	0.000851	0.000789	0.00076	0.000818	0.000838	0.000604	0.000629	0.000608	0.000591
0.000864	0.00101	0.000902	0.00084	0.000837	0.000897	0.000887	0.000675	0.000696	0.000668	0.000659
0.000863	0.000985	0.000897	0.000837	0.00084	0.000908	0.000877	0.000703	0.000714	0.000679	0.000676
0.00086	0.000985	0.000909	0.000844	0.000849	0.00091	0.000872	0.000701	0.000716	0.000663	0.00066
0.000833	0.000964	0.000886	0.000819	0.00084	0.000894	0.000853	0.000718	0.000722	0.00068	0.000679
0.000779	0.000894	0.00081	0.000761	0.000778	0.000825	0.000784	0.000685	0.000684	0.000659	0.000667
0.000691	0.000805	0.000725	0.000674	0.000674	0.000738	0.000695	0.000625	0.000619	0.000604	0.000621
0.000723	0.00086	0.000719	0.000686	0.000713	0.000752	0.000688	0.000632	0.000615	0.000616	0.000641
0.000698	0.000788	0.00068	0.000666	0.00068	0.00071	0.000661	0.000595	0.000578	0.000574	0.000611
0.000618	0.000647	0.000583	0.000596	0.000624	0.000615	0.000562	0.0005	0.000471	0.000472	0.000508
0.000548	0.000558	0.000499	0.000521	0.000568	0.000568	0.0005	0.000499	0.000464	0.000474	0.00051
0.000467	0.000475	0.00042	0.000443	0.000482	0.000487	0.000427	0.000439	0.000405	0.000422	0.00045
0.000455	0.000466	0.00041	0.000435	0.000471	0.000479	0.000425	0.000436	0.000407	0.000418	0.000446
0.000481	0.000453	0.000413	0.000449	0.000485	0.000502	0.000454	0.000481	0.000441	0.000462	0.000489
0.000492	0.000452	0.000417	0.000456	0.000483	0.000507	0.000457	0.000474	0.000442	0.000447	0.000475
0.000458	0.000417	0.000406	0.000427	0.000466	0.000582	0.000537	0.000585	0.000549	0.000541	0.000546
0.000486	0.000453	0.000429	0.00045	0.000489	0.00066	0.000611	0.00064	0.000605	0.000585	0.000588
0.000401	0.000355	0.000386	0.000389	0.000399	0.000587	0.000566	0.000584	0.000565	0.000534	0.00053
0.0004	0.00034	0.000386	0.000391	0.000387	0.000587	0.000561	0.000582	0.000562	0.000537	0.000516
0.000421	0.000354	0.000408	0.000413	0.000403	0.00061	0.000583	0.000601	0.000581	0.000558	0.000533
0.00044	0.000363	0.000429	0.000434	0.000415	0.000619	0.000596	0.000595	0.000578	0.000552	0.00053
0.000472	0.00042	0.00046	0.000468	0.000453	0.000663	0.000639	0.000647	0.00063	0.000598	0.000587
0.000423	0.000395	0.000411	0.000418	0.000408	0.000617	0.000592	0.000601	0.000586	0.000556	0.000544
0.000369	0.000372	0.000364	0.000365	0.000349	0.000559	0.000532	0.000522	0.000512	0.000481	0.000467
0.000375	0.000391	0.000376	0.000373	0.000348	0.000563	0.000541	0.000516	0.000505	0.000473	0.000471
0.00038	0.000395	0.000371	0.000377	0.000341	0.000467	0.00045	0.000396	0.00039	0.000367	0.000377
0.0004	0.000412	0.000399	0.000406	0.000355	0.000435	0.000426	0.000371	0.00036	0.000346	0.00036
0.000366	0.000382	0.000367	0.000375	0.000314	0.000462	0.000436	0.000381	0.000339	0.000324	0.000335
0.000371	0.000384	0.000358	0.000376	0.000336	0.00046	0.000452	0.000398	0.000348	0.000325	0.000358
0.000416	0.000456	0.000397	0.00043	0.0004	0.000525	0.000498	0.000438	0.000389	0.000373	0.0004
0.000457	0.000494	0.000446	0.000472	0.000467	0.000562	0.000533	0.000449	0.000387	0.000371	0.000397
0.000468	0.000488	0.000463	0.00048	0.000469	0.000553	0.000526	0.000425	0.000356	0.00034	0.000365
0.000499	0.000517	0.000495	0.000508	0.000494	0.00058	0.000555	0.000452	0.000387	0.000374	0.000392
0.00057	0.000595	0.000569	0.000585	0.000546	0.000651	0.000632	0.00054	0.000475	0.000459	0.000472
0.000585	0.000625	0.000583	0.000604	0.00056	0.000657	0.000639	0.000558	0.000497	0.000488	0.000482
0.000599	0.000644	0.000599	0.000616	0.000581	0.000677	0.000658	0.000602	0.000544	0.000535	0.000524
0.000576	0.000619	0.00058	0.000593	0.00057	0.000658	0.000642	0.000589	0.000542	0.000537	0.000514
0.000642	0.000675	0.000635	0.000644	0.00063	0.000646	0.000643	0.00061	0.000594	0.000612	0.000586
0.000652	0.000692	0.000652	0.000653	0.000612	0.000647	0.000632	0.000612	0.000603	0.000633	0.000591
0.000599	0.000617	0.000601	0.000587	0.000542	0.000568	0.000576	0.000569	0.000562	0.000581	0.000547
0.000602	0.000612	0.000611	0.000596	0.000546	0.000583	0.000615	0.000649	0.000655	0.000666	0.000627
0.000569	0.000577	0.000578	0.000572	0.00053	0.000566	0.000604	0.000646	0.000657	0.000671	0.000612
0.00053	0.000539	0.000555	0.000536	0.000549	0.000575	0.000619	0.000633	0.000591	0.000646	0.000558
0.000453	0.00048	0.000494	0.000455	0.000563	0.000561	0.000617	0.000603	0.000509	0.000603	0.000494
0.00041	0.000426	0.000463	0.000415	0.000585	0.00059	0.000645	0.000614	0.000489	0.000589	0.000472
0.000404	0.000407	0.000458	0.000418	0.000609	0.000597	0.000664	0.000609	0.000475	0.000583	0.000465
0.000391	0.00038	0.000451	0.000408	0.000643	0.00062	0.000693	0.000643	0.000483	0.000603	0.000487
0.000344	0.00034	0.000407	0.000367	0.00061	0.000596	0.000675	0.000595	0.000427	0.000532	0.000413
0.000308	0.000308	0.000383	0.000342	0.000602	0.000578	0.000655	0.000567	0.0004	0.000499	0.000384
0.000374	0.000391	0.000483	0.000444	0.000712	0.000695	0.000764	0.00064	0.000478	0.000582	0.000455
0.000343	0.000372	0.000437	0.000407	0.000653	0.000662	0.000707	0.000563	0.000401	0.000515	0.000391
0.000362	0.00038	0.000454	0.000425	0.000667	0.000684	0.000727	0.00058	0.00042	0.000538	0.00042
0.000417	0.000419	0.000504	0.00048	0.000665	0.000681	0.000719	0.000599	0.000491	0.000564	0.000476
0.000451	0.000415	0.000529	0.000513	0.000636	0.000639	0.000659	0.000553	0.000508	0.00054	0.000474
0.000464	0.000421	0.00053	0.000521	0.000592	0.000586	0.000607	0.000521	0.000495	0.000516	0.000464
0.000469	0.000401	0.000586	0.000567	0.000623	0.000645	0.000657	0.000566	0.000528	0.000532	0.000473
0.000484	0.000426	0.000632	0.000609	0.000597	0.000628	0.000624	0.000527	0.000521	0.000496	0.000451
0.000508	0.000453	0.000656	0.000635	0.00062	0.000653	0.000638	0.000558	0.000566	0.000517	0.000486
0.0005	0.00043	0.000647	0.000626	0.000613	0.000647	0.000628	0.00054	0.00056	0.000501	0.00048
0.000482	0.000401	0.000596	0.000567	0.000562	0.000577	0.000567	0.000474	0.000512	0.000439	0.00043
0.000574	0.000517	0.000688	0.000649	0.000669	0.000666	0.000665	0.000574	0.000608	0.000527	0.000512
0.000586	0.000513	0.000695	0.000658	0.00067	0.000656	0.000649	0.000557	0.000598	0.000508	0.000491
0.000514	0.000454	0.000615	0.000584	0.000604	0.000589	0.000583	0.000487	0.000526	0.000442	0.000427
0.00049	0.000438	0.000582	0.00056	0.000581	0.000579	0.000572	0.000489	0.000519	0.000439	0.00043
0.000543	0.000495	0.000635	0.000603	0.000631	0.000628	0.00062	0.000543	0.000578	0.000497	0.000491
0.000518	0.000495	0.000558	0.000533	0.000558	0.000532	0.000524	0.000452	0.000502	0.000432	0.000439
0.000558	0.000526	0.000556	0.000538	0.000598	0.000561	0.000557	0.000493	0.000532	0.000479	0.000479
0.000564	0.000529	0.000566	0.000546	0.000594	0.000555	0.000559	0.000495	0.000527	0.000489	0.000478
0.00056	0.00053	0.000557	0.000532	0.000578	0.000537	0.00055	0.000494	0.000519	0.000491	0.00047
0.000536	0.000504	0.000537	0.000517	0.000548	0.000517	0.000528	0.000507	0.000507	0.000491	0.000473
0.000401	0.000357	0.000408	0.000397	0.000407	0.000386	0.000389	0.000375	0.000379	0.000371	0.00036
0.000351	0.000334	0.000359	0.000345	0.000363	0.000352	0.000353	0.000336	0.00035	0.000343	0.000333
0.00037	0.000353	0.000377	0.000366	0.000379	0.000378	0.00037	0.000361	0.000382	0.000369	0.000362
0.000439	0.000435	0.000452	0.000413	0.000449	0.000451	0.000457	0.00045	0.00047	0.00046	0.000427
0.000493	0.000491	0.000502	0.000473	0.000511	0.000519	0.000509	0.000507	0.000516	0.000485	0.000431
0.000558	0.000506	0.000547	0.000517	0.000569	0.000563	0.000579	0.000582	0.000566	0.00055	0.000485
0.00054	0.000484	0.000531	0.000495	0.000552	0.000544	0.000572	0.000569	0.000558	0.000536	0.000469
0.000519	0.000464	0.000508	0.000473	0.000539	0.000527	0.00055	0.000542	0.000534	0.000514	0.000447
0.000532	0.000489	0.000521	0.00049	0.000548	0.000542	0.00056	0.000558	0.000549	0.000523	0.000463
0.000502	0.000458	0.000487	0.000465	0.000509	0.000523	0.000548	0.000555	0.000542	0.000514	0.000457
0.000514	0.00047	0.000498	0.000479	0.000518	0.000537	0.000564	0.000577	0.000556	0.000533	0.000477
0.00057	0.000516	0.000545	0.000524	0.00058	0.000553	0.00059	0.000651	0.000604	0.000565	0.000516
0.000632	0.00057	0.000602	0.00058	0.000642	0.000603	0.000645	0.00071	0.000645	0.000609	0.000556
0.00062	0.000545	0.00058	0.000595	0.000633	0.000586	0.000618	0.000687	0.000609	0.000573	0.000548
0.000555	0.000498	0.000536	0.000539	0.000558	0.000525	0.000569	0.000619	0.000554	0.000549	0.000542
0.000527	0.000545	0.000534	0.000542	0.000527	0.000523	0.000544	0.000582	0.000546	0.000523	0.000532
0.000558	0.000601	0.000579	0.000589	0.000559	0.000582	0.00059	0.000641	0.0006	0.000577	0.000589
0.0006	0.000651	0.000622	0.000637	0.00061	0.000623	0.000629	0.000673	0.000624	0.000595	0.000609
0.000717	0.000768	0.000733	0.000745	0.000725	0.000722	0.000734	0.000772	0.000732	0.000707	0.000714
0.000808	0.000853	0.000823	0.000822	0.000822	0.000802	0.000806	0.000836	0.000777	0.000737	0.000769
0.000923	0.000977	0.000938	0.000931	0.000936	0.000884	0.000907	0.000892	0.000844	0.000792	0.000829
0.000926	0.00097	0.000931	0.000929	0.000927	0.000889	0.000959	0.000904	0.000874	0.000815	0.000827
0.000901	0.000933	0.000902	0.000904	0.000901	0.000871	0.000955	0.000889	0.000867	0.000803	0.00081
0.000855	0.000893	0.000859	0.000857	0.000854	0.000829	0.000915	0.000843	0.000829	0.000764	0.000765
0.000786	0.000799	0.00077	0.000777	0.000791	0.000752	0.000836	0.000777	0.000765	0.000691	0.000695
0.000783	0.000771	0.000759	0.000776	0.000796	0.000751	0.000827	0.000771	0.000761	0.000676	0.000681
0.000801	0.000788	0.000767	0.000799	0.000802	0.000752	0.000829	0.000765	0.000743	0.000641	0.000655
0.000821	0.000746	0.000752	0.000794	0.000772	0.000719	0.00081	0.000803	0.000803	0.000674	0.000694
0.000795	0.000651	0.000692	0.000753	0.000705	0.000634	0.00072	0.000799	0.000771	0.000562	0.000595
0.000738	0.000577	0.000619	0.00069	0.000638	0.000555	0.000642	0.000754	0.000749	0.000535	0.000542
0.000651	0.000474	0.000528	0.000607	0.000548	0.000476	0.000556	0.000699	0.000689	0.000477	0.00047
0.00061	0.000436	0.000509	0.000581	0.00052	0.000454	0.000488	0.000634	0.000628	0.000449	0.000447
0.000554	0.000398	0.000463	0.000529	0.00046	0.000394	0.000415	0.000566	0.000569	0.000404	0.000402
0.000619	0.00039	0.000507	0.00057	0.000455	0.00039	0.000415	0.000646	0.000645	0.000482	0.000403
0.000719	0.000464	0.000602	0.000653	0.000523	0.000449	0.000474	0.000744	0.000738	0.000578	0.000459
0.000743	0.000504	0.000626	0.000678	0.000537	0.000476	0.000507	0.000792	0.000776	0.000618	0.000505
0.000707	0.000444	0.000585	0.000629	0.000501	0.000415	0.000451	0.000764	0.000754	0.000605	0.000471
0.00067	0.000456	0.000585	0.000615	0.00048	0.000417	0.000459	0.000738	0.000705	0.000572	0.00042
0.000633	0.000469	0.000594	0.000598	0.000492	0.000453	0.000492	0.000706	0.000686	0.000629	0.000452
0.000657	0.000513	0.000627	0.000631	0.000522	0.000477	0.000536	0.000712	0.000696	0.000649	0.000466
0.000648	0.000509	0.000619	0.000625	0.000526	0.000485	0.000532	0.000719	0.000694	0.000655	0.00048
0.000649	0.000524	0.000614	0.000634	0.000528	0.000502	0.00053	0.000741	0.000702	0.000659	0.000501
0.000694	0.000518	0.000609	0.000644	0.000554	0.000513	0.000564	0.000861	0.000827	0.000744	0.000602
0.000656	0.000542	0.000577	0.000619	0.000578	0.000529	0.000585	0.000827	0.000794	0.000682	0.000625
0.000568	0.000477	0.000489	0.000545	0.000518	0.000476	0.000534	0.000746	0.000714	0.000604	0.000588
0.000507	0.000406	0.000425	0.000466	0.000456	0.0004	0.000455	0.000659	0.000627	0.000526	0.000503
0.000493	0.000409	0.000408	0.000448	0.000454	0.000395	0.000451	0.00065	0.000626	0.000536	0.000523
0.00051	0.000444	0.000422	0.000462	0.000497	0.000422	0.000475	0.000672	0.000652	0.000571	0.000572
0.00047	0.000419	0.000381	0.000427	0.000464	0.000391	0.000445	0.000618	0.000604	0.000526	0.000537
0.000445	0.000394	0.000362	0.000396	0.000445	0.000392	0.000426	0.000612	0.000596	0.000524	0.00054
0.00045	0.000393	0.000367	0.000394	0.000443	0.000393	0.000427	0.000604	0.000594	0.000523	0.00053
0.000456	0.000393	0.000371	0.000391	0.000433	0.000392	0.000446	0.000605	0.000609	0.000526	0.000539
0.000463	0.000442	0.000432	0.000439	0.000469	0.000436	0.000476	0.000538	0.000537	0.00047	0.000479
0.000561	0.000556	0.000539	0.000548	0.00055	0.00054	0.000551	0.000575	0.000567	0.00053	0.000493
0.000687	0.000696	0.000671	0.000679	0.000676	0.000662	0.000673	0.000661	0.000651	0.000611	0.00057
0.000727	0.000789	0.000743	0.000747	0.000757	0.000706	0.000736	0.000691	0.000703	0.000675	0.000611
0.000683	0.000751	0.00071	0.000714	0.000706	0.000672	0.000702	0.00064	0.000651	0.000626	0.000559
0.000663	0.000743	0.000701	0.000701	0.000703	0.000649	0.000686	0.000588	0.000608	0.000584	0.000512
0.000686	0.000766	0.00072	0.000719	0.000708	0.000675	0.000702	0.000609	0.000631	0.000609	0.000541
0.000692	0.000778	0.000716	0.000722	0.000707	0.000676	0.000707	0.000625	0.000647	0.000638	0.000559
0.000695	0.000788	0.000725	0.000736	0.000705	0.000683	0.000709	0.000636	0.000663	0.00065	0.000577
0.000678	0.000757	0.000708	0.000714	0.000686	0.000668	0.000688	0.000619	0.000632	0.000632	0.000549
0.000644	0.00073	0.000671	0.000673	0.000639	0.00066	0.000684	0.000658	0.000657	0.000673	0.000585
0.000523	0.000601	0.000552	0.000556	0.000545	0.000561	0.000612	0.000636	0.000635	0.000659	0.00061
0.000457	0.000511	0.000485	0.000486	0.000479	0.000509	0.000549	0.000605	0.000604	0.000623	0.000563
0.000446	0.000442	0.000442	0.000448	0.000432	0.000493	0.000524	0.000613	0.000599	0.000609	0.000569
0.000504	0.000486	0.00049	0.000503	0.000484	0.000542	0.000568	0.000669	0.000654	0.000662	0.000622
0.000525	0.000483	0.000501	0.000521	0.000495	0.000557	0.000581	0.000717	0.000702	0.000723	0.000672
0.000502	0.000458	0.000476	0.000498	0.000482	0.000522	0.000558	0.000683	0.000665	0.000681	0.000633
0.000504	0.000462	0.000491	0.000516	0.000481	0.000536	0.000572	0.000667	0.000645	0.000652	0.000599
0.000511	0.00047	0.000496	0.000516	0.000505	0.000562	0.0006	0.000686	0.000664	0.000685	0.000616
0.000553	0.000581	0.000571	0.000589	0.000571	0.000675	0.000728	0.000822	0.000816	0.000812	0.000713
0.000573	0.000632	0.000592	0.000626	0.000612	0.000692	0.000735	0.000798	0.000784	0.000788	0.000676
0.000561	0.000642	0.000581	0.000617	0.0006	0.000666	0.00071	0.000727	0.000722	0.000721	0.000602
0.000558	0.000677	0.000583	0.000626	0.000609	0.000668	0.000727	0.000711	0.000709	0.000716	0.000585
0.000571	0.00068	0.000598	0.000645	0.000629	0.000706	0.000755	0.000723	0.000739	0.000751	0.000606
0.000567	0.000661	0.000597	0.000652	0.000626	0.00072	0.000775	0.000702	0.000716	0.000749	0.00059
0.000567	0.000651	0.000599	0.000667	0.00062	0.000742	0.000791	0.000678	0.000681	0.000727	0.000573
0.000577	0.000646	0.000609	0.000682	0.000628	0.000763	0.00081	0.000695	0.000703	0.000756	0.000599
0.00057	0.000646	0.000613	0.000678	0.000651	0.000776	0.000811	0.00071	0.000723	0.000779	0.000643
0.000532	0.000614	0.000574	0.000636	0.000644	0.00077	0.000798	0.000745	0.000781	0.000834	0.000708
0.00053	0.000563	0.000544	0.0006	0.000631	0.000698	0.000709	0.000643	0.000667	0.000737	0.000647
0.000494	0.000507	0.000523	0.000551	0.0006	0.000653	0.000665	0.00061	0.000653	0.000715	0.000637
0.000483	0.000483	0.000513	0.000525	0.000594	0.000643	0.000638	0.00061	0.000652	0.000715	0.000636
0.000432	0.000429	0.000466	0.000461	0.000584	0.000597	0.000585	0.000636	0.000681	0.000743	0.000685
0.000412	0.000427	0.000446	0.000433	0.000566	0.000558	0.000536	0.000619	0.000633	0.000684	0.000641
0.00037	0.000409	0.000403	0.000379	0.000528	0.000505	0.000476	0.000588	0.000609	0.00064	0.000615
0.000305	0.000381	0.000342	0.000303	0.000488	0.000446	0.000407	0.000559	0.00058	0.000594	0.000581
0.000268	0.000419	0.000315	0.000258	0.000517	0.000427	0.000391	0.000578	0.000575	0.000574	0.000568
0.000274	0.000486	0.00034	0.000269	0.000588	0.000443	0.000436	0.00052	0.000524	0.000514	0.000498
0.000278	0.000526	0.000361	0.000285	0.000598	0.000421	0.00043	0.00044	0.000414	0.000401	0.000389
0.000244	0.000546	0.000351	0.000275	0.00062	0.000408	0.000438	0.000417	0.000381	0.000376	0.00037
0.000305	0.000621	0.000405	0.000341	0.000705	0.000464	0.000506	0.000463	0.000435	0.000425	0.000435
0.000315	0.000646	0.000427	0.000372	0.000714	0.000477	0.000528	0.000455	0.00045	0.00043	0.000455
0.000304	0.000611	0.000408	0.000364	0.000647	0.000451	0.000502	0.000372	0.000367	0.000344	0.000373
0.000334	0.00063	0.000439	0.000401	0.000673	0.000481	0.000549	0.000367	0.00039	0.000368	0.000382
0.000341	0.00064	0.000455	0.000414	0.00069	0.000493	0.00056	0.000377	0.000403	0.000376	0.000384
0.000367	0.000661	0.000479	0.00044	0.000699	0.000499	0.000577	0.000394	0.000433	0.0004	0.000394
0.000406	0.000653	0.000512	0.000479	0.000685	0.000507	0.000588	0.0004	0.000458	0.000435	0.000426
0.000486	0.000654	0.000558	0.000543	0.000688	0.00054	0.000603	0.000517	0.000558	0.000545	0.000532
0.000482	0.000607	0.000535	0.000528	0.000634	0.000514	0.000565	0.000512	0.000553	0.000538	0.000527
0.000468	0.000539	0.000495	0.000497	0.000554	0.000473	0.000506	0.00047	0.000524	0.000499	0.000486
0.000401	0.000451	0.00042	0.000423	0.000447	0.000399	0.000416	0.000384	0.000428	0.000408	0.000384
0.000421	0.000432	0.000434	0.000432	0.000457	0.000408	0.000424	0.000393	0.000424	0.000407	0.000376
0.000436	0.000442	0.000446	0.000445	0.000474	0.000423	0.000439	0.000412	0.000444	0.000428	0.000391
0.000398	0.0004	0.000403	0.000403	0.000427	0.000372	0.000392	0.000388	0.000416	0.000399	0.000396
0.000445	0.000433	0.000443	0.000443	0.000458	0.000399	0.000423	0.000375	0.000411	0.000398	0.000408
0.000437	0.000395	0.00043	0.000428	0.000447	0.000389	0.000412	0.000365	0.000393	0.000386	0.000402
0.000466	0.000394	0.000453	0.000458	0.000466	0.000433	0.000444	0.00034	0.000389	0.000364	0.000375
0.000385	0.000323	0.000373	0.000379	0.000376	0.000361	0.00037	0.000242	0.000307	0.000272	0.00029
0.000434	0.00038	0.000431	0.000436	0.000434	0.000417	0.000432	0.0003	0.000369	0.000334	0.000352
0.000465	0.000393	0.000466	0.000471	0.000465	0.000434	0.000462	0.000334	0.0004	0.000361	0.000379
0.000529	0.000454	0.000531	0.000533	0.000544	0.000492	0.000542	0.000391	0.000469	0.000427	0.000427
0.000513	0.000462	0.000515	0.000512	0.000561	0.000516	0.000577	0.000403	0.000496	0.000452	0.000432
0.000531	0.000494	0.000535	0.000531	0.000623	0.000589	0.000654	0.000423	0.000547	0.000502	0.000453
0.000531	0.000521	0.000538	0.000534	0.00066	0.000646	0.000702	0.000426	0.000556	0.000515	0.000428
0.000521	0.00053	0.00054	0.000533	0.000692	0.000687	0.000737	0.00049	0.000602	0.000571	0.000464
0.000549	0.000561	0.000577	0.000577	0.000778	0.000759	0.000824	0.000607	0.000711	0.000679	0.000577
0.000555	0.000562	0.000599	0.000587	0.000792	0.000777	0.000849	0.000656	0.000744	0.000731	0.000627
0.000695	0.000699	0.00074	0.000732	0.000928	0.000916	0.000984	0.00077	0.000863	0.000845	0.000749
0.000793	0.000793	0.000827	0.000835	0.001025	0.001007	0.001081	0.000882	0.000955	0.000943	0.000833
0.000832	0.000855	0.000876	0.000872	0.001073	0.001087	0.001131	0.000939	0.001021	0.001012	0.000902
0.000856	0.00087	0.00091	0.000905	0.001073	0.001138	0.001151	0.000951	0.001031	0.001011	0.000918
0.000896	0.000893	0.000949	0.000953	0.00108	0.001147	0.001141	0.000961	0.001024	0.001002	0.000922
0.000964	0.000893	0.001059	0.001057	0.00115	0.001177	0.001172	0.001055	0.001085	0.001059	0.001023
0.001	0.000924	0.001099	0.001099	0.001159	0.001171	0.001166	0.001096	0.001113	0.001089	0.001067
0.000975	0.000888	0.001064	0.001065	0.001089	0.001116	0.00111	0.001054	0.001075	0.001043	0.001033
0.000969	0.000896	0.001055	0.001049	0.001013	0.001075	0.001046	0.00094	0.000971	0.000941	0.000928
0.001011	0.000974	0.001097	0.001104	0.001042	0.001104	0.001076	0.000974	0.001005	0.000981	0.000959
0.000885	0.000844	0.000977	0.000976	0.000915	0.000975	0.000952	0.000889	0.000907	0.000898	0.000859
0.000727	0.000681	0.00082	0.000807	0.00075	0.000815	0.000781	0.000707	0.000744	0.000731	0.000704
0.00064	0.000584	0.000723	0.000719	0.000658	0.000703	0.000687	0.000607	0.000635	0.000627	0.000598
0.000549	0.000505	0.00062	0.00062	0.000577	0.000591	0.000583	0.000538	0.000554	0.000561	0.000528
0.000494	0.000461	0.000562	0.000559	0.000519	0.000529	0.000526	0.000496	0.000509	0.000521	0.000494
0.000438	0.000416	0.000466	0.000464	0.000415	0.000456	0.000445	0.000423	0.000429	0.000453	0.000408
0.000376	0.000339	0.000399	0.000392	0.000348	0.000393	0.00038	0.000366	0.000363	0.000384	0.000347
0.000442	0.000386	0.000448	0.000436	0.000421	0.00046	0.000424	0.000383	0.00038	0.000406	0.00035
0.000467	0.000387	0.000466	0.000448	0.000455	0.000499	0.000441	0.000396	0.000396	0.00042	0.000352
0.000427	0.000265	0.000426	0.000388	0.000429	0.000476	0.00041	0.000353	0.000357	0.000366	0.000291
0.00055	0.000307	0.000559	0.000502	0.000573	0.000634	0.000556	0.000501	0.000501	0.000509	0.00042
0.000661	0.000388	0.000686	0.000602	0.000704	0.00078	0.000698	0.00065	0.00065	0.000654	0.000569
0.000699	0.000437	0.000725	0.000638	0.000755	0.000826	0.000744	0.000701	0.000698	0.0007	0.000609
0.000704	0.000441	0.000731	0.000646	0.000761	0.000831	0.00075	0.000707	0.000704	0.000705	0.000616
0.000772	0.000514	0.000799	0.00072	0.000826	0.000897	0.000822	0.000778	0.000771	0.000775	0.000686
0.000731	0.000525	0.000757	0.000682	0.000785	0.000854	0.000782	0.000728	0.000727	0.000723	0.000644
0.000755	0.000553	0.000779	0.000705	0.00081	0.000864	0.000801	0.000739	0.000744	0.000736	0.000652
0.000685	0.000502	0.000732	0.000666	0.00075	0.000792	0.000759	0.000725	0.000729	0.00072	0.000649
0.000648	0.000535	0.000724	0.000668	0.000744	0.000765	0.000762	0.000696	0.000723	0.000686	0.00064
0.000586	0.000551	0.000664	0.000622	0.000678	0.000689	0.000697	0.000631	0.000659	0.000619	0.000599
0.00044	0.000486	0.000502	0.000483	0.000515	0.00051	0.000531	0.000449	0.000484	0.000443	0.000444
0.000382	0.00046	0.000434	0.000432	0.00044	0.000427	0.000447	0.000355	0.000392	0.000355	0.000353
0.000352	0.000419	0.000401	0.000401	0.000395	0.000389	0.000407	0.00031	0.000352	0.000317	0.000321
0.000391	0.000464	0.000438	0.00043	0.000432	0.000434	0.000449	0.000351	0.000393	0.000356	0.000361
0.000325	0.000391	0.000373	0.000355	0.000368	0.000371	0.000381	0.000279	0.000331	0.000287	0.000298
0.000371	0.000432	0.00042	0.000399	0.0004	0.000401	0.000429	0.000324	0.000386	0.000321	0.000343
0.000364	0.00043	0.000416	0.00039	0.000392	0.000404	0.000429	0.000341	0.000391	0.000324	0.000355
0.000399	0.000476	0.00045	0.000411	0.000411	0.00042	0.000466	0.00035	0.000419	0.000342	0.000377
0.000426	0.000432	0.00046	0.00041	0.000407	0.00043	0.000469	0.000406	0.000446	0.00039	0.000426
0.000449	0.000428	0.000473	0.000418	0.000428	0.000447	0.000482	0.000444	0.000473	0.000422	0.000458
0.000487	0.000464	0.000504	0.000449	0.00046	0.000474	0.000509	0.00048	0.00051	0.000457	0.000495
0.000461	0.000446	0.000472	0.000428	0.000436	0.000439	0.000486	0.000453	0.000487	0.00043	0.000478
0.00048	0.000463	0.000495	0.000447	0.000452	0.000459	0.000507	0.000476	0.000511	0.00045	0.000493
0.000478	0.000457	0.000493	0.000453	0.00044	0.00045	0.000499	0.000462	0.000506	0.000442	0.000478
0.000507	0.000487	0.000519	0.00048	0.00046	0.000474	0.000524	0.00049	0.000536	0.000472	0.000499
0.000561	0.000532	0.000566	0.000532	0.000506	0.00053	0.000571	0.000539	0.000597	0.000537	0.000556
0.000583	0.000547	0.000588	0.000559	0.000505	0.000555	0.00059	0.000545	0.000625	0.000558	0.000574
0.000527	0.00048	0.000528	0.000511	0.000451	0.000512	0.000529	0.000512	0.000572	0.00051	0.000526
0.000463	0.000436	0.000454	0.000446	0.000388	0.000437	0.000457	0.000435	0.000494	0.000438	0.000446
0.000428	0.000414	0.00042	0.000416	0.00035	0.000406	0.000425	0.000406	0.000473	0.000415	0.00042
0.000383	0.000363	0.000385	0.000375	0.000311	0.000368	0.00039	0.000375	0.000442	0.000381	0.000385
0.000464	0.000451	0.000468	0.000452	0.000367	0.000446	0.000462	0.000472	0.00053	0.000453	0.000443
0.000508	0.000517	0.000505	0.000504	0.00044	0.000486	0.000517	0.000534	0.000588	0.000509	0.000502
0.000497	0.000495	0.00049	0.000489	0.000462	0.00047	0.00051	0.000534	0.000588	0.000513	0.000499
0.000462	0.000453	0.000457	0.000457	0.00044	0.000441	0.00048	0.0005	0.000552	0.000485	0.00047
0.000353	0.000356	0.000353	0.000352	0.000358	0.000345	0.000374	0.000393	0.000424	0.000378	0.000357
0.00031	0.000319	0.00031	0.000311	0.000338	0.000303	0.000333	0.000361	0.000375	0.000337	0.000318
0.000286	0.000296	0.000286	0.000285	0.000322	0.000279	0.000308	0.000336	0.00035	0.000315	0.000296
0.000283	0.000292	0.000282	0.000282	0.000315	0.000278	0.000305	0.00033	0.000347	0.000312	0.000292
0.000261	0.000272	0.000256	0.000257	0.000293	0.00025	0.000277	0.000297	0.000311	0.00028	0.000262
0.000233	0.000252	0.000224	0.000231	0.000265	0.000223	0.000244	0.000268	0.000277	0.00025	0.000231
0.000131	0.000136	0.000121	0.000129	0.000183	0.000126	0.000144	0.000149	0.000161	0.000154	0.000138
5.96e-05	4.56e-05	5.48e-05	5.35e-05	8.89e-05	5.83e-05	6.24e-05	5.8e-05	7.26e-05	7.12e-05	5.64e-05
2.81e-05	2.43e-05	2.86e-05	2.72e-05	3.6e-05	3.31e-05	2.96e-05	2.68e-05	3.05e-05	2.99e-05	2.6e-05
1.79e-05	2.23e-05	1.83e-05	1.72e-05	2.1e-05	2.2e-05	1.85e-05	1.83e-05	1.7e-05	1.45e-05	1.7e-05
1.51e-05	1.87e-05	1.54e-05	1.49e-05	1.6e-05	1.91e-05	1.78e-05	1.83e-05	1.65e-05	1.31e-05	1.48e-05
1.16e-05	1.22e-05	1.08e-05	9.36e-06	1.17e-05	1.41e-05	1.26e-05	1.14e-05	1.15e-05	1.04e-05	9.65e-06
1.16e-05	1.22e-05	1.08e-05	9.36e-06	1.17e-05	1.41e-05	1.26e-05	1.14e-05	1.15e-05	1.04e-05	9.65e-06
1.61e-05	1.71e-05	1.56e-05	1.42e-05	1.65e-05	1.83e-05	1.68e-05	1.61e-05	1.6e-05	1.45e-05	1.44e-05
1.69e-05	1.71e-05	1.66e-05	1.54e-05	1.74e-05	1.98e-05	1.85e-05	1.69e-05	1.88e-05	1.57e-05	1.54e-05
1.69e-05	1.71e-05	1.66e-05	1.54e-05	1.74e-05	1.98e-05	1.85e-05	1.69e-05	1.88e-05	1.57e-05	1.54e-05
5.29e-06	4.95e-06	5.8e-06	6.09e-06	5.76e-06	5.7e-06	5.97e-06	5.48e-06	7.31e-06	5.24e-06	5.73e-06
5.29e-06	4.95e-06	5.8e-06	6.09e-06	5.76e-06	5.7e-06	5.97e-06	5.48e-06	7.31e-06	5.24e-06	5.73e-06
8.28e-06	6.37e-06	7.97e-06	8.58e-06	1.03e-05	8.28e-06	8.38e-06	7.07e-06	9.54e-06	7.85e-06	8.81e-06
8.28e-06	6.37e-06	7.97e-06	8.58e-06	1.03e-05	8.28e-06	8.38e-06	7.07e-06	9.54e-06	7.85e-06	8.81e-06
1.04e-05	6.37e-06	8.28e-06	9.58e-06	1.12e-05	9.36e-06	9.32e-06	8.55e-06	1.18e-05	1.07e-05	1.08e-05
1.04e-05	6.37e-06	8.28e-06	9.58e-06	1.12e-05	9.36e-06	9.32e-06	8.55e-06	1.18e-05	1.07e-05	1.08e-05
1.91e-05	1.88e-05	1.5e-05	1.89e-05	1.84e-05	1.67e-05	1.58e-05	1.08e-05	1.52e-05	1.37e-05	1.39e-05
2.89e-05	3.27e-05	2.24e-05	2.91e-05	2.92e-05	2.72e-05	2.87e-05	2.09e-05	2.5e-05	2.57e-05	2.6e-05
2.82e-05	3.27e-05	2.14e-05	2.78e-05	2.83e-05	2.56e-05	2.69e-05	2.02e-05	2.22e-05	2.46e-05	2.49e-05
2.82e-05	3.27e-05	2.14e-05	2.78e-05	2.83e-05	2.56e-05	2.69e-05	2.02e-05	2.22e-05	2.46e-05	2.49e-05
2.82e-05	3.27e-05	2.14e-05	2.78e-05	2.83e-05	2.56e-05	2.69e-05	2.02e-05	2.22e-05	2.46e-05	2.49e-05
2.82e-05	3.27e-05	2.14e-05	2.78e-05	2.83e-05	2.56e-05	2.69e-05	2.02e-05	2.22e-05	2.46e-05	2.49e-05
2.52e-05	3.13e-05	1.93e-05	2.53e-05	2.37e-05	2.3e-05	2.45e-05	1.86e-05	2e-05	2.2e-05	2.18e-05
2.52e-05	3.13e-05	1.93e-05	2.53e-05	2.37e-05	2.3e-05	2.45e-05	1.86e-05	2e-05	2.2e-05	2.18e-05
2.31e-05	3.13e-05	1.9e-05	2.43e-05	2.28e-05	2.2e-05	2.36e-05	1.71e-05	1.78e-05	1.91e-05	1.99e-05
2.31e-05	3.13e-05	1.9e-05	2.43e-05	2.28e-05	2.2e-05	2.36e-05	1.71e-05	1.78e-05	1.91e-05	1.99e-05
1.44e-05	1.89e-05	1.22e-05	1.5e-05	1.57e-05	1.47e-05	1.71e-05	1.48e-05	1.44e-05	1.62e-05	1.67e-05
0	0	0	0	0	0	0	0	0	0	0
0	0	0	0	0	0	0	0	0	0	0
0	0	0	0	0	0	0	0	0	0	0
0	0	0	0	0	0	0	0	0	0	0
0	0	0	0	0	0	0	0	0	0	0
0	0	0	0	0	0	0	0	0	0	0
0	0	0	0	0	0	0	0	0	0	0
0	0	0	0	0	0	0	0	0	0	0
0	0	0	0	0	0	0	0	0	0	0
0	0	0	0	0	0	0	0	0	0	0
0	0	0	0	0	0	0	0	0	0	0
0	0	0	0	0	0	0	0	0	0	0
0	0	0	0	0	0	0	0	0	0	0
0	0	0	0	0	0	0	0	0	0	0
0	0	0	0	0	0	0	0	0	0	0
0	0	0	0	0	0	0	0	0	0	0
0	0	0	0	0	0	0	0	0	0	0
0	0	0	0	0	0	0	0	0	0	0
0	0	0	0	0	0	0	0	0	0	0
0	0	0	0	0	0	0	0	0	0	0
0	0	0	0	0	0	0	0	0	0	0
0	0	0	0	0	0	0	0	0	0	0
0	0	0	0	0	0	0	0	0	0	0
0	0	0	0	0	0	0	0	0	0	0
0	0	0	0	0	0	0	0	0	0	0
0	0	0	0	0	0	0	0	0	0	0
0	0	0	0	0	0	0	0	0	0	0
1.11e-06	4.4e-06	1.55e-06	1.27e-06	3.12e-06	2.03e-06	3.05e-06	4.43e-06	3.99e-06	3.1e-06	1.4e-06
1.11e-06	4.4e-06	1.55e-06	1.27e-06	3.12e-06	2.03e-06	3.05e-06	4.43e-06	3.99e-06	3.1e-06	1.4e-06
5.87e-06	9.78e-06	6.73e-06	6.36e-06	9.44e-06	7.03e-06	8e-06	9.6e-06	9.48e-06	8.4e-06	5.96e-06
5.87e-06	9.78e-06	6.73e-06	6.36e-06	9.44e-06	7.03e-06	8e-06	9.6e-06	9.48e-06	8.4e-06	5.96e-06
8.53e-06	1.12e-05	8.24e-06	8.88e-06	1.31e-05	9.62e-06	1.24e-05	1.43e-05	1.33e-05	1.32e-05	1.09e-05
8.53e-06	1.12e-05	8.24e-06	8.88e-06	1.31e-05	9.62e-06	1.24e-05	1.43e-05	1.33e-05	1.32e-05	1.09e-05
8.53e-06	1.12e-05	8.24e-06	8.88e-06	1.31e-05	9.62e-06	1.24e-05	1.43e-05	1.33e-05	1.32e-05	1.09e-05
8.53e-06	1.12e-05	8.24e-06	8.88e-06	1.41e-05	1.12e-05	1.27e-05	1.58e-05	1.47e-05	1.55e-05	1.33e-05
8.53e-06	1.12e-05	8.24e-06	8.88e-06	1.41e-05	1.12e-05	1.27e-05	1.58e-05	1.47e-05	1.55e-05	1.33e-05
8.53e-06	1.12e-05	8.24e-06	8.88e-06	1.41e-05	1.12e-05	1.27e-05	1.58e-05	1.47e-05	1.55e-05	1.33e-05
7.42e-06	6.81e-06	6.68e-06	7.61e-06	1.1e-05	9.16e-06	9.7e-06	1.14e-05	1.07e-05	1.24e-05	1.19e-05
7.42e-06	6.81e-06	6.68e-06	7.61e-06	1.1e-05	9.16e-06	9.7e-06	1.14e-05	1.07e-05	1.24e-05	1.19e-05
2.65e-06	1.43e-06	1.51e-06	2.52e-06	4.68e-06	4.16e-06	4.75e-06	6.18e-06	5.17e-06	7.11e-06	7.34e-06
2.65e-06	1.43e-06	1.51e-06	2.52e-06	4.68e-06	4.16e-06	4.75e-06	6.18e-06	5.17e-06	7.11e-06	7.34e-06
0	0	0	0	1e-06	1.57e-06	3.45e-07	1.48e-06	1.35e-06	2.27e-06	2.42e-06
0	0	0	0	1e-06	1.57e-06	3.45e-07	1.48e-06	1.35e-06	2.27e-06	2.42e-06
0	0	0	0	1e-06	1.57e-06	3.45e-07	1.48e-06	1.35e-06	2.27e-06	2.42e-06
0	0	0	0	0	0	0	0	0	0	0
0	0	0	0	0	0	0	0	0	0	0
0	0	0	0	0	0	0	0	0	0	0
0	0	0	0	0	0	0	0	0	0	0
0	0	0	0	0	0	0	0	0	0	0
1.11e-06	2.64e-06	9.98e-07	1.03e-06	0	1.14e-06	1.83e-06	2.28e-06	3.7e-07	1.63e-06	1.95e-06
1.11e-06	2.64e-06	9.98e-07	1.03e-06	0	1.14e-06	1.83e-06	2.28e-06	3.7e-07	1.63e-06	1.95e-06
1.11e-06	2.64e-06	9.98e-07	1.03e-06	0	1.14e-06	1.83e-06	2.28e-06	3.7e-07	1.63e-06	1.95e-06
1.11e-06	2.64e-06	9.98e-07	1.03e-06	0	1.14e-06	1.83e-06	2.28e-06	3.7e-07	1.63e-06	1.95e-06
1.11e-06	2.64e-06	9.98e-07	1.03e-06	0	1.14e-06	1.83e-06	2.28e-06	3.7e-07	1.63e-06	1.95e-06
1.11e-06	2.64e-06	9.98e-07	1.03e-06	0	1.14e-06	1.83e-06	2.28e-06	3.7e-07	1.63e-06	1.95e-06
1.11e-06	2.64e-06	9.98e-07	1.03e-06	0	1.14e-06	1.83e-06	2.28e-06	3.7e-07	1.63e-06	1.95e-06
1.11e-06	2.64e-06	9.98e-07	1.03e-06	0	1.14e-06	1.83e-06	2.28e-06	3.7e-07	1.63e-06	1.95e-06
1.11e-06	2.64e-06	9.98e-07	1.03e-06	0	1.14e-06	1.83e-06	2.28e-06	3.7e-07	1.63e-06	1.95e-06
1.11e-06	2.64e-06	9.98e-07	1.03e-06	0	1.14e-06	1.83e-06	2.28e-06	3.7e-07	1.63e-06	1.95e-06
1.77e-06	0	1.55e-06	1.77e-06	1.11e-06	1.75e-06	3.85e-07	3.44e-06	1.11e-06	5.79e-07	7.84e-07
1.77e-06	0	1.55e-06	1.77e-06	1.11e-06	1.75e-06	3.85e-07	3.44e-06	1.11e-06	5.79e-07	7.84e-07
1.77e-06	0	1.55e-06	1.77e-06	1.11e-06	1.75e-06	3.85e-07	3.44e-06	1.11e-06	5.79e-07	7.84e-07
1.77e-06	0	1.55e-06	1.77e-06	1.11e-06	1.75e-06	3.85e-07	3.44e-06	1.11e-06	5.79e-07	7.84e-07
1.77e-06	0	1.55e-06	1.77e-06	1.11e-06	1.75e-06	3.85e-07	3.44e-06	1.11e-06	5.79e-07	7.84e-07
1.77e-06	0	1.55e-06	1.77e-06	1.11e-06	1.75e-06	3.85e-07	3.44e-06	1.11e-06	5.79e-07	7.84e-07
1.77e-06	0	1.55e-06	1.77e-06	1.11e-06	1.75e-06	3.85e-07	3.44e-06	1.11e-06	5.79e-07	7.84e-07
1.77e-06	0	1.55e-06	1.77e-06	1.11e-06	1.75e-06	3.85e-07	3.44e-06	1.11e-06	5.79e-07	7.84e-07
1.77e-06	0	1.55e-06	1.77e-06	1.11e-06	1.75e-06	3.85e-07	3.44e-06	1.11e-06	5.79e-07	7.84e-07
1.77e-06	0	1.55e-06	1.77e-06	1.11e-06	1.75e-06	3.85e-07	3.44e-06	1.11e-06	5.79e-07	7.84e-07
0	0	0	0	0	0	0	0	0	0	0
0	0	0	0	0	0	0	0	0	0	0
0	0	0	0	0	0	0	0	0	0	0
0	0	0	0	0	0	0	0	0	0	0
5.06e-06	5.38e-06	5.07e-06	5.08e-06	5.24e-06	5.14e-06	5.08e-06	5.2e-06	5.08e-06	5.07e-06	5.09e-06
5.06e-06	5.38e-06	5.07e-06	5.08e-06	5.24e-06	5.14e-06	5.08e-06	5.2e-06	5.08e-06	5.07e-06	5.09e-06
5.06e-06	5.38e-06	5.07e-06	5.08e-06	5.24e-06	5.14e-06	5.08e-06	5.2e-06	5.08e-06	5.07e-06	5.09e-06
5.06e-06	5.38e-06	5.07e-06	5.08e-06	5.24e-06	5.14e-06	5.08e-06	5.2e-06	5.08e-06	5.07e-06	5.09e-06
5.06e-06	5.38e-06	5.07e-06	5.08e-06	5.24e-06	5.14e-06	5.08e-06	5.2e-06	5.08e-06	5.07e-06	5.09e-06
5.06e-06	5.38e-06	5.07e-06	5.08e-06	5.24e-06	5.14e-06	5.08e-06	5.2e-06	5.08e-06	5.07e-06	5.09e-06
5.06e-06	5.38e-06	5.07e-06	5.08e-06	5.24e-06	5.14e-06	5.08e-06	5.2e-06	5.08e-06	5.07e-06	5.09e-06
5.06e-06	5.38e-06	5.07e-06	5.08e-06	5.24e-06	5.14e-06	5.08e-06	5.2e-06	5.08e-06	5.07e-06	5.09e-06
5.06e-06	5.38e-06	5.07e-06	5.08e-06	5.24e-06	5.14e-06	5.08e-06	5.2e-06	5.08e-06	5.07e-06	5.09e-06
5.06e-06	5.38e-06	5.07e-06	5.08e-06	5.24e-06	5.14e-06	5.08e-06	5.2e-06	5.08e-06	5.07e-06	5.09e-06
0	0	0	0	0	0	0	0	0	0	0
0	0	0	0	0	0	0	0	0	0	0
0	0	0	0	0	0	0	0	0	0	0
0	0	0	0	0	0	0	0	0	0	0
0	0	0	0	0	0	0	0	0	0	0
0	0	0	0	0	0	0	0	0	0	0
9.68e-06	9.34e-06	9.08e-06	7.63e-06	9.49e-06	8.75e-06	9.01e-06	7.78e-06	7.81e-06	8.21e-06	8.02e-06
1.48e-05	1.37e-05	1.35e-05	1.2e-05	1.47e-05	1.25e-05	1.33e-05	1.3e-05	1.22e-05	1.31e-05	1.3e-05
1.48e-05	1.37e-05	1.35e-05	1.2e-05	1.47e-05	1.25e-05	1.33e-05	1.3e-05	1.22e-05	1.31e-05	1.3e-05
1.9e-05	1.68e-05	1.63e-05	1.45e-05	1.66e-05	1.7e-05	1.77e-05	1.77e-05	1.56e-05	1.73e-05	1.56e-05
1.9e-05	1.68e-05	1.63e-05	1.45e-05	1.66e-05	1.7e-05	1.77e-05	1.77e-05	1.56e-05	1.73e-05	1.56e-05
1.9e-05	1.68e-05	1.63e-05	1.45e-05	1.66e-05	1.7e-05	1.77e-05	1.77e-05	1.56e-05	1.73e-05	1.56e-05
2.11e-05	1.82e-05	2.01e-05	1.96e-05	1.66e-05	1.86e-05	2.23e-05	1.77e-05	1.66e-05	1.82e-05	1.73e-05
4.2e-05	3.92e-05	3.94e-05	3.87e-05	3.64e-05	3.49e-05	4.15e-05	3.68e-05	3.43e-05	3.79e-05	3.71e-05
7.91e-05	7.17e-05	7.23e-05	7.11e-05	6.33e-05	6.89e-05	7.4e-05	6.97e-05	7.4e-05	8.01e-05	8.26e-05
8.23e-05	7.43e-05	7.57e-05	7.41e-05	6.74e-05	7.25e-05	7.69e-05	7.34e-05	7.7e-05	8.31e-05	8.45e-05
0.000117	0.000117	0.000117	0.000119	0.000117	0.000111	0.000118	0.000116	0.000117	0.000125	0.000118
0.000179	0.000177	0.000181	0.000173	0.000179	0.000174	0.000174	0.000179	0.000179	0.000185	0.00017
0.000261	0.000256	0.000262	0.000253	0.000269	0.000259	0.000254	0.000265	0.000264	0.000267	0.000248
0.000408	0.000432	0.000397	0.000401	0.000402	0.000402	0.000407	0.000374	0.000401	0.000392	0.0004
0.000491	0.000523	0.000475	0.000472	0.000451	0.000473	0.000486	0.000472	0.000486	0.000461	0.000517
0.000539	0.000603	0.000522	0.000527	0.0005	0.000522	0.000538	0.000512	0.000537	0.000498	0.000582
0.000572	0.000648	0.000553	0.000556	0.000522	0.000559	0.000572	0.000555	0.00058	0.000529	0.00064
0.00062	0.000724	0.000581	0.000585	0.000555	0.000584	0.00059	0.000629	0.000631	0.000548	0.000755
0.000676	0.000785	0.000631	0.000651	0.000595	0.000617	0.000615	0.000727	0.000687	0.000586	0.000858
0.000684	0.000793	0.000637	0.000659	0.000593	0.000617	0.000613	0.000738	0.000693	0.00059	0.000881
0.00064	0.000741	0.000586	0.000607	0.000533	0.00057	0.000562	0.000688	0.000645	0.00054	0.00084
0.000574	0.000678	0.00052	0.000549	0.000469	0.000503	0.000502	0.000622	0.00058	0.000478	0.000782
0.000491	0.000599	0.000439	0.000469	0.000378	0.000418	0.000422	0.000536	0.000495	0.000396	0.000705
0.00034	0.00042	0.000301	0.000318	0.000243	0.00027	0.000265	0.000422	0.000354	0.000267	0.00055
0.000262	0.000334	0.000228	0.000252	0.000198	0.000204	0.000191	0.000328	0.000274	0.000201	0.000436
0.000214	0.000255	0.000181	0.000197	0.000149	0.000155	0.00014	0.000288	0.000223	0.000164	0.000371
0.000179	0.000208	0.000146	0.000162	0.000128	0.000116	0.000101	0.000245	0.000179	0.000132	0.000312
0.000116	0.000117	0.000102	0.000115	7.42e-05	7.71e-05	6.52e-05	0.000152	0.000114	9.7e-05	0.000179
2.29e-05	2.34e-05	1.95e-05	1.61e-05	7.78e-06	1.01e-05	7.88e-06	2.17e-05	1.88e-05	1.61e-05	3.15e-05
1.65e-05	2.15e-05	1.8e-05	1.39e-05	6.05e-06	1.4e-05	1.56e-05	1.05e-05	1.4e-05	1.42e-05	1.05e-05
2.01e-05	2.51e-05	2.16e-05	1.74e-05	1.08e-05	1.75e-05	1.73e-05	1.19e-05	1.72e-05	1.56e-05	1.32e-05
7.5e-05	7.19e-05	7.72e-05	6.77e-05	5.73e-05	7.01e-05	6.44e-05	6.95e-05	6.94e-05	5.38e-05	7.16e-05
0.000191	0.000196	0.000201	0.000185	0.000166	0.000187	0.000185	0.000186	0.000188	0.000156	0.000193
0.000225	0.000236	0.000238	0.000222	0.000206	0.000219	0.000224	0.000222	0.000226	0.000195	0.000228
0.000251	0.000266	0.000265	0.000244	0.000227	0.000243	0.000244	0.000248	0.000253	0.00022	0.000254
0.000266	0.000278	0.000279	0.000254	0.000241	0.000258	0.000256	0.000262	0.000266	0.000236	0.000269
0.000327	0.000333	0.000336	0.000306	0.000295	0.000318	0.00031	0.000308	0.000321	0.000292	0.000322
0.00036	0.000364	0.000369	0.000339	0.000328	0.00035	0.000341	0.000342	0.000353	0.000321	0.000351
0.000405	0.000411	0.000413	0.000385	0.000373	0.000392	0.000385	0.000391	0.000396	0.000359	0.000392
0.00047	0.000456	0.000487	0.000441	0.000437	0.000445	0.000447	0.000442	0.000446	0.000411	0.000441
0.000534	0.000516	0.00054	0.000497	0.000487	0.000503	0.000498	0.000486	0.000497	0.000455	0.000482
0.000531	0.000506	0.000534	0.000499	0.000482	0.000506	0.000501	0.000478	0.000492	0.000463	0.000472
0.000448	0.000413	0.000439	0.000413	0.0004	0.000415	0.000409	0.000384	0.000401	0.000386	0.000377
0.000458	0.000424	0.000451	0.000418	0.000413	0.000428	0.000419	0.000393	0.000407	0.000396	0.000392
0.00045	0.000413	0.000443	0.000412	0.000421	0.00043	0.000426	0.00039	0.000402	0.000392	0.000391
0.000496	0.000467	0.00049	0.000463	0.000467	0.000473	0.000465	0.000422	0.000432	0.000421	0.000409
0.000476	0.000466	0.000476	0.000452	0.000452	0.000445	0.000445	0.000416	0.000414	0.000401	0.000381
0.0005	0.000491	0.000506	0.000482	0.00049	0.000478	0.000473	0.000449	0.000442	0.000435	0.000414
0.000558	0.000557	0.000578	0.000527	0.00056	0.000551	0.000542	0.000503	0.000506	0.000509	0.000475
0.000548	0.000577	0.000561	0.000523	0.00056	0.000568	0.000543	0.00051	0.000521	0.000528	0.000497
0.00064	0.000675	0.000659	0.000628	0.000645	0.000657	0.000637	0.000588	0.000575	0.00062	0.000581
0.000677	0.000731	0.000692	0.00068	0.000668	0.000714	0.000698	0.000647	0.000619	0.000669	0.000625
0.000652	0.000703	0.000668	0.000658	0.000646	0.000691	0.000674	0.000631	0.0006	0.00065	0.000601
0.000639	0.000685	0.000658	0.000655	0.000609	0.000685	0.000667	0.000627	0.000594	0.000644	0.000591
0.000703	0.000752	0.000723	0.000722	0.000663	0.000736	0.000715	0.000686	0.000647	0.000703	0.000634
0.000729	0.000793	0.000767	0.000761	0.000707	0.000766	0.000765	0.000747	0.000707	0.000766	0.000708
0.000771	0.000817	0.000804	0.000796	0.000754	0.000815	0.000816	0.000773	0.000742	0.000806	0.000764
0.000731	0.000766	0.00076	0.000754	0.000701	0.000775	0.000779	0.00073	0.000703	0.000766	0.000723
0.000695	0.000708	0.000709	0.000734	0.000645	0.000727	0.000741	0.000679	0.00065	0.000715	0.000681
0.000688	0.000689	0.000701	0.000727	0.000638	0.000702	0.000716	0.00066	0.000628	0.000688	0.000653
0.000564	0.000549	0.000586	0.000599	0.000523	0.000589	0.000608	0.00058	0.000568	0.00059	0.000574
0.000508	0.000486	0.000535	0.00053	0.000495	0.000514	0.000532	0.000502	0.000511	0.000526	0.000521
0.000562	0.000546	0.000591	0.000585	0.000562	0.000566	0.000599	0.000563	0.000557	0.000576	0.000573
0.000554	0.000538	0.000576	0.000568	0.000572	0.000547	0.000584	0.000544	0.000536	0.00055	0.00055
0.000531	0.000511	0.000562	0.000547	0.000557	0.000525	0.000575	0.000512	0.000525	0.000528	0.000537
0.000481	0.000434	0.00049	0.00048	0.000488	0.000471	0.000508	0.000442	0.000468	0.00046	0.000471
0.000422	0.000377	0.000432	0.000426	0.000424	0.000414	0.000447	0.000403	0.00042	0.000404	0.000409
0.000433	0.000399	0.000446	0.000433	0.000444	0.000425	0.000461	0.000405	0.000427	0.000403	0.000413
0.000442	0.000428	0.000451	0.000426	0.000468	0.000444	0.000478	0.000439	0.00044	0.000391	0.000398
0.000413	0.000402	0.000417	0.000398	0.000436	0.000427	0.000465	0.000431	0.000425	0.000359	0.000367
0.000387	0.000422	0.000384	0.000371	0.000419	0.000446	0.000482	0.000439	0.000425	0.000337	0.000333
0.000365	0.000393	0.000361	0.000343	0.00043	0.000468	0.0005	0.000459	0.000432	0.000331	0.000319
0.000319	0.000336	0.000318	0.000291	0.000416	0.000505	0.0005	0.000473	0.000448	0.000323	0.000298
0.000335	0.000342	0.000328	0.000307	0.000452	0.000571	0.000546	0.000541	0.000505	0.000363	0.000329
0.000296	0.000304	0.00028	0.000271	0.000439	0.000604	0.000553	0.000611	0.00055	0.0004	0.000361
0.00031	0.000335	0.000304	0.000287	0.000469	0.000655	0.000603	0.000646	0.000551	0.000384	0.000345
0.000296	0.000322	0.000297	0.000271	0.000485	0.00068	0.000625	0.000684	0.000589	0.000408	0.000365
0.000284	0.000293	0.000288	0.000256	0.000524	0.000759	0.000682	0.000779	0.000656	0.000426	0.000369
0.000262	0.000254	0.000287	0.000264	0.00055	0.000806	0.000715	0.000809	0.000667	0.000421	0.000345
0.000266	0.000258	0.000305	0.000295	0.000578	0.000821	0.000733	0.000808	0.000665	0.000426	0.000348
0.000316	0.000296	0.000375	0.000366	0.000661	0.000822	0.000755	0.000807	0.00067	0.000457	0.000368
0.000356	0.00033	0.000415	0.000412	0.000667	0.000816	0.00076	0.000821	0.000679	0.000481	0.000387
0.000359	0.000335	0.000416	0.000419	0.000641	0.000754	0.000718	0.000774	0.00064	0.000459	0.000376
0.000359	0.000333	0.000428	0.000419	0.000642	0.000753	0.000729	0.0008	0.000689	0.000492	0.000415
0.0004	0.000362	0.000475	0.000451	0.000656	0.000757	0.000734	0.000773	0.000649	0.000441	0.000366
0.000404	0.000365	0.000486	0.000467	0.000658	0.000746	0.000719	0.000771	0.000664	0.00048	0.000407
0.000465	0.000456	0.000544	0.000544	0.000722	0.00081	0.000763	0.000825	0.000693	0.00055	0.000467
0.000474	0.000478	0.000564	0.000584	0.000712	0.000757	0.00073	0.000766	0.000652	0.000563	0.000492
0.000453	0.000467	0.000526	0.000553	0.000672	0.000677	0.000668	0.000722	0.000631	0.000557	0.000499
0.000457	0.000465	0.000519	0.00053	0.000661	0.000672	0.00066	0.000732	0.000643	0.000565	0.000508
0.000465	0.000469	0.000524	0.000514	0.000646	0.0007	0.000663	0.000765	0.000677	0.000593	0.000546
0.000425	0.000454	0.000496	0.000477	0.000623	0.000693	0.000647	0.000747	0.00067	0.000582	0.00053
0.000424	0.00047	0.0005	0.000483	0.000612	0.000696	0.000648	0.000751	0.000678	0.000599	0.000542
0.00042	0.000494	0.000503	0.000489	0.000588	0.000646	0.000612	0.000672	0.000588	0.000549	0.000482
0.000376	0.000456	0.000451	0.00045	0.000537	0.000577	0.000554	0.0006	0.000541	0.000525	0.000464
0.000367	0.000444	0.00044	0.000434	0.00053	0.000556	0.000533	0.000576	0.000529	0.000517	0.000451
0.000324	0.000374	0.000397	0.00038	0.000456	0.000472	0.000474	0.000493	0.000473	0.000437	0.000388
0.000346	0.000395	0.000402	0.00038	0.00043	0.00046	0.000462	0.000476	0.000466	0.000423	0.000374
0.000341	0.000388	0.000401	0.000367	0.000379	0.000434	0.000427	0.000435	0.000438	0.000415	0.000369
0.000378	0.000421	0.000443	0.000405	0.000405	0.000469	0.000459	0.000465	0.000473	0.000451	0.000408
0.000337	0.000374	0.000394	0.000365	0.000359	0.000416	0.000407	0.000417	0.000434	0.000426	0.000382
0.000394	0.000417	0.000435	0.000416	0.000392	0.000431	0.000418	0.00043	0.000442	0.00043	0.0004
0.000398	0.00041	0.000432	0.000413	0.000392	0.000413	0.000397	0.000402	0.000413	0.00039	0.000364
0.000362	0.000357	0.000383	0.000366	0.000352	0.000377	0.000351	0.000365	0.000378	0.00035	0.000337
0.000389	0.000391	0.000408	0.000387	0.000375	0.000392	0.000366	0.000377	0.000389	0.000357	0.000347
0.000383	0.000396	0.000416	0.0004	0.00037	0.00036	0.000361	0.000351	0.000361	0.000323	0.000316
0.000422	0.000438	0.000457	0.000446	0.000422	0.000407	0.000406	0.000374	0.000393	0.000345	0.000341
0.000401	0.00043	0.000443	0.000446	0.000444	0.000417	0.000423	0.000374	0.000389	0.000336	0.000338
0.000387	0.000426	0.000438	0.000454	0.000478	0.000455	0.000457	0.000404	0.000407	0.000356	0.000362
0.000354	0.000406	0.00041	0.000442	0.000463	0.000441	0.000446	0.000387	0.000374	0.000321	0.00033
0.000345	0.000393	0.000402	0.00044	0.000466	0.000452	0.000456	0.000399	0.000368	0.000301	0.000316
0.000336	0.000396	0.000409	0.000437	0.00046	0.000481	0.000487	0.00042	0.000372	0.000294	0.000309
0.000366	0.00042	0.000446	0.000468	0.000491	0.000517	0.000535	0.000443	0.000394	0.000311	0.000324
0.000379	0.000447	0.00046	0.000485	0.000519	0.000571	0.000587	0.000505	0.000443	0.000343	0.000353
0.000377	0.000461	0.000447	0.000482	0.000507	0.000571	0.00059	0.000496	0.000433	0.000332	0.000331
0.000424	0.000522	0.000433	0.000507	0.000572	0.000659	0.000674	0.00061	0.000504	0.000338	0.000324
0.000391	0.000489	0.000414	0.00049	0.000578	0.000659	0.000679	0.000641	0.000522	0.000363	0.000344
0.000397	0.000488	0.00044	0.000505	0.000602	0.00067	0.000689	0.000672	0.000549	0.000399	0.000362
0.000404	0.000493	0.000438	0.000495	0.000578	0.000625	0.000651	0.000639	0.000526	0.000378	0.000339
0.000404	0.00049	0.000431	0.000476	0.000552	0.000598	0.000622	0.000603	0.000505	0.000361	0.000313
0.00045	0.000535	0.000469	0.000515	0.000579	0.000615	0.000643	0.000598	0.000513	0.000363	0.000314
0.00044	0.00051	0.000445	0.00049	0.000553	0.000568	0.000604	0.000553	0.000497	0.000364	0.000311
0.000427	0.000508	0.000426	0.000476	0.000543	0.00056	0.000588	0.000567	0.000511	0.00039	0.000342
0.0005	0.000587	0.000497	0.000552	0.000609	0.000606	0.000633	0.000595	0.000559	0.000448	0.000403
0.00051	0.000595	0.000517	0.000575	0.000654	0.000638	0.000655	0.000643	0.000599	0.000487	0.000465
0.000529	0.000592	0.000574	0.000593	0.000578	0.000627	0.000625	0.000598	0.000573	0.000515	0.000506
0.000542	0.000609	0.000568	0.000583	0.000523	0.000596	0.000585	0.000551	0.000528	0.000464	0.000457
0.000596	0.000669	0.000592	0.000606	0.00053	0.000626	0.000605	0.000569	0.000552	0.000479	0.000499
0.000658	0.000717	0.000649	0.000657	0.000584	0.000674	0.000649	0.000617	0.000601	0.000512	0.000546
0.000713	0.000767	0.000706	0.000715	0.000637	0.000707	0.000692	0.000655	0.000643	0.000536	0.000564
0.000765	0.000831	0.000759	0.000772	0.000693	0.000788	0.000767	0.000741	0.00073	0.000629	0.000633
0.00076	0.000843	0.000754	0.000775	0.000704	0.0008	0.000772	0.000764	0.000746	0.00065	0.000661
0.000742	0.000819	0.000737	0.000756	0.000682	0.000777	0.00075	0.000741	0.000724	0.00063	0.00065
0.000713	0.000775	0.000703	0.000723	0.000635	0.000725	0.000707	0.000711	0.000692	0.000608	0.000623
0.000691	0.000742	0.000684	0.0007	0.000592	0.000689	0.000682	0.000678	0.000674	0.0006	0.000602
0.000636	0.000676	0.000632	0.000639	0.000603	0.000645	0.000634	0.000635	0.000655	0.000594	0.0006
0.00064	0.000683	0.000638	0.000644	0.000618	0.000648	0.000639	0.000634	0.000657	0.0006	0.000603
0.000604	0.00064	0.000603	0.000614	0.000591	0.000591	0.000602	0.000602	0.000621	0.000577	0.000568
0.000638	0.000692	0.000643	0.000654	0.000638	0.000631	0.00065	0.000633	0.000643	0.000626	0.000605
0.000591	0.000642	0.000592	0.000606	0.000602	0.000608	0.000619	0.000618	0.000617	0.000634	0.000623
0.000524	0.000609	0.000552	0.00057	0.000584	0.000526	0.000555	0.00059	0.000583	0.000606	0.000619
0.000502	0.000579	0.000534	0.000551	0.000563	0.000488	0.000528	0.000551	0.000546	0.000564	0.000581
0.000482	0.00056	0.000514	0.000533	0.000544	0.000469	0.000508	0.000527	0.000521	0.00054	0.000545
0.000431	0.000503	0.000467	0.000478	0.000501	0.000427	0.00046	0.000471	0.00046	0.000476	0.000487
0.000396	0.000463	0.000432	0.000438	0.000465	0.000387	0.000417	0.000427	0.000413	0.000424	0.000433
0.000344	0.000412	0.000377	0.000393	0.000412	0.000332	0.000367	0.000382	0.000364	0.000376	0.000382
0.000293	0.000353	0.000326	0.00034	0.000365	0.000286	0.000322	0.000341	0.000323	0.000341	0.000345
0.000239	0.000296	0.00027	0.00028	0.000298	0.00024	0.000264	0.00028	0.000261	0.000277	0.000282
0.000129	0.000179	0.00016	0.00017	0.000181	0.000135	0.000152	0.000184	0.000176	0.00018	0.000184
9.2e-05	0.000155	0.000129	0.000139	0.000156	0.000102	0.00012	0.000156	0.00015	0.000149	0.000155
5.61e-05	6.83e-05	6.74e-05	7.09e-05	6.79e-05	5.51e-05	6.53e-05	7.03e-05	6.05e-05	6.28e-05	6.66e-05
0.000116	0.000114	0.000124	0.000127	0.000125	0.000117	0.000124	0.000123	0.000118	0.000124	0.000117
0.00016	0.000151	0.000168	0.00017	0.000169	0.000156	0.000168	0.000166	0.000159	0.000166	0.000158
0.00019	0.000186	0.000197	0.000198	0.000201	0.000187	0.000201	0.00018	0.00019	0.000192	0.000192
0.000225	0.000217	0.000232	0.000231	0.000232	0.000219	0.000234	0.000222	0.000232	0.000229	0.000231
0.000284	0.000269	0.000286	0.000285	0.00029	0.000275	0.000291	0.000282	0.000288	0.000288	0.00029
0.000392	0.000378	0.000395	0.000392	0.000398	0.000389	0.000399	0.000368	0.000404	0.000391	0.000381
0.000458	0.000442	0.00045	0.000457	0.00044	0.000461	0.000465	0.000436	0.000471	0.000466	0.000455
0.000518	0.000486	0.00051	0.000508	0.0005	0.000536	0.000536	0.000498	0.000536	0.000527	0.000519
0.000532	0.000499	0.000524	0.000517	0.000513	0.000548	0.000553	0.000524	0.000563	0.000552	0.00055
0.000537	0.000498	0.000527	0.000519	0.000516	0.000549	0.000553	0.000522	0.000567	0.000556	0.000557
0.000477	0.000447	0.000467	0.000461	0.000459	0.000489	0.000489	0.000469	0.000511	0.000499	0.000504
0.000488	0.000463	0.000475	0.000466	0.000464	0.000502	0.000497	0.000458	0.00051	0.000493	0.0005
0.000532	0.000508	0.000508	0.000498	0.000491	0.000543	0.000532	0.000484	0.000515	0.000496	0.000497
0.000551	0.00053	0.000534	0.000525	0.000527	0.000582	0.000564	0.000513	0.000541	0.000522	0.00052
0.000554	0.000527	0.000542	0.000538	0.000544	0.000587	0.000563	0.000536	0.000572	0.000554	0.000558
0.000536	0.000496	0.000511	0.000485	0.000505	0.00057	0.000555	0.00052	0.000525	0.000537	0.000554
0.000556	0.000516	0.000533	0.00051	0.000543	0.000577	0.000556	0.000535	0.000549	0.000528	0.000538
0.000519	0.000506	0.000493	0.000489	0.000505	0.000538	0.000523	0.000523	0.000532	0.000517	0.000514
0.000533	0.000526	0.000508	0.000508	0.000518	0.000565	0.000543	0.000534	0.000557	0.00054	0.000532
0.000537	0.000533	0.000515	0.000519	0.000525	0.000577	0.000555	0.000544	0.000567	0.00055	0.000543
0.000551	0.000553	0.000528	0.000532	0.000539	0.000589	0.000569	0.000549	0.000579	0.000556	0.000552
0.000525	0.000543	0.000506	0.000524	0.000522	0.000568	0.000573	0.000625	0.000622	0.000598	0.000626
0.000545	0.000579	0.000548	0.000564	0.000568	0.000596	0.000606	0.000684	0.00069	0.000671	0.000692
0.000549	0.000592	0.000546	0.000564	0.000566	0.000587	0.000604	0.000676	0.000689	0.000673	0.000693
0.000514	0.000566	0.000511	0.000525	0.000515	0.000556	0.000575	0.000615	0.000627	0.000614	0.000622
0.00047	0.000541	0.000479	0.000513	0.000488	0.000504	0.000521	0.00059	0.000592	0.000562	0.000573
0.000467	0.000537	0.00048	0.000503	0.00049	0.000503	0.00053	0.000578	0.000575	0.000571	0.00059
0.000543	0.000608	0.000555	0.000567	0.000567	0.000567	0.000594	0.000622	0.000628	0.000629	0.000654
0.000557	0.000605	0.000561	0.000581	0.000566	0.000568	0.00058	0.000631	0.000624	0.000622	0.000653
0.00056	0.000607	0.000559	0.00058	0.000569	0.000568	0.000578	0.00063	0.000625	0.000623	0.00065
0.000661	0.000686	0.00066	0.000682	0.000656	0.000676	0.000671	0.000726	0.000714	0.000709	0.00074
0.000692	0.000703	0.000701	0.000716	0.000693	0.000704	0.000676	0.000695	0.0007	0.000692	0.000694
0.000656	0.000641	0.000664	0.000683	0.000653	0.00066	0.000636	0.000631	0.000643	0.000617	0.000613
0.00068	0.000661	0.00069	0.000703	0.000662	0.00068	0.000665	0.000634	0.00066	0.000595	0.000593
0.000719	0.000699	0.000726	0.000741	0.000688	0.000716	0.000698	0.000664	0.000691	0.00059	0.000594
0.000677	0.000654	0.000687	0.000709	0.000658	0.000679	0.000659	0.000631	0.000671	0.000561	0.000564
0.000596	0.000574	0.000609	0.000627	0.000574	0.0006	0.000582	0.00056	0.000596	0.000486	0.000488
0.00049	0.000459	0.000505	0.000526	0.000464	0.000495	0.000475	0.000453	0.000483	0.000368	0.000374
0.000436	0.000411	0.000455	0.000465	0.00042	0.000439	0.000435	0.00039	0.000422	0.000308	0.000309
0.000413	0.000392	0.000433	0.000439	0.000396	0.000414	0.000411	0.000366	0.000396	0.000283	0.000284
0.000296	0.000289	0.000316	0.000319	0.000294	0.000295	0.000309	0.000267	0.000297	0.000181	0.000174
0.000259	0.000246	0.000264	0.000267	0.000254	0.000259	0.000275	0.000224	0.000257	0.000135	0.000133
0.000297	0.000302	0.000292	0.000302	0.000341	0.000313	0.000352	0.000347	0.000357	0.000204	0.000233
0.000303	0.000248	0.00028	0.0003	0.000341	0.000311	0.000341	0.00035	0.000337	0.000252	0.000269
0.000381	0.000259	0.000343	0.000363	0.000377	0.00038	0.000414	0.000383	0.000389	0.000369	0.000362
0.000472	0.000342	0.000431	0.000453	0.000466	0.000478	0.000515	0.00047	0.000485	0.00048	0.000459
0.000549	0.000458	0.000496	0.000537	0.000612	0.000589	0.000625	0.000621	0.000635	0.000607	0.000549
0.000562	0.000479	0.000511	0.000558	0.000653	0.000613	0.000644	0.000665	0.000677	0.000652	0.000585
0.000591	0.000528	0.00055	0.000611	0.00074	0.000668	0.000688	0.000758	0.000763	0.000741	0.000652
0.000611	0.000551	0.000572	0.000637	0.000783	0.000696	0.000712	0.000798	0.000801	0.00078	0.000681
0.000624	0.000575	0.000586	0.000656	0.000825	0.000718	0.000733	0.000843	0.000839	0.000826	0.000717
0.000676	0.000625	0.000633	0.000706	0.000863	0.000769	0.000777	0.000878	0.00087	0.000853	0.00072
0.000665	0.000608	0.00063	0.000692	0.000806	0.00075	0.000735	0.000812	0.000814	0.000845	0.000679
0.000578	0.000576	0.00056	0.000617	0.000731	0.000672	0.000657	0.000748	0.000753	0.000757	0.000601
0.000433	0.000506	0.000433	0.000488	0.000645	0.000538	0.000522	0.000661	0.000645	0.000612	0.000482
0.000366	0.000448	0.000367	0.000422	0.000583	0.000472	0.000451	0.000604	0.000571	0.000524	0.000401
0.000312	0.000356	0.000326	0.000361	0.000458	0.000389	0.000367	0.000474	0.000441	0.000412	0.000323
0.000397	0.000427	0.000404	0.000435	0.000517	0.000465	0.000449	0.000533	0.000488	0.000448	0.000368
0.000428	0.000429	0.000424	0.00044	0.000488	0.000466	0.00046	0.000497	0.000452	0.000403	0.000349
0.000449	0.000437	0.000443	0.000455	0.000482	0.000479	0.000476	0.000493	0.000448	0.000391	0.000347
0.000429	0.000408	0.00042	0.000429	0.000427	0.000448	0.000446	0.000436	0.000396	0.00034	0.000305
0.000411	0.000394	0.000419	0.00042	0.000409	0.000433	0.000427	0.000411	0.000377	0.000329	0.000308
0.000401	0.000368	0.000398	0.000407	0.000384	0.000412	0.000398	0.00038	0.000348	0.000299	0.000282
0.000462	0.000422	0.000467	0.000476	0.000418	0.000464	0.000458	0.00041	0.00039	0.000331	0.000309
0.000544	0.000507	0.000528	0.000556	0.00051	0.000535	0.000539	0.000505	0.000482	0.000418	0.000399
0.000578	0.000523	0.000549	0.000582	0.000531	0.000547	0.000554	0.00051	0.000518	0.000449	0.000442
0.000621	0.00056	0.000572	0.000618	0.000561	0.000562	0.00057	0.000539	0.000563	0.000499	0.000502
0.000577	0.000499	0.00053	0.000579	0.000516	0.000508	0.000517	0.000487	0.000545	0.000482	0.000487
0.000573	0.00048	0.000522	0.000571	0.000518	0.000506	0.000513	0.000482	0.000556	0.000499	0.000495
0.000548	0.000464	0.000496	0.000547	0.000496	0.000478	0.000488	0.000462	0.000542	0.000491	0.000484
0.000577	0.000498	0.000528	0.000578	0.000523	0.000511	0.000525	0.000495	0.000575	0.00053	0.000516
0.00052	0.000445	0.000463	0.000517	0.000476	0.000452	0.000473	0.000453	0.000532	0.000498	0.000488
0.000469	0.000399	0.000411	0.000461	0.000418	0.000397	0.000426	0.000415	0.000486	0.000461	0.000464
0.000433	0.000366	0.000365	0.00041	0.000402	0.000367	0.000385	0.000409	0.000462	0.000447	0.000456
0.00045	0.000384	0.000406	0.000433	0.000376	0.000381	0.000404	0.000409	0.000453	0.000433	0.000433
0.000492	0.000438	0.00046	0.000468	0.0004	0.000424	0.000456	0.000459	0.00048	0.000459	0.000439
0.000562	0.000508	0.000554	0.00054	0.000497	0.000526	0.000555	0.000539	0.000556	0.000511	0.000497
0.000603	0.000568	0.000566	0.000558	0.000473	0.00058	0.00061	0.000566	0.000559	0.000543	0.000524
0.000594	0.00058	0.000557	0.000547	0.000438	0.000576	0.000607	0.000548	0.00054	0.000525	0.000512
0.000643	0.000605	0.000599	0.000582	0.000479	0.000623	0.000661	0.000596	0.000592	0.000574	0.000561
0.000673	0.000625	0.000626	0.000605	0.000502	0.000645	0.000681	0.000605	0.000604	0.000598	0.000592
0.000731	0.000681	0.000681	0.000662	0.000551	0.000691	0.000727	0.000661	0.000649	0.000643	0.000631
0.000715	0.000668	0.000664	0.000647	0.000545	0.000672	0.000707	0.000638	0.000631	0.000622	0.000608
0.000695	0.000649	0.000645	0.000631	0.000537	0.000659	0.000693	0.000622	0.000622	0.000612	0.0006
0.000615	0.000561	0.000563	0.000547	0.000498	0.000592	0.000608	0.000553	0.000565	0.000563	0.000559
0.00053	0.000476	0.000477	0.000473	0.000435	0.000518	0.000521	0.000474	0.000486	0.000491	0.000492
0.000445	0.000397	0.00039	0.000388	0.000364	0.000441	0.000437	0.000417	0.000419	0.000446	0.000432
0.000377	0.000333	0.000355	0.000341	0.000357	0.000369	0.000367	0.000371	0.000372	0.000384	0.000369
0.000377	0.000336	0.000362	0.000349	0.000374	0.000366	0.000363	0.000385	0.000377	0.000379	0.00037
0.000356	0.00035	0.000354	0.000343	0.000355	0.000357	0.000347	0.000371	0.000355	0.00036	0.000367
0.00031	0.000318	0.000308	0.000309	0.000314	0.00032	0.000305	0.000345	0.000324	0.000317	0.000323
0.000298	0.000308	0.000298	0.000295	0.000294	0.000318	0.000304	0.000335	0.000323	0.000315	0.000321
0.000338	0.000344	0.00034	0.000333	0.000323	0.000372	0.000358	0.000387	0.000387	0.000371	0.00038
0.000408	0.000409	0.000409	0.000392	0.000374	0.000437	0.000429	0.000454	0.000451	0.00043	0.000452
0.000503	0.000497	0.0005	0.000488	0.000448	0.000531	0.000525	0.000546	0.000539	0.000513	0.000534
0.000519	0.000514	0.000515	0.000501	0.000459	0.000546	0.00055	0.000552	0.000552	0.000533	0.000565
0.000517	0.000498	0.000492	0.00049	0.000421	0.000519	0.000528	0.00054	0.000539	0.000524	0.000558
0.00055	0.000537	0.000524	0.000525	0.000461	0.000557	0.000551	0.000569	0.000582	0.000554	0.000595
0.00056	0.000597	0.000581	0.000583	0.000524	0.000614	0.000606	0.000587	0.000602	0.000582	0.000603
0.000541	0.000574	0.000568	0.000569	0.000525	0.000603	0.000601	0.0006	0.000605	0.000587	0.000602
0.000556	0.000586	0.000584	0.00058	0.000554	0.000625	0.000621	0.000633	0.000643	0.000618	0.000635
0.000563	0.000594	0.000594	0.00059	0.000608	0.000657	0.000644	0.0007	0.000713	0.000671	0.000695
0.00055	0.000584	0.000582	0.000581	0.00061	0.000643	0.000622	0.000687	0.000692	0.000655	0.000672
0.000565	0.000609	0.000602	0.000609	0.000641	0.000656	0.000637	0.000716	0.000715	0.000681	0.000682
0.00045	0.000505	0.000491	0.000496	0.00054	0.000544	0.000528	0.000599	0.0006	0.000574	0.000574
0.000419	0.000474	0.000463	0.000468	0.000515	0.000511	0.000489	0.000578	0.000573	0.000545	0.000542
0.000372	0.000437	0.000432	0.000431	0.000476	0.000471	0.000454	0.000518	0.000512	0.00048	0.000479
0.000327	0.000385	0.000386	0.000386	0.000426	0.000419	0.000414	0.000471	0.000457	0.000432	0.000426
0.000272	0.000279	0.000283	0.000283	0.000322	0.000317	0.000316	0.000407	0.000394	0.00037	0.000374
0.000245	0.000248	0.000247	0.000249	0.000283	0.000277	0.000268	0.000344	0.00034	0.000316	0.000314
0.00021	0.000208	0.000213	0.000211	0.000238	0.000231	0.000228	0.000289	0.000285	0.000265	0.000262
0.00018	0.00018	0.000176	0.000178	0.000177	0.000177	0.000182	0.0002	0.000199	0.000192	0.000188
0.000147	0.00015	0.000147	0.000147	0.000146	0.00014	0.000151	0.000161	0.000159	0.000155	0.000152
6.44e-05	6.45e-05	5.87e-05	5.79e-05	5.81e-05	5.9e-05	6.24e-05	6.07e-05	6.85e-05	6.58e-05	6.56e-05
6.95e-05	7e-05	6.54e-05	6.44e-05	6.57e-05	6.53e-05	6.75e-05	6.5e-05	7.37e-05	7.06e-05	6.97e-05
6.43e-05	6.59e-05	6.11e-05	5.94e-05	6.03e-05	6.33e-05	6.43e-05	6.23e-05	6.84e-05	6.62e-05	6.46e-05
7.54e-05	7.79e-05	7.42e-05	7.13e-05	7.31e-05	7.25e-05	7.5e-05	7.12e-05	7.91e-05	7.75e-05	7.37e-05
6.22e-05	6.36e-05	6.15e-05	5.76e-05	6.03e-05	5.86e-05	6.04e-05	5.77e-05	6.58e-05	6.35e-05	6.02e-05
6.5e-05	6.73e-05	6.35e-05	6.02e-05	6.38e-05	6.05e-05	6.2e-05	5.9e-05	6.84e-05	6.3e-05	6.2e-05
6.5e-05	6.73e-05	6.35e-05	6.02e-05	6.38e-05	6.05e-05	6.2e-05	5.9e-05	6.84e-05	6.3e-05	6.2e-05
8.06e-05	8.48e-05	7.97e-05	7.82e-05	8.76e-05	7.73e-05	7.44e-05	7.92e-05	8.66e-05	8.02e-05	8.03e-05
7.55e-05	8.24e-05	7.9e-05	7.91e-05	8.6e-05	7.39e-05	7.24e-05	7.47e-05	7.84e-05	7.47e-05	7.51e-05
7.72e-05	8.61e-05	8.28e-05	8.43e-05	8.83e-05	8.07e-05	7.71e-05	8.05e-05	8.25e-05	8.01e-05	8e-05
7.8e-05	8.62e-05	8.46e-05	8.61e-05	9.58e-05	8.21e-05	7.82e-05	8.03e-05	8.32e-05	8.19e-05	7.92e-05
0.000119	0.000127	0.000126	0.000123	0.00013	0.000121	0.000118	0.000121	0.000121	0.000121	0.000116
0.000228	0.000244	0.000221	0.00022	0.000243	0.00023	0.000231	0.00021	0.000238	0.000236	0.000219
0.000236	0.000247	0.000224	0.000226	0.000255	0.000247	0.000236	0.000225	0.000252	0.000243	0.000231
0.000276	0.000295	0.000259	0.000266	0.000292	0.000291	0.000279	0.000268	0.000295	0.000282	0.000273
0.000311	0.000332	0.000295	0.000301	0.000323	0.000322	0.000315	0.000299	0.000323	0.000313	0.000303
0.000355	0.000376	0.000345	0.000348	0.000375	0.000367	0.000354	0.000362	0.000379	0.000366	0.000358
0.000363	0.000383	0.000359	0.000362	0.000379	0.000389	0.000369	0.00038	0.000398	0.000393	0.000382
0.000389	0.000432	0.000394	0.000391	0.00039	0.000428	0.000398	0.000459	0.000473	0.000479	0.000459
0.000413	0.000457	0.000418	0.000417	0.000405	0.000461	0.000426	0.000524	0.000538	0.000538	0.000499
0.000439	0.000473	0.000442	0.000448	0.000445	0.000508	0.000466	0.000576	0.000584	0.000583	0.00055
0.000459	0.000484	0.000462	0.000473	0.000474	0.000542	0.000507	0.0006	0.000626	0.000615	0.000573
0.000395	0.000416	0.000408	0.000417	0.000406	0.000481	0.000442	0.000551	0.000549	0.00055	0.000515
0.000395	0.00042	0.000407	0.000415	0.000396	0.000471	0.000443	0.000541	0.000537	0.000546	0.000507
0.000387	0.000403	0.000401	0.000405	0.000391	0.00046	0.000435	0.000526	0.000522	0.000534	0.000492
0.000402	0.000416	0.000418	0.000424	0.000417	0.000473	0.000448	0.000548	0.000544	0.000546	0.000509
0.000386	0.000408	0.0004	0.000412	0.000395	0.00046	0.000442	0.000527	0.000527	0.000529	0.000495
0.000405	0.00043	0.000413	0.000426	0.000416	0.00046	0.000457	0.000529	0.000529	0.000523	0.000483
0.000394	0.000389	0.000396	0.000408	0.000418	0.000439	0.000443	0.000464	0.000468	0.000454	0.000423
0.000406	0.000404	0.000405	0.000415	0.00042	0.000436	0.000448	0.00043	0.000432	0.000427	0.000414
0.000419	0.000428	0.00042	0.000426	0.000409	0.000431	0.000451	0.000417	0.000412	0.000415	0.000392
0.000382	0.000417	0.000381	0.000391	0.000373	0.000391	0.000393	0.000401	0.000379	0.000386	0.000376
0.000388	0.000417	0.000387	0.000401	0.000373	0.000397	0.000396	0.000411	0.000388	0.000383	0.00038
0.000446	0.000469	0.000444	0.000463	0.00043	0.000459	0.000463	0.000467	0.000457	0.000447	0.000449
0.000486	0.000522	0.000488	0.000506	0.000461	0.00049	0.000498	0.000511	0.000496	0.00049	0.000491
0.000486	0.000525	0.000483	0.000504	0.00045	0.000496	0.000501	0.000512	0.000487	0.000493	0.000492
0.000505	0.000541	0.000494	0.000512	0.000469	0.000506	0.000515	0.000514	0.00051	0.000513	0.000503
0.000541	0.000573	0.000529	0.000547	0.000503	0.000539	0.000544	0.000558	0.000542	0.000557	0.000553
0.000595	0.000626	0.000581	0.000591	0.000546	0.000577	0.000581	0.000604	0.000573	0.000597	0.000582
0.000613	0.000628	0.000598	0.000602	0.000582	0.0006	0.000599	0.000597	0.000569	0.000595	0.000572
0.000602	0.000625	0.000587	0.000584	0.000587	0.000581	0.000581	0.000585	0.000572	0.000594	0.00057
0.000578	0.000604	0.000567	0.000555	0.000574	0.000549	0.000562	0.000554	0.000543	0.00058	0.000546
0.000537	0.000583	0.000533	0.000513	0.000562	0.000509	0.000524	0.000574	0.000558	0.000605	0.000563
0.000513	0.000572	0.000525	0.000501	0.000558	0.000491	0.000503	0.000572	0.000537	0.000596	0.000539
0.000455	0.000506	0.000465	0.000444	0.000517	0.000446	0.00045	0.000519	0.000487	0.000543	0.000483
0.000415	0.000485	0.000444	0.000423	0.000541	0.000435	0.000453	0.000539	0.000528	0.000581	0.000509
0.000432	0.000506	0.000464	0.000448	0.000569	0.000466	0.000479	0.000547	0.000519	0.000582	0.000503
0.000367	0.000454	0.000401	0.00039	0.000533	0.00042	0.000434	0.000506	0.000491	0.000544	0.000465
0.00031	0.000423	0.000347	0.000347	0.000503	0.000395	0.000406	0.000463	0.000471	0.000507	0.000434
0.000286	0.000407	0.000326	0.000336	0.000497	0.000375	0.000391	0.000494	0.000496	0.000531	0.000458
0.00031	0.000409	0.00035	0.000367	0.000517	0.000402	0.000428	0.000513	0.000494	0.000535	0.000453
0.000358	0.000437	0.000398	0.000418	0.000546	0.000453	0.000479	0.000534	0.000524	0.000557	0.000476
0.000415	0.000468	0.000445	0.000472	0.000577	0.000505	0.000527	0.000513	0.000508	0.000541	0.000448
0.000411	0.000445	0.000431	0.000454	0.000553	0.000488	0.000507	0.000497	0.000499	0.000528	0.000447
0.000402	0.000438	0.00042	0.000445	0.000543	0.000483	0.000498	0.000486	0.000492	0.000521	0.000445
0.000419	0.000441	0.000418	0.00044	0.000499	0.000468	0.000464	0.000432	0.000436	0.00046	0.000391
0.00039	0.000408	0.00039	0.000413	0.000457	0.000426	0.000419	0.000414	0.000414	0.000434	0.000379
0.000397	0.000407	0.000396	0.000409	0.000436	0.000421	0.000412	0.000395	0.000392	0.000412	0.000359
0.000416	0.000402	0.000412	0.000418	0.000434	0.000422	0.000411	0.000403	0.000397	0.00042	0.000371
0.000452	0.00043	0.000441	0.000443	0.000453	0.000441	0.000433	0.000397	0.000409	0.000421	0.000383
0.000435	0.000429	0.000422	0.000421	0.000437	0.000429	0.00041	0.000396	0.000425	0.000425	0.000403
0.000407	0.000401	0.000389	0.000386	0.00041	0.000397	0.000374	0.000379	0.000398	0.000394	0.000379
0.000376	0.000375	0.000369	0.000363	0.00039	0.000368	0.000357	0.000367	0.000391	0.000378	0.000378
0.000379	0.000384	0.000369	0.000371	0.000388	0.000367	0.000357	0.000357	0.00038	0.000358	0.000357
0.000419	0.000421	0.000421	0.000417	0.000434	0.0004	0.000398	0.000399	0.000422	0.000401	0.000396
0.000456	0.000456	0.000458	0.000451	0.000476	0.00044	0.00044	0.000445	0.000455	0.000443	0.000451
0.00049	0.000486	0.00049	0.000475	0.00051	0.000476	0.000477	0.000474	0.000488	0.000482	0.000487
0.000515	0.000515	0.000519	0.000508	0.00054	0.000498	0.000507	0.000502	0.000518	0.00051	0.000514
0.000547	0.000568	0.000572	0.000574	0.000598	0.000528	0.000562	0.000555	0.000575	0.000576	0.000572
0.000534	0.000564	0.000566	0.000567	0.000585	0.000518	0.000557	0.000547	0.00055	0.000557	0.000538
0.000509	0.00054	0.000543	0.000545	0.000558	0.000491	0.00053	0.000511	0.000519	0.000526	0.000502
0.000485	0.000519	0.00052	0.000524	0.000537	0.000467	0.000508	0.000489	0.000496	0.000503	0.000482
0.00045	0.000486	0.00048	0.000483	0.000494	0.000432	0.000465	0.000453	0.000454	0.000464	0.000445
0.000399	0.000439	0.000431	0.000428	0.000452	0.000388	0.000423	0.00041	0.000414	0.000426	0.000409
0.000351	0.000392	0.000373	0.000374	0.000393	0.00034	0.000373	0.000359	0.000361	0.000373	0.000356
0.000283	0.000318	0.000307	0.00031	0.000321	0.000271	0.000306	0.00029	0.000297	0.000303	0.000279
0.000214	0.000248	0.000241	0.000246	0.000251	0.000204	0.000241	0.000228	0.000233	0.000235	0.000211
0.000164	0.000192	0.000187	0.000193	0.000194	0.000159	0.000186	0.000172	0.000176	0.00018	0.000157
8.43e-05	9.3e-05	8.56e-05	8.44e-05	9.37e-05	8.07e-05	8.8e-05	7.33e-05	7.04e-05	6.89e-05	5.36e-05
2.48e-05	3.06e-05	2.29e-05	2.29e-05	2.84e-05	2.67e-05	2.5e-05	2.13e-05	2.26e-05	2.05e-05	1.75e-05
4.06e-06	8.49e-06	3.16e-06	4.5e-06	5.79e-06	5.37e-06	3.87e-06	6.43e-06	3.7e-06	2.89e-06	4.93e-06
9.22e-06	9.45e-06	1.02e-05	1.53e-05	5.37e-06	1.01e-05	9.26e-06	9.29e-06	7.04e-06	7.54e-06	7.08e-06
9.22e-06	9.45e-06	1.02e-05	1.53e-05	5.37e-06	1.01e-05	9.26e-06	9.29e-06	7.04e-06	7.54e-06	7.08e-06
9.22e-06	9.45e-06	1.02e-05	1.53e-05	5.37e-06	1.01e-05	9.26e-06	9.29e-06	7.04e-06	7.54e-06	7.08e-06
1.28e-05	1.09e-05	1.38e-05	1.82e-05	8.49e-06	1.2e-05	1.14e-05	1.16e-05	9.87e-06	9.22e-06	9.82e-06
1.76e-05	1.71e-05	1.71e-05	2.07e-05	1.19e-05	1.51e-05	1.51e-05	1.16e-05	1.13e-05	1.04e-05	1.28e-05
2.06e-05	1.86e-05	1.88e-05	2.43e-05	1.5e-05	1.74e-05	1.83e-05	1.26e-05	1.25e-05	1.24e-05	1.63e-05
1.85e-05	1.42e-05	1.64e-05	2.05e-05	1.4e-05	1.37e-05	1.62e-05	1.05e-05	1.11e-05	1.1e-05	1.43e-05
1.85e-05	1.42e-05	1.64e-05	2.05e-05	1.4e-05	1.37e-05	1.62e-05	1.05e-05	1.11e-05	1.1e-05	1.43e-05
5.05e-05	4.91e-05	4.72e-05	5.22e-05	4.86e-05	4.62e-05	4.8e-05	4.46e-05	4.18e-05	4.11e-05	4.26e-05
7.02e-05	6.57e-05	6.48e-05	7.17e-05	6.45e-05	6.61e-05	6.3e-05	5.98e-05	5.69e-05	5.75e-05	5.77e-05
6.31e-05	6.06e-05	5.7e-05	6.02e-05	6.02e-05	5.97e-05	5.58e-05	5.26e-05	5.12e-05	5.14e-05	5.26e-05
0.000114	0.000112	0.000111	0.000113	0.000117	0.000117	0.00011	0.000114	0.000111	0.00011	0.00011
0.000173	0.000166	0.00016	0.000154	0.000176	0.000171	0.000166	0.000171	0.000165	0.000169	0.000167
0.000206	0.000206	0.000194	0.000191	0.000203	0.000213	0.000205	0.000208	0.000197	0.000206	0.000199
0.000238	0.000249	0.000235	0.000232	0.000239	0.000256	0.000247	0.000246	0.000238	0.000246	0.00024
0.000255	0.000263	0.000254	0.000248	0.000253	0.000274	0.000257	0.000264	0.000251	0.00026	0.000254
0.000292	0.000304	0.000283	0.000284	0.000291	0.000314	0.000294	0.000309	0.000296	0.000306	0.000295
0.000327	0.000332	0.000312	0.000312	0.000347	0.000364	0.000329	0.000398	0.000358	0.000391	0.000358
0.000322	0.000326	0.0003	0.000306	0.000338	0.000364	0.000328	0.000407	0.000377	0.000409	0.000378
0.000335	0.000349	0.00031	0.000314	0.000354	0.000381	0.000345	0.000432	0.000395	0.000428	0.000396
0.00038	0.000397	0.00035	0.000356	0.00041	0.000434	0.000391	0.000475	0.000443	0.000476	0.000447
0.00035	0.000368	0.000319	0.000322	0.00039	0.000424	0.000374	0.000454	0.000428	0.000463	0.000434
0.000303	0.00033	0.00028	0.000288	0.000346	0.000384	0.000328	0.000409	0.000388	0.000416	0.000392
0.000328	0.000351	0.000307	0.000317	0.000384	0.000411	0.000353	0.00045	0.000417	0.000435	0.000415
0.000328	0.000336	0.000302	0.000313	0.000383	0.000402	0.000344	0.000451	0.00041	0.000427	0.000408
0.000354	0.000367	0.000328	0.000338	0.000409	0.000427	0.000372	0.000477	0.000436	0.000455	0.000431
0.000339	0.000343	0.000322	0.00033	0.000388	0.000414	0.000355	0.000457	0.000422	0.000435	0.000422
0.000345	0.000377	0.000338	0.000347	0.000379	0.000416	0.000364	0.000402	0.000397	0.000389	0.000398
0.000362	0.000398	0.000365	0.000364	0.000401	0.000426	0.000384	0.000407	0.000393	0.000388	0.00039
0.00036	0.000398	0.000379	0.000368	0.00042	0.00043	0.000389	0.000413	0.000412	0.0004	0.0004
0.000401	0.000431	0.000426	0.000413	0.000443	0.000463	0.000424	0.000448	0.000443	0.000431	0.000425
0.000421	0.000432	0.000446	0.00044	0.000456	0.000456	0.000429	0.00046	0.000444	0.000435	0.000428
0.000452	0.000457	0.000477	0.00047	0.000476	0.000476	0.000457	0.000483	0.000465	0.000455	0.000453
0.000482	0.000481	0.000504	0.000493	0.000473	0.000486	0.00048	0.000496	0.000489	0.000478	0.000459
0.00048	0.000475	0.0005	0.00049	0.000469	0.000484	0.000479	0.000485	0.000487	0.000465	0.000435
0.000446	0.000443	0.000465	0.000456	0.000437	0.000449	0.000448	0.000448	0.000453	0.000426	0.000402
0.00045	0.00045	0.000467	0.000452	0.000447	0.000448	0.000455	0.00045	0.000452	0.000427	0.00039
0.000435	0.000419	0.000449	0.000435	0.000433	0.000431	0.000442	0.000443	0.000446	0.00042	0.000383
0.000439	0.00041	0.00045	0.000439	0.000426	0.000433	0.000439	0.000442	0.000448	0.000424	0.000395
0.00044	0.000396	0.000443	0.000447	0.000399	0.00043	0.000443	0.00044	0.00043	0.000411	0.000385
0.000375	0.00034	0.000378	0.000384	0.000338	0.000362	0.000381	0.000384	0.000368	0.000352	0.000327
0.000373	0.000354	0.000371	0.000374	0.000332	0.000365	0.000383	0.00037	0.000362	0.000339	0.000313
0.000389	0.000366	0.000391	0.000385	0.000348	0.000377	0.000402	0.000376	0.00037	0.000347	0.000315
0.000324	0.000298	0.000317	0.000314	0.000306	0.000313	0.000337	0.000303	0.000294	0.000277	0.000271
0.000294	0.000274	0.000287	0.000282	0.000277	0.000281	0.000305	0.000281	0.000266	0.000261	0.000261
0.000296	0.000272	0.00029	0.000285	0.000278	0.000281	0.000309	0.000289	0.00027	0.000268	0.00027
0.000268	0.000247	0.000265	0.000261	0.000251	0.000255	0.000283	0.000261	0.00024	0.000241	0.00025
0.000246	0.000221	0.00024	0.000235	0.000224	0.000224	0.000256	0.000234	0.00021	0.00021	0.000219
0.000203	0.000185	0.000199	0.000193	0.000186	0.000182	0.000211	0.000191	0.000168	0.000164	0.00017
0.000171	0.000159	0.000165	0.000153	0.000161	0.000144	0.000169	0.000146	0.000134	0.00013	0.000137
0.000208	0.000198	0.000201	0.000194	0.000197	0.000185	0.000203	0.000185	0.000178	0.000169	0.00018
0.000199	0.000185	0.000196	0.000186	0.000181	0.000174	0.000188	0.000182	0.000169	0.000163	0.00018
0.000172	0.000163	0.00017	0.00017	0.000163	0.000162	0.000165	0.000174	0.000161	0.000156	0.000176
0.00019	0.000192	0.000193	0.00019	0.000187	0.000182	0.000188	0.000192	0.00019	0.000179	0.000195
0.000194	0.000197	0.000195	0.00019	0.00019	0.000185	0.000194	0.000197	0.000197	0.000186	0.000202
0.000221	0.000217	0.000219	0.00021	0.000215	0.000213	0.000217	0.000211	0.000213	0.000203	0.000211
0.000227	0.000222	0.000223	0.000214	0.000219	0.000221	0.000223	0.000219	0.000221	0.00021	0.000219
0.000241	0.000234	0.000238	0.00023	0.000228	0.000235	0.000236	0.000232	0.000238	0.000225	0.000236
0.000302	0.000304	0.000294	0.000293	0.000286	0.000299	0.000303	0.000298	0.000302	0.000287	0.000289
0.000347	0.000363	0.000337	0.000336	0.000338	0.000344	0.000353	0.000346	0.000357	0.000336	0.000327
0.000395	0.000429	0.000396	0.000394	0.000387	0.000404	0.000418	0.000402	0.000391	0.000392	0.000379
0.000539	0.000582	0.000522	0.000534	0.000502	0.000531	0.000533	0.000486	0.000515	0.000494	0.000472
0.000567	0.000614	0.000537	0.000556	0.000529	0.000557	0.000554	0.000514	0.00054	0.000521	0.000497
0.000559	0.000602	0.000528	0.000549	0.000513	0.000553	0.00054	0.000515	0.000533	0.000522	0.000493
0.000602	0.000642	0.000573	0.000595	0.000557	0.000597	0.00058	0.000558	0.00057	0.000561	0.00053
0.00061	0.000664	0.000582	0.000616	0.000574	0.000615	0.000601	0.000583	0.000596	0.000589	0.000562
0.000678	0.000735	0.000662	0.000692	0.000643	0.000686	0.000671	0.000652	0.00067	0.000663	0.000621
0.000685	0.00074	0.000668	0.000697	0.000651	0.000697	0.000677	0.00066	0.000674	0.000674	0.000629
0.000651	0.000699	0.000634	0.000658	0.00062	0.000662	0.000636	0.000608	0.000635	0.000635	0.000596
0.000632	0.000668	0.000615	0.000641	0.000593	0.000646	0.000612	0.000576	0.000603	0.000609	0.000572
0.000571	0.000584	0.000543	0.000565	0.000539	0.000571	0.000543	0.000503	0.000552	0.000533	0.000504
0.000434	0.000432	0.000424	0.000436	0.000434	0.000447	0.00044	0.000427	0.000435	0.000445	0.000421
0.00041	0.000405	0.00041	0.000418	0.000412	0.000422	0.000419	0.000404	0.000403	0.000419	0.000392
0.000391	0.000389	0.000393	0.000403	0.000402	0.000407	0.000406	0.000386	0.000386	0.000402	0.000377
0.000351	0.000348	0.000356	0.000364	0.000362	0.000372	0.000369	0.000347	0.000352	0.000366	0.000343
0.000332	0.00032	0.000337	0.000335	0.000337	0.000343	0.000339	0.000315	0.000325	0.000338	0.000313
0.000306	0.000295	0.000306	0.000306	0.000312	0.000315	0.000315	0.000287	0.000292	0.000309	0.000292
0.000315	0.000296	0.00032	0.000315	0.000329	0.000323	0.000325	0.000304	0.000309	0.000311	0.000299
0.000327	0.000297	0.000333	0.000326	0.000343	0.000331	0.000337	0.00033	0.00032	0.000314	0.000309
0.000344	0.00031	0.000355	0.000347	0.000362	0.000345	0.000353	0.000357	0.00034	0.000333	0.000338
0.000337	0.000292	0.000345	0.000346	0.000346	0.000343	0.00035	0.000353	0.000336	0.000335	0.000335
0.000324	0.000299	0.000336	0.000338	0.000331	0.000338	0.000334	0.000328	0.000324	0.000313	0.000313
0.000308	0.000281	0.000323	0.000321	0.000314	0.000325	0.00032	0.000323	0.000329	0.000312	0.000312
0.000305	0.00028	0.00032	0.000317	0.00031	0.000327	0.000317	0.000318	0.000323	0.00031	0.000308
0.000322	0.000298	0.000338	0.00033	0.000332	0.000348	0.000334	0.000329	0.00033	0.000324	0.000314
0.000319	0.000296	0.000334	0.000329	0.000326	0.000346	0.000336	0.000329	0.000328	0.000318	0.000308
0.000325	0.000305	0.000335	0.000335	0.000323	0.000354	0.000343	0.000336	0.000334	0.000313	0.000308
0.000366	0.000341	0.000375	0.000379	0.000359	0.000396	0.000387	0.000366	0.000369	0.000359	0.00035
0.000344	0.000329	0.000355	0.000364	0.000336	0.000379	0.00037	0.000346	0.000351	0.000349	0.000339
0.000315	0.000293	0.000323	0.00033	0.000306	0.000347	0.000338	0.000318	0.000324	0.000321	0.000307
0.000312	0.00031	0.000326	0.000324	0.000318	0.00035	0.000344	0.000349	0.000337	0.000337	0.000336
0.000341	0.000333	0.000353	0.000346	0.000358	0.000368	0.000373	0.000382	0.000367	0.000363	0.000365
0.000349	0.000344	0.000357	0.000351	0.00037	0.000366	0.000379	0.000377	0.000362	0.000361	0.000361
0.000354	0.000347	0.000364	0.00036	0.000376	0.000368	0.000382	0.000382	0.000366	0.000363	0.000365
0.000339	0.000337	0.000348	0.000353	0.000357	0.00035	0.000365	0.000373	0.00036	0.00035	0.000356
0.00037	0.000383	0.000385	0.000394	0.000406	0.000395	0.000403	0.000404	0.000397	0.000387	0.000385
0.000335	0.000345	0.000352	0.000359	0.000384	0.000358	0.000363	0.000371	0.000366	0.000361	0.000363
0.000274	0.000306	0.000289	0.0003	0.000328	0.000299	0.000302	0.000324	0.000314	0.000305	0.00031
0.000281	0.000304	0.000293	0.000305	0.000334	0.000301	0.000304	0.000329	0.000321	0.000315	0.000321
0.00032	0.000354	0.000337	0.000347	0.000374	0.000347	0.000349	0.000371	0.000365	0.000362	0.000366
0.000345	0.000371	0.000359	0.000372	0.00039	0.000364	0.000358	0.00036	0.000368	0.000359	0.000354
0.000339	0.000358	0.000358	0.00036	0.000387	0.000366	0.00035	0.000377	0.000384	0.000373	0.000377
0.000339	0.000361	0.000368	0.000364	0.000387	0.000376	0.00035	0.0004	0.000409	0.000391	0.000399
0.000345	0.000381	0.00039	0.000373	0.000406	0.00039	0.000365	0.000454	0.000466	0.000448	0.000453
0.000347	0.000383	0.00039	0.00037	0.000408	0.000384	0.000366	0.000461	0.00047	0.000457	0.000466
0.000324	0.00036	0.000365	0.000342	0.000392	0.000356	0.000342	0.000466	0.000461	0.000451	0.000463
0.000368	0.00043	0.000419	0.0004	0.000455	0.000415	0.000403	0.000519	0.000512	0.0005	0.000487
0.000394	0.000447	0.000447	0.000424	0.000479	0.000441	0.000433	0.000543	0.000536	0.000523	0.000506
0.000431	0.000482	0.000483	0.000462	0.000516	0.000488	0.000479	0.000582	0.000568	0.000553	0.000532
0.000495	0.000552	0.000584	0.000565	0.00055	0.000571	0.00058	0.000605	0.000636	0.000542	0.000501
0.000523	0.000583	0.000615	0.000592	0.000542	0.000599	0.000609	0.000604	0.000641	0.000528	0.000465
0.000505	0.000571	0.000592	0.00058	0.000506	0.00058	0.000592	0.000552	0.000594	0.000479	0.000396
0.000575	0.000631	0.000647	0.000636	0.000517	0.000618	0.000633	0.000548	0.00059	0.000478	0.000394
0.000562	0.000591	0.000622	0.000624	0.000494	0.000604	0.00062	0.000486	0.000529	0.000408	0.000326
0.000559	0.000582	0.000622	0.000626	0.000488	0.00061	0.00062	0.000474	0.000516	0.000385	0.000309
0.000566	0.000548	0.000648	0.00065	0.000485	0.000635	0.000649	0.000451	0.000487	0.000347	0.000273
0.000538	0.000477	0.000626	0.000627	0.000463	0.000619	0.000631	0.000433	0.000473	0.000331	0.000283
0.000543	0.000482	0.000627	0.000632	0.000449	0.000617	0.000633	0.000436	0.000461	0.000322	0.00027
0.000562	0.000489	0.000653	0.000656	0.000501	0.000636	0.000657	0.000465	0.000498	0.000362	0.000294
0.000506	0.000412	0.000554	0.00055	0.00048	0.000568	0.00056	0.000427	0.000426	0.000362	0.000321
0.000439	0.000342	0.000486	0.000483	0.00045	0.000511	0.000495	0.000394	0.000387	0.000338	0.000321
0.000468	0.000382	0.00052	0.000516	0.000486	0.000565	0.000539	0.000437	0.000432	0.000363	0.000374
0.000443	0.000364	0.000501	0.000503	0.000502	0.000563	0.000542	0.000444	0.00044	0.000352	0.000379
0.000458	0.000393	0.000514	0.000514	0.000516	0.000589	0.000566	0.000493	0.000494	0.000403	0.000422
0.000523	0.000436	0.000599	0.000585	0.000577	0.000683	0.000656	0.000593	0.000589	0.000498	0.000501
0.00054	0.000486	0.000593	0.000577	0.000588	0.000681	0.000654	0.000596	0.000616	0.000523	0.000525
0.000518	0.000475	0.000558	0.000542	0.000547	0.00066	0.000632	0.0006	0.000631	0.000543	0.000541
0.000517	0.000484	0.000562	0.000544	0.000576	0.000677	0.000645	0.000611	0.000668	0.000572	0.000573
0.00046	0.000478	0.000518	0.000499	0.000531	0.000659	0.000622	0.000557	0.000632	0.000503	0.000519
0.000414	0.000455	0.000479	0.000472	0.0005	0.000624	0.0006	0.000566	0.000629	0.00049	0.000505
0.000413	0.000453	0.000478	0.000472	0.000504	0.000625	0.000608	0.000585	0.000647	0.000505	0.000514
0.000361	0.00039	0.00042	0.000417	0.000455	0.000551	0.000547	0.00054	0.000596	0.000479	0.000465
0.000315	0.000346	0.000372	0.000373	0.000436	0.000538	0.000527	0.000585	0.000631	0.000537	0.000512
0.000347	0.000381	0.000392	0.000407	0.000444	0.000547	0.000546	0.000565	0.000591	0.000508	0.000492
0.000297	0.00036	0.000316	0.000348	0.000406	0.000469	0.00047	0.000479	0.000518	0.000438	0.000425
0.000251	0.000309	0.000269	0.000301	0.000353	0.000413	0.000412	0.000454	0.000478	0.000411	0.000402
0.000263	0.000323	0.000277	0.000305	0.000355	0.000392	0.000397	0.000402	0.000418	0.000351	0.000343
0.000218	0.000273	0.00023	0.000256	0.000299	0.000332	0.000335	0.000343	0.000349	0.000288	0.000283
0.000219	0.000244	0.000212	0.000237	0.000253	0.000286	0.00029	0.000327	0.00032	0.000284	0.000284
0.000229	0.00025	0.000214	0.000238	0.000255	0.00028	0.000285	0.000319	0.00031	0.000296	0.00029
0.000246	0.000248	0.00022	0.000247	0.000267	0.000287	0.000306	0.000344	0.00034	0.000328	0.000327
0.000256	0.000256	0.000231	0.000257	0.00028	0.000292	0.000316	0.00035	0.000345	0.000337	0.000336
0.000247	0.000242	0.000224	0.000246	0.000257	0.000257	0.000281	0.000273	0.000272	0.000265	0.000258
0.000255	0.000245	0.000239	0.000254	0.000294	0.000274	0.000286	0.000292	0.000313	0.0003	0.000291
0.000309	0.000301	0.000292	0.000302	0.000334	0.000322	0.000338	0.000335	0.000366	0.000353	0.000351
0.00033	0.000314	0.000309	0.000319	0.000365	0.000355	0.000367	0.000362	0.000398	0.000383	0.000383
0.000338	0.000314	0.00031	0.000314	0.00038	0.000373	0.000386	0.000393	0.00042	0.000407	0.000402
0.000365	0.000329	0.000334	0.000336	0.000412	0.000404	0.000416	0.000425	0.000453	0.000438	0.000435
0.000339	0.000301	0.000307	0.000308	0.000388	0.000375	0.000388	0.000397	0.000418	0.000407	0.000404
0.00035	0.000319	0.000325	0.000326	0.000394	0.000382	0.000411	0.0004	0.000421	0.000404	0.0004
0.00033	0.00032	0.000318	0.000311	0.000366	0.000367	0.000384	0.00034	0.000354	0.000345	0.000338
0.000376	0.00037	0.000371	0.000359	0.000423	0.000415	0.00043	0.000393	0.0004	0.000383	0.000376
0.000408	0.000408	0.0004	0.000391	0.000476	0.000443	0.000469	0.000448	0.000456	0.000442	0.000431
0.000405	0.000406	0.000395	0.000376	0.000467	0.000429	0.000459	0.000445	0.000452	0.000441	0.000423
0.000356	0.000362	0.000351	0.000328	0.000436	0.000387	0.000414	0.000417	0.000414	0.000406	0.000382
0.000342	0.000362	0.000346	0.000324	0.000432	0.000366	0.000399	0.000408	0.000408	0.000403	0.000371
0.000325	0.000351	0.000347	0.000321	0.000449	0.000357	0.000388	0.000435	0.00044	0.000436	0.000403
0.000354	0.000381	0.000385	0.000353	0.000493	0.000395	0.000433	0.000473	0.000475	0.000471	0.000424
0.000396	0.000421	0.000428	0.000393	0.00053	0.000436	0.000473	0.000509	0.000505	0.000507	0.000457
0.000401	0.000431	0.000425	0.000399	0.000535	0.00045	0.00047	0.000503	0.000496	0.000506	0.000453
0.000422	0.000438	0.000442	0.000421	0.000583	0.000464	0.000487	0.00055	0.000547	0.000553	0.000498
0.000431	0.000431	0.000443	0.00043	0.00058	0.000466	0.000491	0.000543	0.000553	0.000566	0.0005
0.000425	0.000424	0.000445	0.000424	0.000556	0.00045	0.000482	0.000501	0.000515	0.000526	0.000465
0.000427	0.000428	0.000449	0.000425	0.000561	0.000446	0.000491	0.000512	0.000525	0.000535	0.000485
0.000443	0.000434	0.000462	0.000447	0.000564	0.000451	0.000498	0.000514	0.000525	0.000529	0.000492
0.000441	0.000427	0.000455	0.00044	0.000539	0.000439	0.000484	0.000493	0.0005	0.0005	0.00047
0.000451	0.000445	0.000459	0.000453	0.000504	0.000437	0.00048	0.000457	0.000456	0.000456	0.000433
0.000482	0.000477	0.000481	0.000487	0.000517	0.000444	0.00049	0.000456	0.000464	0.000458	0.000449
0.000536	0.00054	0.000534	0.000545	0.000589	0.000507	0.000554	0.000506	0.000545	0.000524	0.000519
0.000517	0.000496	0.000519	0.000514	0.000579	0.000489	0.00053	0.000501	0.000543	0.000519	0.000518
0.000554	0.000546	0.000559	0.000541	0.000596	0.000532	0.000564	0.000528	0.000554	0.000542	0.000545
0.000522	0.000531	0.000533	0.000508	0.000557	0.000517	0.000534	0.000492	0.000517	0.000506	0.000523
0.000548	0.000548	0.00055	0.000533	0.000575	0.000555	0.000549	0.000535	0.00054	0.000537	0.000535
0.000545	0.000533	0.00053	0.000532	0.000631	0.000596	0.000582	0.000541	0.00055	0.000523	0.000549
0.00054	0.000536	0.000504	0.000523	0.000677	0.000658	0.000633	0.000587	0.000611	0.000571	0.000613
0.000577	0.000572	0.000541	0.000567	0.000725	0.000713	0.000686	0.000623	0.000651	0.000615	0.000651
0.00059	0.000591	0.00055	0.000584	0.00073	0.000725	0.000694	0.000615	0.000651	0.000611	0.000645
0.000554	0.000535	0.00051	0.000532	0.000693	0.000714	0.000668	0.000604	0.00064	0.000602	0.000637
0.000534	0.000498	0.000473	0.000499	0.00065	0.000684	0.000634	0.000584	0.000595	0.000564	0.000593
0.00059	0.000566	0.000489	0.000518	0.00069	0.00071	0.000666	0.000633	0.000651	0.00062	0.00065
0.000573	0.00054	0.00044	0.000477	0.000661	0.000672	0.000636	0.000597	0.000627	0.000591	0.000623
0.000611	0.000575	0.000434	0.000473	0.000685	0.000698	0.000664	0.000615	0.000642	0.000614	0.00064
0.000616	0.000597	0.000435	0.000469	0.000704	0.000697	0.000674	0.00061	0.000659	0.000621	0.000659
0.000634	0.000618	0.000431	0.000449	0.000663	0.000667	0.00063	0.000609	0.000654	0.000646	0.000654
0.000663	0.000637	0.000486	0.000478	0.000636	0.000641	0.000605	0.000565	0.000608	0.000608	0.000596
0.00064	0.000608	0.000457	0.000443	0.000602	0.0006	0.000568	0.000537	0.00058	0.000577	0.00057
0.000667	0.000624	0.000488	0.000467	0.000645	0.000619	0.000591	0.000559	0.000596	0.000605	0.000588
0.000651	0.000635	0.000479	0.000468	0.000638	0.000587	0.000569	0.000548	0.000575	0.000587	0.000569
0.000639	0.000646	0.000496	0.000478	0.000648	0.000589	0.000573	0.000527	0.000556	0.000575	0.000553
0.000597	0.000594	0.000493	0.000474	0.000607	0.00056	0.00055	0.000469	0.000489	0.000513	0.000482
0.000595	0.000584	0.00052	0.000503	0.000623	0.000562	0.000559	0.000476	0.000501	0.000514	0.00048
0.000534	0.000524	0.000503	0.00049	0.000581	0.000511	0.000516	0.000464	0.000491	0.000494	0.000463
0.000475	0.000461	0.000461	0.00045	0.00052	0.000463	0.000471	0.00041	0.00043	0.000435	0.00041
0.000405	0.000396	0.000429	0.000421	0.000444	0.000412	0.000428	0.000362	0.000386	0.00038	0.000359
0.000349	0.000343	0.00037	0.000369	0.000394	0.000348	0.000374	0.000329	0.000345	0.000342	0.000319
0.000318	0.000318	0.000346	0.000348	0.000367	0.000322	0.000346	0.00031	0.000319	0.000319	0.000294
0.000253	0.000253	0.000277	0.000277	0.000298	0.000263	0.000287	0.000264	0.000277	0.000269	0.000254
0.000219	0.00022	0.000242	0.000239	0.000254	0.00023	0.000251	0.000217	0.000234	0.000227	0.000211
0.00017	0.00016	0.000186	0.000187	0.000197	0.000175	0.000198	0.000177	0.000194	0.00018	0.000173
0.000218	0.000254	0.00027	0.000273	0.000262	0.000261	0.000286	0.0002	0.000213	0.000197	0.000199
0.000172	0.000221	0.000226	0.000232	0.000212	0.000226	0.000241	0.000151	0.000164	0.000155	0.000156
0.000196	0.000264	0.000254	0.000258	0.000247	0.00025	0.000269	0.000151	0.000165	0.00016	0.000163
0.000237	0.0003	0.000293	0.000282	0.000283	0.000284	0.000306	0.000192	0.000201	0.000196	0.000195
0.000293	0.00036	0.000349	0.000333	0.000338	0.000337	0.000357	0.000215	0.000213	0.00022	0.000214
0.000297	0.000357	0.000352	0.00033	0.000339	0.000333	0.000365	0.000285	0.000276	0.000288	0.00028
0.000307	0.000367	0.000362	0.00034	0.000351	0.000348	0.000384	0.000295	0.000289	0.000296	0.000287
0.000322	0.000389	0.000382	0.000358	0.000366	0.000365	0.000409	0.000321	0.000313	0.000323	0.000313
0.000388	0.000455	0.000452	0.000431	0.000425	0.000439	0.000489	0.000416	0.000412	0.000428	0.000416
0.000406	0.000468	0.000462	0.000436	0.000434	0.000446	0.000498	0.00045	0.000449	0.000467	0.000455
0.000368	0.000387	0.000393	0.000361	0.000374	0.00038	0.000422	0.000428	0.000439	0.000446	0.000438
0.000392	0.000404	0.000417	0.000385	0.000404	0.000405	0.000446	0.000439	0.000456	0.000454	0.000447
0.000391	0.00037	0.000425	0.000364	0.000435	0.000413	0.00045	0.000433	0.000454	0.000447	0.000436
0.000369	0.000345	0.0004	0.000352	0.00041	0.000397	0.000425	0.00042	0.000436	0.000435	0.000421
0.000378	0.000339	0.000419	0.000368	0.000411	0.000412	0.000425	0.000475	0.000485	0.000485	0.000464
0.000384	0.000332	0.000422	0.000379	0.000432	0.00042	0.000431	0.000421	0.000443	0.000428	0.000416
0.000409	0.000359	0.000446	0.000413	0.00048	0.000429	0.000458	0.000458	0.00048	0.000467	0.000454
0.000392	0.000338	0.000424	0.000393	0.000461	0.000411	0.000433	0.000433	0.000457	0.00044	0.000428
0.000326	0.000271	0.000355	0.00032	0.000403	0.000338	0.000353	0.000337	0.000358	0.000335	0.000326
0.000294	0.000242	0.000325	0.000293	0.000375	0.00031	0.000322	0.000297	0.000314	0.00029	0.000283
0.000245	0.000199	0.000274	0.000248	0.000328	0.000259	0.000271	0.000272	0.00028	0.000264	0.000252
0.000212	0.000173	0.000239	0.000213	0.000288	0.000223	0.000236	0.000256	0.000258	0.00025	0.000237
0.000208	0.00017	0.000215	0.000226	0.000252	0.000196	0.000227	0.000248	0.000243	0.000237	0.000225
0.000224	0.000151	0.000228	0.000235	0.000271	0.000205	0.000239	0.00023	0.000231	0.000225	0.000208
0.000171	0.000104	0.000167	0.000179	0.000271	0.000151	0.000215	0.000164	0.00018	0.000171	0.000147
0.000172	0.00011	0.000169	0.000176	0.00031	0.000154	0.000237	0.000171	0.000188	0.000201	0.000149
0.000149	8.59e-05	0.000147	0.000143	0.000269	0.000139	0.000207	0.000136	0.000152	0.000168	0.000112
0.000176	0.000112	0.000174	0.00017	0.000298	0.000167	0.000236	0.000163	0.000183	0.000195	0.000139
0.000188	0.000121	0.000186	0.000182	0.000311	0.000179	0.000247	0.000173	0.000192	0.000204	0.00015
0.000233	0.000193	0.000249	0.000242	0.000373	0.000223	0.000316	0.000253	0.000269	0.00028	0.000233
0.000275	0.000256	0.0003	0.000297	0.000444	0.000301	0.0004	0.000346	0.000361	0.000377	0.000317
0.00028	0.000279	0.000312	0.000306	0.000473	0.000335	0.000436	0.000363	0.000376	0.000387	0.000326
0.000271	0.000294	0.000301	0.000285	0.000454	0.000354	0.000438	0.000393	0.000403	0.000418	0.000356
0.000248	0.0003	0.000274	0.000265	0.000425	0.000336	0.000421	0.000401	0.000417	0.000421	0.000371
0.000278	0.000335	0.000294	0.000292	0.000411	0.000365	0.000434	0.000417	0.00043	0.000429	0.000389
0.00029	0.000354	0.000308	0.00032	0.000386	0.000393	0.000432	0.000441	0.000431	0.000418	0.000392
0.000313	0.000357	0.000334	0.000353	0.000404	0.000432	0.000464	0.000469	0.000448	0.000419	0.000386
0.000342	0.000366	0.000363	0.000389	0.000433	0.000465	0.000495	0.000494	0.000464	0.000437	0.000398
0.000369	0.000415	0.000399	0.00043	0.00048	0.000501	0.000533	0.000539	0.000525	0.000494	0.000448
0.000345	0.000364	0.000357	0.000391	0.000435	0.000479	0.000489	0.000478	0.000466	0.000436	0.000382
0.000314	0.000311	0.000314	0.000344	0.000373	0.000413	0.000417	0.000395	0.000381	0.00035	0.00031
0.000363	0.000337	0.000354	0.000382	0.000387	0.000437	0.000435	0.000423	0.000416	0.000387	0.000343
0.000394	0.000352	0.000396	0.000422	0.000414	0.000451	0.000456	0.000432	0.00043	0.000396	0.000357
0.000425	0.000398	0.000435	0.000458	0.000445	0.000475	0.00048	0.000452	0.000454	0.000409	0.000376
0.000397	0.00037	0.000414	0.000433	0.000416	0.000447	0.000451	0.000423	0.000425	0.000371	0.000353
0.000385	0.000363	0.0004	0.000409	0.000391	0.000422	0.000425	0.00039	0.000402	0.000346	0.000344
0.000356	0.000352	0.000367	0.00037	0.000357	0.000377	0.000383	0.000357	0.000379	0.000339	0.000348
0.000334	0.000348	0.000338	0.00034	0.000328	0.000348	0.000354	0.000341	0.000362	0.000328	0.000343
0.000315	0.000307	0.000309	0.000305	0.000282	0.000313	0.000325	0.0003	0.000309	0.000277	0.000297
0.000306	0.000299	0.000299	0.000295	0.000266	0.000296	0.00031	0.000292	0.000302	0.00027	0.00029
0.000346	0.000356	0.000333	0.000335	0.000296	0.000336	0.000346	0.000327	0.000347	0.000303	0.00033
0.000362	0.000377	0.000349	0.000358	0.000326	0.000353	0.000367	0.000353	0.000375	0.000314	0.000362
0.000329	0.000352	0.000313	0.000323	0.000294	0.000315	0.000326	0.000314	0.000332	0.000273	0.00032
0.000345	0.000368	0.000333	0.000348	0.00033	0.000357	0.000365	0.000359	0.000373	0.000332	0.000368
0.000448	0.000468	0.000433	0.000453	0.000454	0.000479	0.000476	0.000473	0.000494	0.000444	0.00049
0.000482	0.000498	0.000466	0.000487	0.000481	0.000512	0.000512	0.000508	0.000526	0.000484	0.000523
0.000531	0.00055	0.000518	0.000538	0.000527	0.000559	0.000561	0.000552	0.000566	0.000533	0.000567
0.000543	0.000565	0.000536	0.000555	0.000533	0.000571	0.000573	0.000568	0.000582	0.000541	0.000569
0.000584	0.000622	0.000585	0.000607	0.000589	0.000629	0.000619	0.000626	0.000632	0.000592	0.000613
0.000683	0.000732	0.000688	0.000713	0.000704	0.000736	0.000719	0.000726	0.000717	0.000682	0.000715
0.000672	0.000708	0.000682	0.000701	0.000706	0.000733	0.000714	0.000729	0.000706	0.000681	0.000707
0.000651	0.000684	0.000657	0.000671	0.000678	0.000699	0.000686	0.000705	0.00067	0.000672	0.000678
0.000687	0.000723	0.000695	0.00069	0.00071	0.000744	0.000735	0.000766	0.000721	0.000728	0.000741
0.000644	0.000675	0.000644	0.000638	0.000652	0.000679	0.000673	0.000692	0.000649	0.000652	0.000671
0.000535	0.000569	0.000537	0.000527	0.000519	0.000548	0.000557	0.000574	0.000522	0.000545	0.000541
0.000497	0.000529	0.000499	0.000484	0.000482	0.000512	0.000516	0.000538	0.000489	0.000511	0.000506
0.000453	0.000487	0.000453	0.000439	0.000444	0.000472	0.000472	0.000497	0.000456	0.000466	0.000466
0.000437	0.000472	0.000435	0.000416	0.000435	0.000458	0.000458	0.000469	0.000439	0.000449	0.000459
0.00038	0.000408	0.000372	0.000349	0.00037	0.000393	0.000399	0.000402	0.000381	0.000389	0.000407
0.000296	0.000305	0.000285	0.000262	0.00027	0.000309	0.000312	0.000321	0.000311	0.000313	0.000318
0.000255	0.000262	0.000249	0.000225	0.000231	0.00026	0.00027	0.000272	0.000269	0.00027	0.000274
0.000207	0.000216	0.000207	0.000184	0.000186	0.000221	0.000223	0.000225	0.000227	0.000221	0.000229
0.000145	0.000146	0.000138	0.000137	0.000127	0.000148	0.000144	0.000139	0.000151	0.000141	0.00014
0.000124	0.000123	0.000117	0.000113	9.95e-05	0.000121	0.00012	0.000118	0.000127	0.000118	0.000118
0.000104	0.000104	9.84e-05	9.44e-05	8.33e-05	0.000105	9.98e-05	9.79e-05	0.000108	9.59e-05	0.000101
9.87e-05	0.000103	9.45e-05	9.31e-05	8.42e-05	0.000101	9.58e-05	9.01e-05	0.000101	8.92e-05	9.27e-05
0.000128	0.000129	0.000126	0.00012	0.000122	0.000129	0.000133	0.000117	0.000136	0.000123	0.000123
0.00015	0.000159	0.000154	0.000146	0.000145	0.000153	0.000155	0.000142	0.000159	0.000143	0.000142
0.000159	0.000167	0.000167	0.000156	0.000163	0.000168	0.000171	0.00016	0.000175	0.00016	0.000157
0.000174	0.000189	0.000181	0.000168	0.000182	0.000182	0.000186	0.000169	0.000191	0.000174	0.000173
0.000196	0.000208	0.000202	0.000192	0.000198	0.000211	0.000209	0.000192	0.000216	0.000202	0.000199
0.00025	0.00027	0.000253	0.00023	0.00026	0.000276	0.000268	0.000251	0.000275	0.000264	0.000258
0.00027	0.000289	0.000276	0.000252	0.000284	0.000296	0.000287	0.000273	0.000296	0.000285	0.000278
0.000314	0.000337	0.000321	0.000298	0.000328	0.000342	0.00033	0.000328	0.000349	0.000341	0.00033
0.000338	0.000357	0.000344	0.000321	0.000354	0.000367	0.000356	0.000356	0.000376	0.000367	0.00036
0.000356	0.000381	0.000368	0.000338	0.000396	0.000403	0.0004	0.000406	0.000426	0.000417	0.000411
0.000347	0.000387	0.000351	0.000335	0.000399	0.000425	0.000395	0.000437	0.000433	0.000431	0.000426
0.000311	0.000344	0.000307	0.0003	0.000369	0.000392	0.00036	0.000412	0.0004	0.000411	0.0004
0.000356	0.000379	0.000346	0.000352	0.000404	0.00043	0.000399	0.000454	0.000442	0.000453	0.000446
0.000374	0.000384	0.000356	0.00037	0.000426	0.000442	0.000404	0.000465	0.000459	0.000463	0.000449
0.000406	0.000414	0.000388	0.0004	0.000466	0.000469	0.000437	0.000496	0.00049	0.000494	0.000487
0.00042	0.000415	0.000399	0.000428	0.000465	0.000456	0.000438	0.000485	0.000485	0.000481	0.00047
0.000458	0.000465	0.000439	0.00047	0.000497	0.000513	0.000489	0.000531	0.000534	0.000533	0.000524
0.000428	0.000434	0.000406	0.000439	0.000476	0.00048	0.000462	0.000501	0.000498	0.000495	0.000489
0.000428	0.000431	0.000407	0.000443	0.000475	0.000482	0.00046	0.000494	0.000497	0.000492	0.00048
0.000414	0.000411	0.000388	0.000427	0.000432	0.000445	0.000417	0.00045	0.00045	0.000444	0.000432
0.000412	0.000391	0.000397	0.000427	0.000419	0.000421	0.000418	0.000428	0.000443	0.000437	0.000429
0.000423	0.000393	0.000408	0.000432	0.000419	0.000427	0.000428	0.000433	0.000457	0.000445	0.00044
0.000401	0.000371	0.000385	0.000401	0.0004	0.000405	0.000403	0.0004	0.000422	0.00041	0.000403
0.000397	0.000379	0.000386	0.000394	0.000392	0.000409	0.000417	0.0004	0.000411	0.000414	0.000415
0.000373	0.000355	0.000367	0.000371	0.000372	0.000395	0.000401	0.00039	0.000397	0.000396	0.00039
0.000332	0.000306	0.000336	0.00034	0.000341	0.000371	0.000367	0.000374	0.000373	0.00037	0.000381
0.000298	0.000256	0.000299	0.000302	0.000307	0.00032	0.000323	0.000334	0.00033	0.000329	0.000337
0.000311	0.00026	0.000317	0.000317	0.000308	0.000327	0.000326	0.000336	0.000339	0.000335	0.000344
0.000327	0.000284	0.000329	0.000325	0.000318	0.00034	0.000348	0.000352	0.000355	0.000352	0.000361
0.000347	0.000305	0.000339	0.00034	0.000339	0.000362	0.000373	0.000372	0.000367	0.000371	0.000371
0.000351	0.000309	0.000335	0.00034	0.000323	0.00037	0.00036	0.000376	0.000354	0.000367	0.000353
0.000359	0.000323	0.000343	0.00035	0.000332	0.000375	0.000366	0.000381	0.000354	0.000364	0.000346
0.000347	0.00032	0.000334	0.00034	0.000323	0.000361	0.000357	0.000371	0.000349	0.000361	0.000341
0.000341	0.000312	0.000324	0.000339	0.000317	0.000351	0.000341	0.000368	0.00034	0.000344	0.000316
0.000363	0.00035	0.000349	0.000358	0.00034	0.000368	0.000356	0.000375	0.000351	0.000347	0.000318
0.000362	0.000361	0.00034	0.000348	0.000331	0.000379	0.000365	0.000396	0.000367	0.000375	0.000334
0.000366	0.000379	0.000342	0.000345	0.00034	0.000387	0.00037	0.00041	0.000379	0.000382	0.00034
0.000374	0.000387	0.000351	0.00035	0.000355	0.000405	0.000388	0.000414	0.000385	0.000394	0.000347
0.000384	0.000389	0.000364	0.000365	0.000378	0.000416	0.000401	0.000419	0.000393	0.000407	0.000358
0.000373	0.000372	0.00036	0.000362	0.000365	0.000406	0.00039	0.000405	0.000389	0.0004	0.000361
0.000363	0.000368	0.000357	0.000352	0.000373	0.000387	0.000384	0.000376	0.000376	0.000376	0.000349
0.000372	0.000374	0.00037	0.000361	0.000391	0.000394	0.000386	0.000368	0.000379	0.000381	0.000357
0.000388	0.000376	0.00038	0.000363	0.000403	0.000412	0.000399	0.000381	0.000385	0.000384	0.000359
0.000366	0.000354	0.000365	0.000332	0.000392	0.0004	0.000391	0.000373	0.000386	0.000381	0.000367
0.000391	0.000368	0.000382	0.00036	0.000415	0.000416	0.000407	0.000387	0.0004	0.000401	0.000388
0.000441	0.000425	0.000434	0.000408	0.000473	0.000449	0.000447	0.000411	0.000429	0.000426	0.000417
0.000491	0.000454	0.000484	0.00047	0.000519	0.000495	0.000491	0.000431	0.000461	0.000464	0.000451
0.000503	0.000463	0.000492	0.000483	0.000527	0.000502	0.000497	0.000442	0.000474	0.000473	0.000459
0.000485	0.000442	0.00047	0.000462	0.000498	0.000482	0.000478	0.000433	0.00046	0.000455	0.000443
0.000537	0.000491	0.000519	0.000515	0.000546	0.000528	0.00053	0.000488	0.000506	0.000503	0.000496
0.000573	0.000522	0.000554	0.000552	0.000571	0.000556	0.000558	0.000523	0.000531	0.000533	0.00052
0.000622	0.000569	0.00061	0.000615	0.000619	0.000617	0.000623	0.000588	0.000599	0.000596	0.000577
0.000701	0.000635	0.000712	0.000721	0.000726	0.000718	0.000723	0.000679	0.000711	0.000706	0.000687
0.000734	0.000659	0.00075	0.000768	0.00077	0.000762	0.000761	0.00071	0.000749	0.000749	0.000722
0.000692	0.000612	0.000715	0.000721	0.000733	0.000738	0.000725	0.000683	0.000727	0.000734	0.000703
0.000708	0.000615	0.000734	0.000742	0.000748	0.00076	0.000747	0.000709	0.000745	0.00075	0.000721
0.000673	0.000595	0.0007	0.000698	0.000716	0.000731	0.00072	0.000693	0.000725	0.000723	0.000699
0.000755	0.00068	0.000784	0.000769	0.000805	0.00084	0.000821	0.000785	0.000828	0.000819	0.000804
0.000765	0.000697	0.000803	0.000786	0.000829	0.00085	0.000825	0.000791	0.00083	0.000822	0.000807
0.000731	0.000655	0.000776	0.000754	0.000811	0.000822	0.000792	0.00076	0.0008	0.000791	0.000777
0.000715	0.000617	0.000761	0.000736	0.000803	0.000813	0.000791	0.00075	0.000789	0.000785	0.000777
0.000626	0.000531	0.000666	0.000635	0.000711	0.000716	0.000695	0.000661	0.000689	0.000691	0.000689
0.000516	0.000448	0.000538	0.00051	0.000573	0.000581	0.000564	0.000544	0.000551	0.000557	0.000558
0.000491	0.000416	0.000497	0.000473	0.000524	0.000529	0.000521	0.00051	0.000502	0.000514	0.00052
0.000519	0.000449	0.000516	0.000494	0.000517	0.000528	0.000531	0.000525	0.000509	0.000526	0.000537
0.000531	0.000461	0.000517	0.000499	0.000513	0.00053	0.000541	0.000531	0.000524	0.000536	0.000549
0.000529	0.000455	0.000503	0.000492	0.000525	0.000522	0.000545	0.000543	0.000523	0.000535	0.000554
0.000419	0.00035	0.000385	0.000389	0.000418	0.000393	0.000423	0.00044	0.000402	0.000421	0.000441
0.000394	0.000333	0.000354	0.000361	0.000381	0.000372	0.000401	0.000417	0.000386	0.000405	0.000427
0.000402	0.000349	0.00036	0.000368	0.000375	0.000374	0.000406	0.000425	0.000394	0.000408	0.000424
0.000409	0.000387	0.000367	0.000374	0.00037	0.000376	0.000399	0.000433	0.000414	0.000421	0.000438
0.000435	0.000411	0.000388	0.000398	0.000395	0.000394	0.000424	0.000461	0.000443	0.000448	0.000466
0.000453	0.000435	0.000405	0.000411	0.000419	0.000423	0.00045	0.000485	0.000469	0.000469	0.000486
0.000471	0.000448	0.000424	0.000434	0.000441	0.00046	0.000487	0.000518	0.000512	0.000505	0.000521
0.000426	0.000408	0.000381	0.000401	0.000427	0.000428	0.000462	0.00048	0.000478	0.000463	0.000478
0.00034	0.000324	0.000303	0.000322	0.000351	0.000347	0.000374	0.000387	0.000388	0.000377	0.000388
0.000315	0.000301	0.000287	0.000304	0.000311	0.000326	0.000346	0.000355	0.000365	0.000357	0.000359
0.000314	0.000293	0.000295	0.000306	0.000295	0.000318	0.000339	0.000336	0.000352	0.000336	0.000337
0.000327	0.000297	0.000311	0.000325	0.000307	0.00033	0.000351	0.000352	0.000367	0.000349	0.000351
0.000305	0.00028	0.000283	0.000301	0.000279	0.000311	0.000326	0.000332	0.000343	0.000332	0.000337
0.000302	0.000279	0.000282	0.000305	0.000281	0.000319	0.000334	0.000328	0.000334	0.000322	0.000327
0.000308	0.000296	0.000292	0.000308	0.000286	0.000335	0.00034	0.000331	0.000336	0.000322	0.000325
0.000316	0.000299	0.0003	0.000318	0.000287	0.00033	0.00034	0.000342	0.000335	0.000329	0.000331
0.000275	0.000275	0.000265	0.00028	0.000249	0.000277	0.000286	0.000282	0.000273	0.000271	0.000271
0.000287	0.000282	0.000279	0.000293	0.000257	0.000293	0.000296	0.000299	0.000287	0.000288	0.000284
0.000296	0.000301	0.00029	0.000306	0.000277	0.000312	0.000316	0.000322	0.000308	0.000306	0.000306
0.000283	0.000287	0.00028	0.000295	0.000276	0.000302	0.000302	0.000309	0.000293	0.00029	0.000296
0.000287	0.000292	0.000279	0.000293	0.000287	0.000309	0.000311	0.000335	0.000307	0.000311	0.000314
0.000284	0.000289	0.000275	0.000288	0.000301	0.000306	0.00031	0.000336	0.000298	0.000306	0.000302
0.000311	0.000313	0.000309	0.000317	0.00034	0.000351	0.000357	0.000364	0.000335	0.000344	0.00033
0.000329	0.000323	0.000333	0.00034	0.000362	0.000358	0.000375	0.00038	0.000355	0.000364	0.000345
0.000319	0.000303	0.000325	0.000337	0.000354	0.000342	0.000366	0.000365	0.000346	0.000358	0.000343
0.000325	0.000308	0.00034	0.000354	0.000368	0.000345	0.000372	0.000358	0.000353	0.000361	0.000341
0.000344	0.000311	0.000361	0.000381	0.000387	0.000369	0.000398	0.000392	0.00038	0.000386	0.000346
0.000347	0.000304	0.000372	0.000397	0.00039	0.000375	0.000414	0.000413	0.000397	0.000401	0.000337
0.00032	0.000272	0.000344	0.000365	0.000356	0.00034	0.000375	0.000376	0.000358	0.000366	0.000298
0.000315	0.000269	0.000339	0.00036	0.00034	0.000329	0.000365	0.000363	0.000345	0.000355	0.000284
0.000285	0.000246	0.000313	0.000335	0.00031	0.000299	0.000333	0.00032	0.000311	0.000321	0.000251
0.000257	0.000224	0.000287	0.000305	0.00027	0.000269	0.000303	0.000287	0.000284	0.00029	0.000228
0.000197	0.000168	0.000226	0.000243	0.000209	0.000193	0.000225	0.000221	0.000216	0.000216	0.000163
0.000134	0.000107	0.000156	0.000171	0.000146	0.000135	0.000159	0.000158	0.000153	0.000153	9.9e-05
0.00011	8.57e-05	0.000129	0.000144	0.000121	0.000114	0.000133	0.000138	0.000129	0.000127	7.03e-05
6.86e-05	4.34e-05	7.96e-05	9.39e-05	7.34e-05	7.88e-05	9.24e-05	0.000102	9.09e-05	9.02e-05	3.96e-05
3.99e-05	2.86e-05	4.62e-05	5.44e-05	4.13e-05	4.44e-05	5.41e-05	6.06e-05	5.34e-05	5.4e-05	2.75e-05
8.05e-06	9.34e-06	9.26e-06	7.44e-06	6.8e-06	7.86e-06	7.54e-06	5.87e-06	4.33e-06	5.75e-06	6.25e-06
8.05e-06	9.34e-06	9.26e-06	7.44e-06	6.8e-06	7.86e-06	7.54e-06	5.87e-06	4.33e-06	5.75e-06	6.25e-06
8.05e-06	9.34e-06	9.26e-06	7.44e-06	6.8e-06	7.86e-06	7.54e-06	5.87e-06	4.33e-06	5.75e-06	6.25e-06
8.05e-06	9.34e-06	9.26e-06	7.44e-06	6.8e-06	7.86e-06	7.54e-06	5.87e-06	4.33e-06	5.75e-06	6.25e-06
6.7e-06	7.91e-06	6.98e-06	6.37e-06	5.06e-06	7.86e-06	4.94e-06	4.28e-06	3.93e-06	5.46e-06	4.48e-06
6.7e-06	7.91e-06	6.98e-06	6.37e-06	5.06e-06	7.86e-06	4.94e-06	4.28e-06	3.93e-06	5.46e-06	4.48e-06
1.85e-06	2.64e-06	2.14e-06	1.56e-06	9.09e-07	3.49e-06	0	8.33e-07	0	9.08e-07	1.11e-06
8.74e-06	1.64e-05	9.63e-06	7.32e-06	1.08e-05	1.32e-05	6.42e-06	8.37e-06	5.69e-06	8.9e-06	9.95e-06
4.93e-05	6.13e-05	4.28e-05	5.03e-05	5.48e-05	5.96e-05	7.07e-05	8.4e-05	7.36e-05	6.75e-05	0.000102
5.44e-05	6.62e-05	4.82e-05	5.73e-05	5.83e-05	6.44e-05	7.56e-05	8.94e-05	7.78e-05	7.1e-05	0.000109
0.00011	0.000124	0.0001	0.000111	0.00012	0.000131	0.000137	0.000159	0.000149	0.000142	0.000184
0.000155	0.000162	0.000144	0.000152	0.000165	0.00017	0.000179	0.000205	0.000191	0.000183	0.000228
0.000187	0.000197	0.000177	0.000186	0.0002	0.000201	0.000209	0.000241	0.000224	0.000218	0.000264
0.000213	0.000225	0.000207	0.000216	0.000228	0.000233	0.00024	0.000269	0.000256	0.000247	0.000294
0.000235	0.000247	0.000233	0.000241	0.000247	0.000261	0.000272	0.000297	0.000286	0.00028	0.000327
0.000235	0.000247	0.000233	0.000241	0.000247	0.000261	0.000272	0.000297	0.000286	0.00028	0.000327
0.000239	0.000252	0.000238	0.000245	0.000252	0.000266	0.000277	0.000302	0.000291	0.000285	0.000332
0.000245	0.000253	0.000243	0.000253	0.000254	0.000269	0.000285	0.000308	0.0003	0.000291	0.000337
0.000249	0.000253	0.000257	0.000254	0.00025	0.000269	0.000266	0.000285	0.000285	0.000284	0.000291
[truncated: 50,764 more rows]

## Sheet: b
Supplementary Data 7. The source data underlying (a) Figure 3a, (b) Figure 3c, (c) Figure 3d, (d) Figure 3e, (e) Figure 5b and (f) Figure 5c.
NC	MC	SC	C. gigas
3.35e-05	3.02e-05	2.65e-05	0.000214
3.35e-05	3.02e-05	2.65e-05	0.000178
2.44e-05	2.18e-05	1.84e-05	0.000174
2.05e-05	1.69e-05	1.34e-05	0.000165
9.5e-06	7.7e-06	4.5e-06	0.000165
5.71e-06	5.45e-06	1.54e-06	0.000171
1e-05	9.81e-06	4.66e-06	0.000205
1e-05	9.81e-06	4.66e-06	0.00019
1e-05	9.81e-06	4.66e-06	0.000156
1e-05	9.81e-06	4.66e-06	0.000133
5.1e-06	4.77e-06	4.45e-06	0.000116
5.1e-06	4.77e-06	4.45e-06	0.000107
5.1e-06	4.77e-06	4.45e-06	9.2e-05
5.1e-06	4.77e-06	4.45e-06	7.88e-05
4.21e-05	4.23e-05	4.25e-05	0.000126
6.15e-05	5.94e-05	6.33e-05	0.000118
5.64e-05	5.46e-05	5.88e-05	0.000876
5.64e-05	5.46e-05	5.88e-05	0.001486
5.64e-05	5.46e-05	5.88e-05	0.001535
5.64e-05	5.46e-05	5.88e-05	0.001827
5.8e-05	5.58e-05	6.13e-05	0.002177
6.06e-05	5.88e-05	6.41e-05	0.002412
6.06e-05	5.88e-05	6.41e-05	0.003977
7.55e-05	7.47e-05	8.08e-05	0.004365
4.41e-05	4.48e-05	4.85e-05	0.004478
2.71e-05	2.95e-05	2.98e-05	0.004703
4.08e-05	4.32e-05	4.18e-05	0.003742
6.17e-05	6.55e-05	6.4e-05	0.002904
0.000116	0.000124	0.00012	0.003044
0.000137	0.000143	0.000137	0.002851
0.000165	0.000169	0.00016	0.002821
0.000162	0.000166	0.000158	0.002982
0.000162	0.000166	0.000158	0.000415
0.000152	0.000155	0.000145	0.000395
0.000146	0.000147	0.000139	0.000265
0.000148	0.00015	0.00014	0.003983
0.000136	0.000138	0.00013	0.005162
0.00012	0.000119	0.00011	0.004789
6.55e-05	6.04e-05	5.42e-05	0.004734
4.94e-05	4.73e-05	4.29e-05	0.004277
4.61e-05	4.54e-05	4.5e-05	0.003826
4.61e-05	4.54e-05	4.5e-05	0.003472
5.44e-05	5.55e-05	5.38e-05	0.003746
5.02e-05	5.07e-05	4.95e-05	0.003535
5.02e-05	5.07e-05	4.95e-05	0.001146
5.37e-05	5.6e-05	5.54e-05	0.001071
7.21e-05	8.03e-05	7.53e-05	0.000322
7.99e-05	9.06e-05	8.62e-05	0.000393
8.43e-05	9.5e-05	9.23e-05	0.001111
8.41e-05	9.38e-05	9.12e-05	0.001022
6.17e-05	7.19e-05	6.54e-05	0.000889
6.17e-05	7.19e-05	6.54e-05	0.000897
5.34e-05	6.19e-05	5.67e-05	0.000581
5.34e-05	6.19e-05	5.67e-05	0.000529
5.34e-05	6.19e-05	5.67e-05	0.000439
4.54e-05	5.22e-05	4.76e-05	0.000761
2.51e-05	2.74e-05	2.89e-05	0.00155
1.47e-05	1.45e-05	1.69e-05	0.001987
1.02e-05	1e-05	1.08e-05	0.002145
5.27e-06	5.09e-06	5.84e-06	0.00284
1.52e-06	1.66e-06	3.83e-06	0.003594
1.62e-05	1.7e-05	2.13e-05	0.003678
2.62e-05	2.68e-05	3.24e-05	0.004144
5.27e-05	5.55e-05	6.02e-05	0.004307
5.77e-05	5.98e-05	6.5e-05	0.004596
5.77e-05	5.98e-05	6.5e-05	0.003953
5.77e-05	5.87e-05	6.24e-05	0.002648
6.26e-05	6.47e-05	6.74e-05	0.002169
6.59e-05	6.96e-05	7.33e-05	0.002751
6.86e-05	7.37e-05	7.82e-05	0.002495
8.11e-05	8.41e-05	8.99e-05	0.002235
6.64e-05	6.87e-05	7.24e-05	0.002267
6.35e-05	6.58e-05	6.79e-05	0.002815
4.32e-05	4.33e-05	4.7e-05	0.002655
7.04e-05	7.12e-05	7.8e-05	0.00249
0.000121	0.000123	0.000132	0.002664
0.000127	0.000129	0.000137	0.002745
0.000123	0.000125	0.000132	0.002668
0.000119	0.00012	0.000126	0.001996
0.000129	0.000127	0.000133	0.001713
0.000116	0.000116	0.000121	0.001119
0.000121	0.00012	0.000125	0.002139
0.000114	0.000113	0.000118	0.002963
0.000117	0.000117	0.000121	0.0033
8.47e-05	8.45e-05	8.48e-05	0.00384
3.42e-05	3.24e-05	3.09e-05	0.004145
3.1e-05	2.82e-05	2.86e-05	0.004722
3.63e-05	3.38e-05	3.49e-05	0.011113
3.63e-05	3.38e-05	3.49e-05	0.017796
2.4e-05	2.3e-05	2.37e-05	0.021578
2.4e-05	2.3e-05	2.37e-05	0.024728
2.78e-05	2.84e-05	2.83e-05	0.030932
4.55e-05	4.78e-05	4.67e-05	0.024305
3.73e-05	4.01e-05	3.92e-05	0.020611
4.02e-05	4.49e-05	4.4e-05	0.019077
4.02e-05	4.49e-05	4.4e-05	0.014583
3.71e-05	4.35e-05	4.13e-05	0.009647
3e-05	3.53e-05	3.35e-05	0.007372
3.21e-05	3.8e-05	3.59e-05	0.005732
4.43e-05	5.09e-05	4.6e-05	0.002337
4.43e-05	5.09e-05	4.6e-05	0.00208
3.65e-05	4.33e-05	3.97e-05	0.002135
1.88e-05	2.39e-05	2.13e-05	0.002557
2.22e-05	2.68e-05	2.37e-05	0.003108
1.93e-05	2.2e-05	1.89e-05	0.000292
2.14e-05	2.31e-05	1.92e-05	0.000255
2.14e-05	2.31e-05	1.92e-05	0.000221
2.14e-05	2.31e-05	1.92e-05	0.000192
1.93e-05	2.03e-05	1.69e-05	0.000173
1.05e-05	9.8e-06	8.9e-06	0.000167
1.05e-05	9.8e-06	8.9e-06	9.61e-05
2.34e-05	1.97e-05	2.06e-05	0.000126
2.34e-05	1.97e-05	2.06e-05	0.000134
1.89e-05	1.5e-05	1.61e-05	0.000205
1.89e-05	1.5e-05	1.61e-05	0.000205
1.69e-05	1.39e-05	1.83e-05	0.000219
2.04e-05	1.74e-05	2.33e-05	0.000258
2.04e-05	1.74e-05	2.33e-05	0.00027
2.04e-05	1.74e-05	2.33e-05	0.00027
1.81e-05	1.62e-05	2.39e-05	0.00026
2.53e-05	2.49e-05	3.14e-05	0.00014
2.44e-05	2.53e-05	3.05e-05	0.000683
2.48e-05	2.81e-05	3.21e-05	0.003833
2.48e-05	2.81e-05	3.21e-05	0.00632
3.15e-05	3.63e-05	4.14e-05	0.010311
4.32e-05	5.14e-05	5.33e-05	0.011886
5.35e-05	6.25e-05	6.26e-05	0.010254
5.35e-05	6.25e-05	6.26e-05	0.010531
5.92e-05	6.68e-05	6.62e-05	0.010425
6.24e-05	7e-05	6.69e-05	0.010138
5.53e-05	6.12e-05	5.94e-05	0.009014
5.91e-05	6.55e-05	6.4e-05	0.008211
8.14e-05	8.6e-05	8.67e-05	0.006471
9.24e-05	9.84e-05	9.79e-05	0.004769
8.57e-05	9.03e-05	8.86e-05	0.002119
7.38e-05	7.52e-05	7.42e-05	0.001447
6e-05	6.05e-05	5.98e-05	0.001447
6.54e-05	6.5e-05	6.5e-05	0.001421
5.97e-05	6.07e-05	6.14e-05	0.001386
5.81e-05	5.94e-05	6.02e-05	0.001105
6.13e-05	6.2e-05	6.32e-05	0.001192
4.49e-05	4.58e-05	4.59e-05	0.001338
2.56e-05	2.74e-05	2.6e-05	0.001526
3.18e-05	3.46e-05	3.25e-05	0.001774
4.55e-05	4.91e-05	4.69e-05	0.002071
4.98e-05	5.3e-05	5.05e-05	0.00031
4.98e-05	5.3e-05	5.05e-05	8.36e-05
4.44e-05	4.85e-05	4.53e-05	0.000852
4.44e-05	4.85e-05	4.53e-05	0.00133
6.15e-05	6.48e-05	6.28e-05	0.001309
0.000107	0.000103	0.000107	0.001309
0.000124	0.000123	0.000128	0.001309
0.000121	0.000118	0.000125	0.001229
0.000122	0.00012	0.000125	0.001417
0.000115	0.000112	0.000117	0.003057
0.000118	0.000117	0.000124	0.005799
0.000118	0.000117	0.000124	0.006627
0.000182	0.000176	0.000191	0.009274
0.00021	0.000206	0.000221	0.010677
0.000241	0.000238	0.000262	0.010842
0.000264	0.000269	0.000288	0.011033
0.000265	0.000265	0.000282	0.012339
0.000288	0.000285	0.000301	0.014444
0.000331	0.000325	0.000343	0.016394
0.000403	0.0004	0.000418	0.014358
0.000447	0.000445	0.000463	0.010555
0.000521	0.000514	0.00054	0.008171
0.000559	0.000567	0.000587	0.010695
0.0006	0.000611	0.000626	0.013484
0.000576	0.000585	0.000608	0.014488
0.000552	0.000563	0.000585	0.013724
0.000534	0.000547	0.000571	0.013687
0.00055	0.00057	0.0006	0.014587
0.000532	0.000546	0.000585	0.015151
0.000543	0.000557	0.000595	0.01539
0.000502	0.000514	0.000547	0.014982
0.000428	0.000445	0.00047	0.016331
0.000326	0.000334	0.000357	0.01575
0.000257	0.000259	0.000287	0.013763
0.000231	0.000234	0.000245	0.013007
0.000183	0.000184	0.000194	0.01357
0.000183	0.000184	0.000194	0.013595
0.000143	0.000141	0.000144	0.012478
0.000101	0.000103	9.88e-05	0.012359
1.11e-05	1.14e-05	8.2e-06	0.012709
0	0	0	0.0129
0	0	0	0.013079
3.53e-05	3.73e-05	4.48e-05	0.012386
5.24e-05	5.85e-05	6.8e-05	0.012419
0.00015	0.000153	0.000163	0.011776
0.000197	0.000202	0.000211	0.011144
0.000273	0.000286	0.000294	0.010378
0.00032	0.000342	0.000345	0.009769
0.000337	0.000366	0.000368	0.009788
0.000407	0.000447	0.000448	0.008433
0.000414	0.000453	0.000454	0.00784
0.000416	0.000457	0.000457	0.006799
0.000405	0.000443	0.000433	0.00608
0.000395	0.000431	0.000415	0.005575
0.000324	0.000373	0.00035	0.00489
0.000316	0.000374	0.000343	0.002682
0.000306	0.000361	0.000325	0.003087
0.000381	0.000437	0.000369	0.002683
0.000526	0.000568	0.000439	0.003017
0.000546	0.000584	0.000517	0.003026
0.0006	0.000632	0.000572	0.003192
0.000669	0.000695	0.000609	0.003965
0.000757	0.000781	0.00064	0.007167
0.000912	0.000934	0.000757	0.00669
0.001076	0.001039	0.000806	0.007234
0.001125	0.001054	0.000806	0.009821
0.00118	0.0011	0.000846	0.009302
0.001089	0.001	0.000783	0.01004
0.000991	0.000914	0.000751	0.010416
0.00099	0.000908	0.000698	0.011305
0.001017	0.000945	0.000721	0.012508
0.00098	0.000913	0.000715	0.01262
0.000893	0.000828	0.000687	0.008569
0.0008	0.000728	0.00063	0.015417
0.000668	0.000639	0.000603	0.013386
0.000658	0.000651	0.000638	0.013386
0.000599	0.000589	0.00059	0.011597
0.00064	0.000629	0.000629	0.010054
0.000591	0.000574	0.000583	0.012471
0.000507	0.000487	0.000481	0.013699
0.000419	0.000397	0.000397	0.015121
0.000386	0.000362	0.000363	0.014004
0.000365	0.000342	0.000345	0.012376
0.000307	0.000289	0.000291	0.009523
0.000254	0.000241	0.000244	0.009223
0.000182	0.000173	0.000173	0.010455
0.000128	0.000123	0.000123	0.011467
5.97e-05	5.4e-05	5.43e-05	0.012206
9.4e-05	7.49e-05	9.08e-05	0.008772
0.000167	0.00015	0.000168	0.006981
0.000217	0.000195	0.00021	0.00551
0.000226	0.000201	0.000214	0.005037
0.000227	0.0002	0.000213	0.005241
0.000251	0.000225	0.000235	0.005365
0.000305	0.000275	0.000286	0.005321
0.000301	0.000271	0.000284	0.005029
0.000363	0.000328	0.000339	0.005794
0.000383	0.000354	0.000366	0.006312
0.000412	0.000397	0.000391	0.006746
0.000469	0.000452	0.000445	0.007312
0.000536	0.000532	0.000519	0.007968
0.000606	0.000603	0.000581	0.008829
0.000606	0.000604	0.000583	0.009188
0.00057	0.00057	0.000551	0.010676
0.000512	0.000515	0.000495	0.014585
0.000509	0.000512	0.000492	0.01577
0.00044	0.000449	0.000429	0.017697
0.000417	0.000421	0.0004	0.019739
0.000338	0.000341	0.000323	0.021657
0.000203	0.000207	0.000188	0.021072
0.000107	0.000104	9.57e-05	0.019867
3.2e-05	3.22e-05	3.33e-05	0.019731
3.06e-05	3.11e-05	3.3e-05	0.018792
8.61e-05	8.49e-05	9.01e-05	0.017515
0.000188	0.00019	0.000168	0.015665
0.000241	0.000246	0.00022	0.013863
0.000304	0.000321	0.000286	0.01135
0.000323	0.000345	0.000307	0.008103
0.000387	0.000412	0.000368	0.007161
0.000458	0.000479	0.000438	0.006196
0.000535	0.000549	0.000508	0.005965
0.000595	0.000603	0.000565	0.007106
0.000669	0.000671	0.000639	0.010592
0.000734	0.000738	0.000682	0.011731
0.000631	0.000633	0.000605	0.010829
0.000578	0.000577	0.000553	0.011457
0.00057	0.000554	0.000534	0.011687
0.000558	0.000542	0.000523	0.013303
0.000494	0.000475	0.000461	0.011868
0.000424	0.000408	0.000392	0.014212
0.000327	0.000317	0.000303	0.016121
0.000292	0.000297	0.000275	0.01614
0.000252	0.000262	0.000235	0.015478
0.000131	0.000142	0.000134	0.015936
0.000131	0.000142	0.000134	0.015275
0.000131	0.000142	0.000134	0.014614
7.71e-05	8.99e-05	8.62e-05	0.013478
6.96e-05	7.75e-05	7.64e-05	0.011969
6.96e-05	7.75e-05	7.64e-05	0.012975
6.96e-05	7.75e-05	7.64e-05	0.01215
8.21e-05	9.43e-05	9.59e-05	0.010474
8.11e-05	8e-05	9.02e-05	0.009744
5.16e-05	4.87e-05	6e-05	0.008018
5.16e-05	4.87e-05	6e-05	0.006751
9.09e-05	8.11e-05	9.26e-05	0.007443
9.09e-05	8.11e-05	9.26e-05	0.00735
0.000108	9.63e-05	0.000109	0.008024
0.000112	9.82e-05	0.000113	0.008474
0.000117	0.000103	0.000117	0.008106
0.000124	0.000113	0.000127	0.007466
0.000125	0.00011	0.000114	0.008641
9.71e-05	8.68e-05	8.44e-05	0.009221
9.39e-05	8.53e-05	8.31e-05	0.01074
0.000128	0.000114	0.000117	0.0112
0.000195	0.000185	0.000185	0.012198
0.000312	0.000272	0.000279	0.013062
0.000325	0.000286	0.000294	0.013738
0.000373	0.000334	0.000338	0.014259
0.000418	0.000377	0.00038	0.013753
0.000423	0.000381	0.000384	0.01329
0.000453	0.000409	0.000425	0.011926
0.000506	0.000468	0.000487	0.011168
0.000576	0.000524	0.000551	0.011136
0.000572	0.000527	0.000546	0.0125
0.000487	0.000439	0.000462	0.011551
0.000371	0.000355	0.000369	0.011524
0.000388	0.000371	0.000379	0.011022
0.000384	0.000376	0.000377	0.011702
0.000335	0.000327	0.00033	0.013256
0.000323	0.000313	0.000316	0.013234
0.000279	0.000273	0.000268	0.012642
0.000226	0.000214	0.000207	0.011924
0.000154	0.000158	0.00014	0.009912
0.000124	0.000126	0.000111	0.009374
0.000103	0.00011	9.47e-05	0.01061
0.000102	0.000107	9.29e-05	0.010336
5.52e-05	6.19e-05	5.13e-05	0.014717
6.54e-06	7.86e-06	7.02e-06	0.015405
6.54e-06	7.86e-06	7.02e-06	0.01809
1.81e-05	1.91e-05	1.77e-05	0.019681
3.08e-05	3.25e-05	2.94e-05	0.025863
7.4e-05	8.37e-05	7.63e-05	0.035842
0.000184	0.000199	0.000172	0.054384
0.000314	0.000326	0.000277	0.048417
0.000369	0.000383	0.000336	0.036854
0.000418	0.00043	0.000379	0.029575
0.000482	0.000489	0.000413	0.02567
0.000533	0.000554	0.000475	0.021686
0.000578	0.000599	0.000518	0.02237
0.000569	0.000589	0.000508	0.024711
0.000559	0.000583	0.00051	0.027561
0.000575	0.000634	0.0006	0.029563
0.000549	0.00061	0.000612	0.000325
0.000617	0.000711	0.000754	0.000267
0.000717	0.000811	0.000858	0.000622
0.000717	0.000809	0.000862	0.002435
0.000686	0.000779	0.000879	0.00433
0.000669	0.000752	0.000875	0.005981
0.000704	0.00079	0.000925	0.007825
0.000775	0.000872	0.001012	0.010028
0.000827	0.000966	0.001117	0.01402
0.000812	0.000939	0.00107	0.015389
0.000724	0.000843	0.000958	0.016321
0.00056	0.000655	0.00075	0.016321
0.000517	0.0006	0.000697	0.015806
0.000491	0.000589	0.000682	0.012767
0.000499	0.000598	0.000675	0.010405
0.000572	0.000672	0.000713	0.008175
0.00058	0.000667	0.000664	0.005795
0.000566	0.000639	0.000624	0.007979
0.000589	0.000622	0.000592	0.008186
0.000624	0.000614	0.000567	0.007742
0.000634	0.000619	0.000572	0.007215
0.000672	0.000641	0.000589	0.007736
0.000581	0.000559	0.000494	0.008741
0.000556	0.000525	0.000463	0.010172
0.000516	0.000487	0.000419	0.01141
0.000429	0.000394	0.000338	0.011913
0.000373	0.00035	0.00033	0.01305
0.000362	0.000349	0.000336	0.009667
0.000281	0.00026	0.000246	0.008081
0.000322	0.000304	0.000304	0.01216
0.00052	0.000468	0.000499	0.017205
0.00056	0.000513	0.000556	0.019001
0.000638	0.000583	0.00064	0.020538
0.000693	0.000638	0.000698	0.02308
0.000695	0.000641	0.0007	0.023312
0.000675	0.000622	0.000683	0.032069
0.000656	0.000604	0.000662	0.0422
0.000656	0.000592	0.00065	0.041887
0.000779	0.00073	0.000785	0.038688
0.000759	0.000722	0.000771	0.030728
0.000601	0.000593	0.000615	0.026018
0.000539	0.00054	0.000555	0.024495
0.000477	0.00049	0.000486	0.022713
0.000506	0.000528	0.000501	0.019147
0.000579	0.000608	0.000581	0.017063
0.000641	0.000686	0.000658	0.012072
0.000669	0.000713	0.000687	0.007124
0.0007	0.00074	0.00071	0.006769
0.00063	0.000665	0.000637	0.009413
0.000568	0.0006	0.000571	0.009959
0.000603	0.000643	0.000611	0.009977
0.00063	0.000658	0.00063	0.010804
0.000617	0.000639	0.000621	0.00343
0.000593	0.000604	0.000611	0.002835
0.000596	0.000592	0.000614	0.002635
0.000646	0.000635	0.000658	0.002426
0.000667	0.00066	0.000687	0.002224
0.000673	0.000683	0.000707	0.002132
0.000709	0.000715	0.000757	0.002457
0.000729	0.000742	0.000785	0.001983
0.000748	0.000752	0.000797	0.001827
0.000768	0.000811	0.000842	0.001647
0.000767	0.00081	0.000839	0.000765
0.000728	0.000773	0.000796	0.000805
0.00065	0.000703	0.000711	0.001862
0.000539	0.000581	0.000591	0.003376
0.000476	0.000514	0.000519	0.005021
0.000392	0.000423	0.000436	0.006607
0.000303	0.000328	0.000324	0.007741
0.000244	0.000261	0.000253	0.009195
0.000141	0.000169	0.000157	0.011006
4.35e-05	4.29e-05	4.04e-05	0.011706
2.27e-05	2.2e-05	2.09e-05	0.011976
0	0	0	0.013417
0	0	0	0.01294
0	0	0	0.012794
0	0	0	0.012405
0	0	0	0.011441
0	0	0	0.010967
0	0	0	0.010753
0	0	0	0.010748
0	0	0	0.010273
1.08e-05	1.23e-05	1.03e-05	0.010146
1.74e-05	2.06e-05	2.01e-05	0.008921
3.02e-05	3e-05	3.31e-05	0.009797
6.11e-05	5.53e-05	8.8e-05	0.010338
0.000137	0.000141	0.000168	0.010825
0.000192	0.000197	0.000234	0.011205
0.000286	0.00029	0.000327	0.011905
0.00038	0.000385	0.000422	0.012532
0.000493	0.000497	0.00054	0.011956
0.00054	0.000544	0.000584	0.012066
0.000632	0.000631	0.000675	0.011969
0.000746	0.000746	0.00079	0.011878
0.000789	0.000792	0.000833	0.011227
0.00076	0.000769	0.00078	0.009628
0.000691	0.000691	0.000706	0.008653
0.000692	0.0007	0.000701	0.008428
0.000669	0.000682	0.000687	0.007282
0.000619	0.000631	0.000642	0.005744
0.000588	0.000597	0.000606	0.004965
0.000572	0.000577	0.000595	0.006837
0.000597	0.00059	0.000614	0.009839
0.000526	0.000515	0.000537	0.012585
0.000506	0.000492	0.000517	0.015513
0.000576	0.000567	0.000597	0.01894
0.000668	0.000654	0.000678	0.021735
0.00069	0.000671	0.000698	0.022154
0.000659	0.000637	0.00066	0.022453
0.000698	0.000664	0.000688	0.022364
0.000713	0.000686	0.000707	0.021207
0.000757	0.00073	0.000739	0.020446
0.000694	0.000684	0.000681	0.019348
0.000649	0.000642	0.00064	0.017831
0.000719	0.000712	0.00071	0.015412
0.000667	0.000655	0.000647	0.013247
0.000632	0.000629	0.000623	0.010937
0.00063	0.000622	0.000625	0.009542
0.000691	0.000695	0.00068	0.007621
0.000697	0.000721	0.000686	0.006298
0.000689	0.000705	0.000673	0.006382
0.000724	0.000743	0.000722	0.006409
0.000769	0.000782	0.000765	0.0067
0.00088	0.000899	0.000873	0.006853
0.000786	0.000806	0.000779	0.007151
0.000842	0.000859	0.000838	0.007226
0.00079	0.000802	0.000788	0.008079
0.000746	0.000758	0.000735	0.007812
0.000655	0.000655	0.000654	0.008719
0.000567	0.000557	0.000569	0.00926
0.000503	0.000499	0.000505	0.009413
0.000396	0.00039	0.00039	0.011066
0.000286	0.000284	0.000286	0.011833
0.000184	0.000173	0.000205	0.014076
0.000171	0.000162	0.000193	0.01504
9.51e-05	8.98e-05	0.000115	0.016439
8.3e-05	7.72e-05	0.000103	0.016831
5.43e-05	4.8e-05	7.44e-05	0.017848
4.33e-05	3.8e-05	5.97e-05	0.018049
4.33e-05	3.8e-05	5.97e-05	0.017533
1.76e-05	1.22e-05	3.55e-05	0.017482
2.52e-05	2.13e-05	4.94e-05	0.016956
5.06e-05	4.86e-05	7.39e-05	0.016105
6.58e-05	6.3e-05	6.92e-05	0.01387
6.75e-05	6.42e-05	7.2e-05	0.012218
8.86e-05	8.64e-05	9.52e-05	0.010561
0.000103	0.000102	0.000112	0.009745
0.000112	0.000117	0.000124	0.007788
0.000125	0.000138	0.000135	0.006383
0.000159	0.000169	0.000169	0.005028
0.000159	0.000169	0.000169	0.005275
0.000179	0.000188	0.000185	0.004873
0.000196	0.000204	0.000202	0.005496
0.000187	0.000199	0.000191	0.007102
0.000236	0.00025	0.00024	0.010471
0.000242	0.000258	0.000241	0.009793
0.00032	0.000337	0.000322	0.009285
0.000419	0.000434	0.000424	0.008648
0.000487	0.000499	0.000496	0.007993
0.000464	0.000481	0.000478	0.007937
0.000514	0.000544	0.000554	0.007378
0.000492	0.000532	0.000547	0.007231
0.000454	0.000492	0.000508	0.006924
0.000472	0.000515	0.000534	0.004906
0.000486	0.000532	0.000558	0.000907
0.000549	0.000595	0.000629	0.0009
0.000572	0.000626	0.000655	0.000717
0.000533	0.000582	0.000608	0.000682
0.000516	0.000559	0.000592	0.000648
0.000538	0.00058	0.000608	0.000648
0.000538	0.000569	0.000583	0.000644
0.000619	0.000614	0.000649	0.00018
0.000722	0.000694	0.000758	3.33e-05
0.000794	0.000736	0.000818	0.000182
0.00076	0.000693	0.000771	0.000983
0.000716	0.000637	0.000709	0.001139
0.000675	0.000574	0.000651	0.001139
0.000671	0.00057	0.000656	0.001138
0.000688	0.000581	0.000666	0.001138
0.000764	0.000655	0.000717	0.001138
0.000837	0.000745	0.000785	0.001138
0.000857	0.000808	0.000813	0.001138
0.000853	0.000825	0.000801	0.001118
0.000769	0.000766	0.000717	0.001082
0.000806	0.000807	0.000739	0.000276
0.000851	0.000847	0.000764	0.00055
0.000792	0.000795	0.000712	0.001431
0.000785	0.000788	0.000691	0.002887
0.000784	0.000853	0.000746	0.004942
0.000724	0.000809	0.000732	0.00635
0.000662	0.000731	0.000691	0.007754
0.000641	0.000689	0.000658	0.009439
0.000553	0.000604	0.000574	0.010167
0.000527	0.000579	0.000554	0.010304
0.000567	0.000628	0.000615	0.010638
0.0006	0.000678	0.000677	0.011116
0.000634	0.000739	0.000776	0.011531
0.000617	0.000736	0.000783	0.011364
0.000614	0.000681	0.000753	0.010466
0.000575	0.000632	0.000697	0.009513
0.000551	0.000599	0.000649	0.009282
0.000525	0.000574	0.000626	0.008906
0.000513	0.000563	0.000615	0.00908
0.000513	0.000563	0.000615	0.009853
0.00043	0.000471	0.000521	0.01098
0.000377	0.00043	0.000482	0.010314
0.000376	0.000405	0.000412	0.009622
0.0004	0.000419	0.000422	0.009582
0.000405	0.000418	0.000399	0.010005
0.000439	0.000458	0.000436	0.01089
0.000505	0.000519	0.00051	0.010615
0.000485	0.000509	0.000497	0.010441
0.000551	0.000583	0.000588	0.011817
0.000607	0.000647	0.000654	0.011104
0.000615	0.000663	0.000681	0.01021
0.000593	0.000633	0.000658	0.010894
0.000558	0.000598	0.00063	0.011713
0.000536	0.000581	0.000612	0.012558
0.000511	0.000551	0.00059	0.012024
0.000508	0.000539	0.000583	0.012052
0.000521	0.000579	0.000604	0.012969
0.000486	0.000537	0.00056	0.012944
0.000421	0.000464	0.00047	0.012215
0.000365	0.0004	0.000404	0.012979
0.000333	0.000359	0.000359	0.013849
0.000283	0.000303	0.0003	0.013887
0.000288	0.000305	0.000301	0.012653
0.00024	0.000253	0.00025	0.011072
0.000195	0.000209	0.000203	0.012041
0.000151	0.000168	0.00016	0.012608
4.1e-05	4.01e-05	3.88e-05	0.012466
3.54e-05	3.45e-05	3.3e-05	0.012758
3.27e-05	3.15e-05	2.93e-05	0.011444
3.27e-05	3.15e-05	2.93e-05	0.010391
3.27e-05	3.15e-05	2.93e-05	0.008062
3.27e-05	3.15e-05	2.93e-05	0.006521
2.13e-05	2.11e-05	1.71e-05	0.006441
2.89e-05	2.78e-05	2.41e-05	0.006355
1.94e-05	1.8e-05	1.42e-05	0.00475
2.91e-05	2.79e-05	2.11e-05	0.003142
2.43e-05	2.3e-05	1.76e-05	0.001692
2.43e-05	2.3e-05	1.76e-05	0.000576
2.2e-05	2.11e-05	1.63e-05	0.000565
2.2e-05	2.11e-05	1.63e-05	0.000148
2.47e-05	2.42e-05	1.85e-05	0.000148
2.47e-05	2.42e-05	1.85e-05	0.000148
2.02e-05	1.97e-05	1.6e-05	0.000163
1.25e-05	1.3e-05	9.09e-06	0.000183
1.25e-05	1.3e-05	9.09e-06	0.000208
7.88e-05	7.48e-05	5.54e-05	0.000649
0.000163	0.000154	0.00013	0.001491
0.00019	0.000182	0.000158	0.001431
0.000285	0.000272	0.000246	0.002443
0.000345	0.000321	0.000298	0.004137
0.000366	0.00034	0.000326	0.004347
0.000466	0.000437	0.000423	0.004525
0.000507	0.000477	0.000459	0.004527
0.000535	0.000501	0.000485	0.004641
0.000561	0.000523	0.000507	0.005029
0.000485	0.000451	0.000454	0.006878
0.000411	0.000383	0.00039	0.008519
0.000464	0.000441	0.000453	0.009922
0.000472	0.000451	0.00046	0.009446
0.000526	0.000512	0.000511	0.008591
0.000611	0.000604	0.000592	0.009048
0.000511	0.000506	0.000496	0.010521
0.00047	0.000466	0.00046	0.011828
0.000444	0.000444	0.000435	0.012087
0.000418	0.000422	0.000412	0.012508
0.000418	0.000422	0.000412	0.011516
0.000447	0.000448	0.00044	0.009571
0.00041	0.000403	0.000388	0.009318
0.000386	0.000382	0.000373	0.009642
0.000284	0.000279	0.000278	0.009248
0.000175	0.000166	0.000166	0.00894
0.000175	0.000166	0.000166	0.007659
0.00018	0.000173	0.000171	0.006048
0.000178	0.000174	0.000171	0.005844
0.000179	0.000175	0.000172	0.005762
0.000181	0.000178	0.000176	0.005239
0.000239	0.000244	0.00023	0.004711
0.00024	0.000247	0.000236	0.002655
0.000276	0.000279	0.000267	0.001399
0.000361	0.000381	0.000392	0.002506
0.000403	0.000434	0.000455	0.004004
0.000457	0.000515	0.000538	0.004474
0.00048	0.000539	0.000564	0.005089
0.00056	0.000616	0.000637	0.005718
0.000647	0.000705	0.000728	0.006004
0.000688	0.000756	0.000786	0.006048
0.000677	0.000737	0.000779	0.006354
0.000757	0.000807	0.000842	0.007077
0.000672	0.000728	0.000759	0.007985
0.000678	0.000711	0.000698	0.007474
0.000706	0.000726	0.000701	0.006346
0.000673	0.000663	0.000632	0.00563
0.000692	0.00068	0.00064	0.005651
0.000636	0.000631	0.000591	0.005404
0.000551	0.000544	0.000502	0.005122
0.000508	0.000491	0.000441	0.005469
0.000499	0.00049	0.00042	0.007081
0.000418	0.000416	0.000349	0.007608
0.000391	0.000388	0.000326	0.007518
0.00029	0.000296	0.000255	0.007737
0.00022	0.000229	0.000188	0.008302
0.000199	0.000211	0.000174	0.008616
0.000152	0.000162	0.000135	0.009689
0.000127	0.000132	0.00011	0.010916
0.000123	0.000128	0.000107	0.011689
0.000196	0.000197	0.000183	0.013422
0.000199	0.000183	0.000194	0.014078
0.000227	0.000215	0.000226	0.014634
0.00036	0.00035	0.000369	0.015317
0.000448	0.000442	0.000468	0.01574
0.000461	0.000455	0.000479	0.016337
0.000461	0.000455	0.000479	0.018027
0.000462	0.000456	0.00048	0.018238
0.000467	0.00046	0.000484	0.017539
0.000467	0.00046	0.000484	0.016323
0.000394	0.000391	0.000409	0.013937
0.000323	0.000329	0.000341	0.013039
0.000252	0.000257	0.000271	0.01107
0.000115	0.000119	0.000123	0.010183
2.79e-05	2.75e-05	2.6e-05	0.00939
1.51e-05	1.38e-05	1.47e-05	0.007771
1.51e-05	1.38e-05	1.47e-05	0.00596
1.37e-05	1.32e-05	1.37e-05	0.004666
8.36e-06	8.99e-06	9.56e-06	0.005041
8.36e-06	8.99e-06	9.56e-06	0.004761
8.36e-06	8.99e-06	9.56e-06	0.005826
7.87e-07	1.02e-06	1.6e-06	0.005966
7.87e-07	1.02e-06	1.6e-06	0.006691
7.87e-07	1.02e-06	1.6e-06	0.006667
0	0	0	0.007244
0	0	0	0.007403
0	0	0	0.008465
0	0	0	0.009363
0	0	0	0.008998
0	0	0	0.010266
0	0	0	0.010025
4.28e-06	4.7e-06	4.29e-06	0.010246
4.28e-06	4.7e-06	4.29e-06	0.010371
7.48e-06	8.2e-06	7.48e-06	0.011532
7.48e-06	8.2e-06	7.48e-06	0.011799
7.48e-06	8.2e-06	7.48e-06	0.012057
7.48e-06	8.2e-06	7.48e-06	0.010756
7.48e-06	8.2e-06	7.48e-06	0.00957
7.48e-06	8.2e-06	7.48e-06	0.008185
1.1e-05	1.27e-05	1.16e-05	0.00742
1.1e-05	1.27e-05	1.16e-05	0.008406
6.77e-06	8e-06	7.35e-06	0.009141
6.77e-06	8e-06	7.35e-06	0.010209
3.56e-06	4.49e-06	4.15e-06	0.010679
3.56e-06	4.49e-06	4.15e-06	0.010872
6.35e-06	9.42e-06	7.03e-06	0.011485
9.02e-06	1.12e-05	1.09e-05	0.013092
9.02e-06	1.12e-05	1.09e-05	0.01395
9.02e-06	1.12e-05	1.09e-05	0.015333
5.46e-06	6.71e-06	6.74e-06	0.017412
5.46e-06	6.71e-06	6.74e-06	0.017985
5.46e-06	6.71e-06	6.74e-06	0.01804
5.46e-06	6.71e-06	6.74e-06	0.018279
5.46e-06	6.71e-06	6.74e-06	0.017919
7.18e-06	7.43e-06	7.5e-06	0.018534
4.39e-06	2.5e-06	4.63e-06	0.018842
1.72e-06	7.14e-07	7.64e-07	0.017648
1.72e-06	7.14e-07	7.64e-07	0.017155
1.72e-06	7.14e-07	7.64e-07	0.016223
1.72e-06	7.14e-07	7.64e-07	0.014005
1.72e-06	7.14e-07	7.64e-07	0.013356
1.13e-05	9.62e-06	9.3e-06	0.012646
7.61e-05	8.02e-05	7.27e-05	0.011768
7.86e-05	8.29e-05	7.62e-05	0.01126
7.69e-05	8.22e-05	7.55e-05	0.010052
7.69e-05	8.22e-05	7.55e-05	0.009338
7.69e-05	8.22e-05	7.55e-05	0.009303
7.69e-05	8.22e-05	7.55e-05	0.009251
7.69e-05	8.22e-05	7.55e-05	0.01009
7.69e-05	8.22e-05	7.55e-05	0.010674
7.69e-05	8.22e-05	7.55e-05	0.00946
7.27e-05	7.86e-05	7.2e-05	0.009355
1.99e-05	1.9e-05	2.34e-05	0.008479
2.4e-05	2.3e-05	2.74e-05	0.008661
2.4e-05	2.3e-05	2.74e-05	0.009698
2.4e-05	2.3e-05	2.74e-05	0.011288
2.4e-05	2.3e-05	2.74e-05	0.012057
2.4e-05	2.3e-05	2.74e-05	0.012292
2.4e-05	2.3e-05	2.74e-05	0.011601
2.4e-05	2.3e-05	2.74e-05	0.011782
0.000101	9.24e-05	9.96e-05	0.011868
0.000231	0.000223	0.000236	0.011817
0.000242	0.000234	0.000247	0.01246
0.000294	0.000289	0.000306	0.012171
0.000361	0.000357	0.000374	0.011867
0.000424	0.000411	0.000431	0.010131
0.000451	0.000444	0.000465	0.010382
0.000486	0.000476	0.000497	0.010497
0.000554	0.000543	0.000564	0.010675
0.000593	0.000581	0.000602	0.010261
0.000563	0.000562	0.000577	0.010142
0.000487	0.000485	0.000501	0.009814
0.000484	0.000479	0.000492	0.01009
0.000436	0.000423	0.000437	0.011086
0.000382	0.00036	0.000381	0.011359
0.000331	0.000319	0.000336	0.012766
0.000304	0.000286	0.000301	0.012143
0.000277	0.000262	0.000277	0.013062
0.000209	0.000195	0.00021	0.013105
0.00017	0.000157	0.000172	0.013984
0.000123	0.000107	0.000124	0.013834
6.31e-05	4.74e-05	5.99e-05	0.013525
4.37e-05	3.18e-05	4.19e-05	0.012301
3.19e-05	2.53e-05	3.1e-05	0.010661
1.92e-05	2.05e-05	1.87e-05	0.009773
7.64e-06	8.13e-06	7.35e-06	0.00936
9.6e-06	9.22e-06	9.21e-06	0.010094
1.96e-06	1.08e-06	1.86e-06	0.00864
1.96e-06	1.08e-06	1.86e-06	0.008436
1.96e-06	1.08e-06	1.86e-06	0.007698
1.96e-06	1.08e-06	1.86e-06	0.008308
5.4e-06	4.24e-06	4.04e-06	0.009053
5.4e-06	4.24e-06	4.04e-06	0.00975
5.4e-06	4.24e-06	4.04e-06	0.009904
7.28e-06	7.37e-06	6.12e-06	0.010275
7.28e-06	7.37e-06	6.12e-06	0.009873
9.78e-06	9.1e-06	6.87e-06	0.009591
1.68e-05	1.74e-05	1.01e-05	0.010084
6.47e-05	6.42e-05	5.62e-05	0.010329
0.000153	0.000166	0.00016	0.011052
0.000207	0.000224	0.000226	0.010235
0.000287	0.000306	0.000309	0.010228
0.000362	0.000383	0.000391	0.011894
0.000418	0.000443	0.000458	0.012827
0.000508	0.000528	0.000549	0.012659
0.000587	0.000607	0.000611	0.011719
0.00062	0.000636	0.000641	0.011064
0.000669	0.000667	0.000684	0.012036
0.00073	0.000729	0.000741	0.013494
0.000692	0.000678	0.000686	0.013089
0.000714	0.000694	0.000695	0.013908
0.000638	0.000616	0.000616	0.01403
0.00058	0.000555	0.00055	0.013494
0.000524	0.000496	0.000483	0.013522
0.000432	0.000407	0.00039	0.013657
0.000396	0.000372	0.000369	0.015103
0.000408	0.000387	0.000387	0.015658
0.000386	0.000382	0.000382	0.016072
0.000295	0.000291	0.000298	0.015026
0.000307	0.000301	0.000316	0.015856
0.000272	0.000267	0.000276	0.0162
0.000304	0.000291	0.000308	0.016195
0.000308	0.000292	0.000315	0.016586
0.000337	0.000325	0.000342	0.017002
0.000351	0.000342	0.000355	0.01788
0.00034	0.000331	0.000349	0.017414
0.000308	0.000307	0.000322	0.016971
0.000326	0.000356	0.000383	0.016416
0.000372	0.00042	0.000479	0.018029
0.000341	0.000395	0.000451	0.019508
0.000323	0.000379	0.000437	0.01931
0.000289	0.000353	0.000404	0.020037
0.000316	0.00038	0.000421	0.019714
0.000361	0.000423	0.000472	0.019574
0.000406	0.000461	0.000516	0.018693
0.0004	0.000452	0.0005	0.019071
0.000412	0.000462	0.000508	0.01974
0.000397	0.000417	0.000442	0.018895
0.000371	0.000372	0.000368	0.017794
0.000398	0.000397	0.000396	0.015807
0.000469	0.000465	0.000461	0.015616
0.000494	0.000492	0.000476	0.014866
0.000464	0.00047	0.000457	0.014949
0.000431	0.000442	0.000408	0.015747
0.000425	0.000452	0.0004	0.016753
0.000439	0.000479	0.000448	0.016491
0.000411	0.000451	0.000418	0.016285
0.000395	0.000436	0.000409	0.017763
0.000381	0.000429	0.000414	0.016752
0.00035	0.000395	0.00038	0.017391
0.000295	0.000342	0.00032	0.017369
0.000278	0.000326	0.000317	0.016908
0.000312	0.000358	0.000341	0.01634
0.000296	0.000333	0.00033	0.014456
0.000244	0.00027	0.000283	0.01371
0.000232	0.000246	0.000248	0.013319
0.000229	0.000242	0.000245	0.013148
0.000208	0.000219	0.000217	0.011658
0.000186	0.000189	0.000172	0.011934
0.000158	0.000162	0.00014	0.01104
0.000121	0.000123	0.000113	0.010237
0.000106	0.000107	9.48e-05	0.010744
5.27e-05	5.16e-05	5.14e-05	0.010641
2.84e-05	2.9e-05	3.31e-05	0.011368
2.73e-05	2.75e-05	3.13e-05	0.011457
0	0	0	0.010979
0	0	0	0.010184
0	0	0	0.009987
0	0	0	0.009572
0	0	0	0.009044
2.4e-06	1.26e-06	2.47e-06	0.009439
3.72e-06	3.22e-06	4.17e-06	0.009042
3.72e-06	3.22e-06	4.17e-06	0.008989
3.72e-06	3.22e-06	4.17e-06	0.008522
4.77e-05	3.98e-05	2.53e-05	0.007988
6.54e-05	5.51e-05	3.41e-05	0.009815
0.000142	0.000138	8.25e-05	0.010687
0.000157	0.000152	9.42e-05	0.010584
0.000162	0.000157	9.91e-05	0.011118
0.000162	0.000157	9.91e-05	0.011262
0.000172	0.000171	0.00011	0.010621
0.000172	0.00017	0.000111	0.01049
0.000254	0.000252	0.000196	0.010379
0.000287	0.000288	0.00023	0.010916
0.000309	0.000326	0.000286	0.011381
0.000432	0.000451	0.000416	0.010103
0.000422	0.000427	0.000429	0.010102
0.00049	0.000486	0.00047	0.010499
0.000617	0.000605	0.000569	0.011071
0.000683	0.000687	0.000641	0.011766
0.000683	0.000689	0.000642	0.012359
0.000729	0.000737	0.000688	0.012137
0.000714	0.000726	0.000688	0.011647
0.000681	0.00069	0.000653	0.012847
0.000672	0.000666	0.000629	0.013315
0.000613	0.000607	0.000572	0.013795
0.000592	0.000589	0.000553	0.013039
0.000563	0.000577	0.000555	0.012919
0.000432	0.000453	0.000451	0.012824
0.000371	0.000376	0.000384	0.012311
0.000366	0.000368	0.000377	0.012148
0.000319	0.000319	0.000329	0.012775
0.000253	0.000248	0.000244	0.013736
0.000253	0.000248	0.000244	0.012638
0.000195	0.000197	0.000191	0.011658
0.000114	0.000116	0.00011	0.010902
6.89e-05	7.44e-05	6.8e-05	0.011709
1.56e-05	1.49e-05	1.59e-05	0.012496
1.56e-05	1.49e-05	1.59e-05	0.012541
1.06e-05	9.94e-06	1.09e-05	0.012797
2.11e-06	2.27e-06	5.45e-06	0.012964
2.11e-06	2.27e-06	5.45e-06	0.012278
1.21e-05	1.06e-05	1.39e-05	0.011039
1.21e-05	1.06e-05	1.39e-05	0.009861
1.38e-05	1.39e-05	1.67e-05	0.009576
1.38e-05	1.39e-05	1.67e-05	0.0099
2.35e-05	2.36e-05	2.62e-05	0.010217
2.37e-05	2.31e-05	2.37e-05	0.009044
2.37e-05	2.31e-05	2.37e-05	0.00755
2.37e-05	2.31e-05	2.37e-05	0.006393
2.28e-05	2.19e-05	2.16e-05	0.00579
2.28e-05	2.19e-05	2.16e-05	0.005764
1.28e-05	1.35e-05	1.31e-05	0.006404
1.28e-05	1.35e-05	1.31e-05	0.007184
1.29e-05	1.22e-05	1.1e-05	0.007148
1.29e-05	1.22e-05	1.1e-05	0.007377
3.21e-06	2.45e-06	1.6e-06	0.007996
1.83e-06	1.85e-06	7.57e-07	0.009093
1.83e-06	1.85e-06	7.57e-07	0.009969
1.83e-06	1.85e-06	7.57e-07	0.010276
1.83e-06	1.85e-06	7.57e-07	0.01056
1.83e-06	1.85e-06	7.57e-07	0.010859
1.83e-06	1.85e-06	7.57e-07	0.011703
1.83e-06	1.85e-06	7.57e-07	0.011883
0	0	0	0.011684
4.73e-06	4.83e-06	4.23e-06	0.011284
4.73e-06	4.83e-06	4.23e-06	0.011214
4.73e-06	4.83e-06	4.23e-06	0.011654
9.52e-06	9.84e-06	9.21e-06	0.01229
9.52e-06	9.84e-06	9.21e-06	0.013637
9.52e-06	9.84e-06	9.21e-06	0.013741
9.52e-06	9.84e-06	9.21e-06	0.013823
9.52e-06	9.84e-06	9.21e-06	0.012861
9.52e-06	9.84e-06	9.21e-06	0.012417
9.52e-06	9.84e-06	9.21e-06	0.013362
4.79e-06	5.02e-06	4.98e-06	0.013807
5.88e-06	6.98e-06	6.84e-06	0.012407
6.79e-06	9.27e-06	8.8e-06	0.010491
2e-06	4.25e-06	3.81e-06	0.030936
2e-06	4.25e-06	3.81e-06	0.026408
3.05e-05	2.99e-05	3.28e-05	0.02116
4.23e-05	4.23e-05	4.37e-05	0.016506
4.3e-05	4.35e-05	4.53e-05	0.013486
4.3e-05	4.35e-05	4.53e-05	0.008886
4.3e-05	4.35e-05	4.53e-05	0.008478
4.64e-05	4.67e-05	4.9e-05	0.007107
4.53e-05	4.48e-05	4.72e-05	0.005712
4.44e-05	4.25e-05	4.52e-05	0.006661
4.64e-05	4.49e-05	4.75e-05	0.007468
4.64e-05	4.49e-05	4.75e-05	0.007999
1.8e-05	1.93e-05	1.86e-05	0.007789
3.31e-05	3.03e-05	2.89e-05	0.008935
3.59e-05	3.21e-05	3.32e-05	0.010258
3.83e-05	3.6e-05	3.68e-05	0.00974
5.03e-05	4.87e-05	4.7e-05	0.008059
4.9e-05	4.8e-05	4.71e-05	0.007669
5.39e-05	5.3e-05	5.2e-05	0.00782
5.86e-05	5.81e-05	5.67e-05	0.007264
6.84e-05	6.73e-05	6.2e-05	0.006692
6.84e-05	6.73e-05	6.2e-05	0.006146
6.84e-05	6.73e-05	6.2e-05	0.006647
5.14e-05	5.33e-05	5.01e-05	0.006841
4.78e-05	5.02e-05	4.44e-05	0.006932
4.7e-05	4.71e-05	4.12e-05	0.008615
3.63e-05	3.61e-05	3.36e-05	0.009791
3.42e-05	3.36e-05	2.97e-05	0.009475
5.69e-05	6.08e-05	5.66e-05	0.009134
5.56e-05	6.21e-05	5.83e-05	0.009452
5.17e-05	5.9e-05	5.94e-05	0.010612
7.44e-05	8.57e-05	8.61e-05	0.012306
8.28e-05	9.45e-05	9.38e-05	0.013073
0.000118	0.000131	0.000128	0.013607
0.000118	0.000131	0.000128	0.007852
0.000117	0.00013	0.000127	0.007321
0.000118	0.000131	0.000127	0.006889
0.000118	0.000131	0.000127	0.00726
9.17e-05	9.98e-05	9.62e-05	0.007542
8.84e-05	9.35e-05	8.98e-05	0.007859
8.04e-05	8.49e-05	8.11e-05	0.008653
6.89e-05	6.88e-05	6.43e-05	0.00914
8.03e-05	8.29e-05	7.86e-05	0.008472
5.2e-05	5.79e-05	5.53e-05	0.009605
6.22e-05	7.24e-05	6.67e-05	0.010602
0.000106	0.000127	0.000114	0.011121
0.000162	0.000179	0.000164	0.01143
0.000173	0.000192	0.000176	0.010892
0.00019	0.000208	0.000194	0.010968
0.000194	0.000213	0.000198	0.011604
0.000194	0.000213	0.000198	0.012027
0.000184	0.000204	0.00019	0.01278
0.000164	0.000181	0.000168	0.012623
0.000147	0.000161	0.000148	0.0126
0.000137	0.000146	0.000136	0.011791
9.29e-05	9.15e-05	8.96e-05	0.011545
3.47e-05	3.75e-05	3.75e-05	0.012111
2.35e-05	2.39e-05	2.46e-05	0.012832
5.56e-06	6.43e-06	6.07e-06	0.012684
1.36e-06	2.01e-06	1.51e-06	0.012776
1.36e-06	2.01e-06	1.51e-06	0.01228
2.95e-06	2.62e-06	4.53e-06	0.011591
2.95e-06	2.62e-06	4.53e-06	0.010925
2.95e-06	2.62e-06	4.53e-06	0.011021
1.62e-05	1.61e-05	1.43e-05	0.011733
2.5e-05	2.64e-05	2.45e-05	0.011707
2.5e-05	2.64e-05	2.45e-05	0.010697
2.5e-05	2.64e-05	2.45e-05	0.010091
2.5e-05	2.64e-05	2.45e-05	0.00988
2.5e-05	2.64e-05	2.45e-05	0.008588
2.5e-05	2.64e-05	2.45e-05	0.008924
2.2e-05	2.38e-05	2e-05	0.008655
2.2e-05	2.38e-05	2e-05	0.008211
2.65e-05	2.67e-05	2.25e-05	0.007221
1.33e-05	1.32e-05	1.27e-05	0.007551
4.5e-06	2.86e-06	2.52e-06	0.007915
4.5e-06	2.86e-06	2.52e-06	0.008399
6.18e-06	4.93e-06	5.67e-06	0.008946
1.11e-05	9.27e-06	7.49e-06	0.00901
1.11e-05	9.27e-06	7.49e-06	0.008313
1.11e-05	9.27e-06	7.49e-06	0.007484
1.11e-05	9.27e-06	7.49e-06	0.008154
1.11e-05	9.27e-06	7.49e-06	0.008266
6.57e-06	6.42e-06	4.97e-06	0.007864
6.57e-06	6.42e-06	4.97e-06	0.007305
6.57e-06	6.42e-06	4.97e-06	0.007228
8.4e-06	8.5e-06	7.04e-06	0.007372
6.72e-06	6.42e-06	3.89e-06	0.007164
3.59e-06	3.83e-06	5.07e-06	0.00681
3.59e-06	3.83e-06	5.07e-06	0.007322
3.59e-06	3.83e-06	5.07e-06	0.007782
3.59e-06	3.83e-06	5.07e-06	0.007016
3.59e-06	3.83e-06	5.07e-06	0.008054
3.59e-06	3.83e-06	5.07e-06	0.008969
3.59e-06	3.83e-06	5.07e-06	0.008849
3.59e-06	3.83e-06	5.07e-06	0.008944
4.98e-06	2.91e-06	4.16e-06	0.008465
4.98e-06	2.91e-06	4.16e-06	0.007681
3.22e-06	1.16e-06	1.15e-06	0.007561
4.93e-06	2.73e-06	2.82e-06	0.007437
4.93e-06	2.73e-06	2.82e-06	0.007075
4.93e-06	2.73e-06	2.82e-06	0.007042
4.93e-06	2.73e-06	2.82e-06	0.006299
4.93e-06	2.73e-06	2.82e-06	0.005476
4.93e-06	2.73e-06	2.82e-06	0.005081
4.93e-06	2.73e-06	2.82e-06	0.004901
4.3e-06	3.91e-06	4.02e-06	0.005674
4.3e-06	3.91e-06	4.02e-06	0.005689
4.3e-06	3.91e-06	4.02e-06	0.005181
2.59e-06	2.34e-06	2.35e-06	0.004851
2.59e-06	2.34e-06	2.35e-06	0.004519
2.59e-06	2.34e-06	2.35e-06	0.00434
2.59e-06	2.34e-06	2.35e-06	0.004501
2.59e-06	2.34e-06	2.35e-06	0.005342
2.59e-06	2.34e-06	2.35e-06	0.004919
2.59e-06	2.34e-06	2.35e-06	0.004586
1.84e-06	2.81e-06	2.44e-06	0.004273
1.84e-06	2.81e-06	2.44e-06	0.005185
1.84e-06	2.81e-06	2.44e-06	0.006191
1.84e-06	2.81e-06	2.44e-06	0.007735
1.84e-06	2.81e-06	2.44e-06	0.007931
1.84e-06	2.81e-06	2.44e-06	0.008476
1.84e-06	2.81e-06	2.44e-06	0.008246
1.84e-06	2.81e-06	2.44e-06	0.007438
1.65e-05	1.86e-05	1.78e-05	0.007636
2.47e-05	2.76e-05	2.7e-05	0.008127
2.42e-05	2.65e-05	2.51e-05	0.007684
3.74e-05	4.08e-05	3.68e-05	0.007877
3.74e-05	4.08e-05	3.68e-05	0.008993
3.74e-05	4.08e-05	3.68e-05	0.007945
3.74e-05	4.08e-05	3.68e-05	0.008754
3.74e-05	4.08e-05	3.68e-05	0.00982
7.16e-05	7.54e-05	7.19e-05	0.010862
7.48e-05	7.9e-05	7.65e-05	0.01223
6.01e-05	6.32e-05	6.12e-05	0.013103
5.2e-05	5.42e-05	5.2e-05	0.012422
5.22e-05	5.4e-05	5.28e-05	0.012071
3.9e-05	3.97e-05	4.12e-05	0.012175
3.9e-05	3.97e-05	4.12e-05	0.012119
3.9e-05	3.97e-05	4.12e-05	0.012043
3.9e-05	3.97e-05	4.12e-05	0.01113
3.9e-05	3.97e-05	4.12e-05	0.010361
4.8e-06	5.14e-06	6.1e-06	0.010363
1.6e-06	1.51e-06	1.44e-06	0.010672
4.84e-06	3.68e-06	1.54e-06	0.009805
4.84e-06	3.68e-06	1.54e-06	0.010054
9.96e-06	9.09e-06	9.86e-06	0.010685
1.59e-05	1.43e-05	1.58e-05	0.009686
2.12e-05	1.84e-05	2.01e-05	0.008494
3.62e-05	3.51e-05	3.55e-05	0.009022
7.18e-05	7.23e-05	7.33e-05	0.009941
9.18e-05	9.54e-05	9.43e-05	0.011049
9.18e-05	9.54e-05	9.43e-05	0.011537
9.18e-05	9.54e-05	9.43e-05	0.010679
8.86e-05	9.32e-05	9.42e-05	0.011083
8.86e-05	9.32e-05	9.42e-05	0.011374
8.19e-05	8.63e-05	8.45e-05	0.013173
7.59e-05	8.11e-05	7.85e-05	0.014348
7.06e-05	7.7e-05	7.42e-05	0.013558
5.56e-05	6.03e-05	5.89e-05	0.012645
2.01e-05	2.31e-05	2.11e-05	0.011233
0	0	0	0.01098
0	0	0	0.012488
8.28e-07	7.31e-07	1.58e-06	0.013131
8.28e-07	7.31e-07	1.58e-06	0.015053
8.28e-07	7.31e-07	1.58e-06	0.01568
8.28e-07	7.31e-07	1.58e-06	0.015478
8.28e-07	7.31e-07	1.58e-06	0.014498
8.28e-07	7.31e-07	1.58e-06	0.016236
1.11e-05	1.22e-05	1.34e-05	0.018545
1.11e-05	1.22e-05	1.34e-05	0.021113
1.11e-05	1.22e-05	1.34e-05	0.022537
1.41e-05	1.42e-05	1.5e-05	0.021594
1.33e-05	1.34e-05	1.34e-05	0.025904
1.75e-05	1.82e-05	1.81e-05	0.027026
1.75e-05	1.82e-05	1.81e-05	0.030307
1.75e-05	1.82e-05	1.81e-05	0.029777
2.09e-05	2.12e-05	2.05e-05	0.03089
2.18e-05	2.34e-05	2.25e-05	0.029425
1.15e-05	1.19e-05	1.07e-05	0.029099
1.15e-05	1.19e-05	1.07e-05	0.028851
1.15e-05	1.19e-05	1.07e-05	0.027285
8.51e-06	9.94e-06	9.03e-06	0.022935
8.51e-06	9.94e-06	9.03e-06	0.018307
4.28e-06	5.19e-06	4.35e-06	0.016241
4.28e-06	5.19e-06	4.35e-06	0.014616
4.28e-06	5.19e-06	4.35e-06	0.014118
8.63e-07	2.22e-06	1.94e-06	0.013838
3.34e-06	2.25e-06	4.97e-06	0.013952
3.34e-06	2.25e-06	4.97e-06	0.013293
3.34e-06	2.25e-06	4.97e-06	0.013486
4.67e-06	4.3e-06	6.49e-06	0.013999
4.67e-06	4.3e-06	6.49e-06	0.015559
4.67e-06	4.3e-06	6.49e-06	0.014996
4.67e-06	4.3e-06	6.49e-06	0.01405
4.67e-06	4.3e-06	6.49e-06	0.012762
4.67e-06	4.3e-06	6.49e-06	0.011953
9.12e-06	1.01e-05	1.1e-05	0.010872
1.05e-05	1.29e-05	1.12e-05	0.009518
1.19e-05	1.46e-05	1.15e-05	0.008992
1.19e-05	1.46e-05	1.15e-05	0.007807
1.05e-05	1.26e-05	1e-05	0.006412
1.05e-05	1.26e-05	1e-05	0.005805
2.99e-05	3.06e-05	2.87e-05	0.006677
3.95e-05	3.95e-05	3.73e-05	0.007445
6.29e-05	6.3e-05	6.18e-05	0.007972
9.43e-05	9.51e-05	9.5e-05	0.008019
9.09e-05	9.1e-05	9.24e-05	0.007967
9.88e-05	9.87e-05	0.000101	0.008916
0.000111	0.000113	0.000118	0.00868
0.000122	0.000123	0.000128	0.008663
0.000141	0.000146	0.000146	0.00863
0.000178	0.000188	0.000192	0.008633
0.000164	0.000178	0.000181	0.009306
0.000159	0.000174	0.000177	0.010557
0.000172	0.000189	0.000193	0.011423
0.000158	0.000172	0.000174	0.012475
0.000166	0.000179	0.000183	0.013274
0.000157	0.000171	0.000173	0.012601
0.000143	0.000155	0.000157	0.013029
0.000135	0.000148	0.000151	0.012661
0.000125	0.000136	0.000146	0.012288
8.81e-05	9.36e-05	0.0001	0.011949
8.32e-05	8.64e-05	9.29e-05	0.010973
7.83e-05	8.14e-05	8.83e-05	0.010604
4.18e-05	4.27e-05	4.75e-05	0.01012
2.41e-05	2.75e-05	3.33e-05	0.009787
1.86e-05	2.08e-05	2.54e-05	0.010156
1.47e-05	1.66e-05	2.05e-05	0.010135
1.47e-05	1.66e-05	2.05e-05	0.010874
1.29e-05	1.34e-05	1.64e-05	0.011417
2.95e-06	2.37e-06	2.88e-06	0.012474
2.95e-06	2.37e-06	2.88e-06	0.012461
2.95e-06	2.37e-06	2.88e-06	0.013021
2.95e-06	2.37e-06	2.88e-06	0.012808
3.54e-06	3.53e-06	4.71e-06	0.012398
3.54e-06	3.53e-06	4.71e-06	0.011958
5.91e-07	1.16e-06	1.82e-06	0.01135
5.91e-07	1.16e-06	1.82e-06	0.010881
5.91e-07	1.16e-06	1.82e-06	0.009719
5.91e-07	1.16e-06	1.82e-06	0.00934
5.91e-07	1.16e-06	1.82e-06	0.008266
4.54e-06	4.09e-06	2.16e-06	0.008577
1.64e-05	1.52e-05	1.48e-05	0.008355
1.64e-05	1.52e-05	1.48e-05	0.007598
1.58e-05	1.4e-05	1.3e-05	0.008552
1.58e-05	1.4e-05	1.3e-05	0.009106
1.58e-05	1.4e-05	1.3e-05	0.009762
1.58e-05	1.4e-05	1.3e-05	0.010166
1.58e-05	1.4e-05	1.3e-05	0.010409
1.58e-05	1.4e-05	1.3e-05	0.01031
1.58e-05	1.4e-05	1.3e-05	0.010512
1.19e-05	1.11e-05	1.26e-05	0.010926
0	0	0	0.011422
2.65e-06	3.63e-06	4.78e-06	0.012401
2.65e-06	3.63e-06	4.78e-06	0.012189
1.03e-05	1.2e-05	1.17e-05	0.011666
1.03e-05	1.2e-05	1.17e-05	0.010754
1.03e-05	1.2e-05	1.17e-05	0.010376
1.03e-05	1.2e-05	1.17e-05	0.009975
1.03e-05	1.2e-05	1.17e-05	0.009533
1.03e-05	1.2e-05	1.17e-05	0.009754
1.03e-05	1.2e-05	1.17e-05	0.008867
1.03e-05	1.2e-05	1.17e-05	0.007999
7.63e-06	8.33e-06	6.92e-06	0.0071
7.63e-06	8.33e-06	6.92e-06	0.006834
0	0	0	0.008183
0	0	0	0.008365
0	0	0	0.008495
2.11e-06	3.21e-06	2.79e-06	0.008638
2.11e-06	3.21e-06	2.79e-06	0.009309
2.11e-06	3.21e-06	2.79e-06	0.010236
1.41e-05	1.55e-05	1.72e-05	0.011482
1.41e-05	1.55e-05	1.72e-05	0.012022
1.41e-05	1.55e-05	1.72e-05	0.012402
1.41e-05	1.55e-05	1.72e-05	0.012433
1.71e-05	1.96e-05	2.1e-05	0.011093
1.71e-05	1.96e-05	2.1e-05	0.012108
1.71e-05	1.96e-05	2.1e-05	0.012372
1.5e-05	1.64e-05	1.82e-05	0.013578
1.5e-05	1.64e-05	1.82e-05	0.013232
1.69e-05	1.82e-05	2.07e-05	0.013559
4.9e-06	5.95e-06	6.35e-06	0.01295
4.9e-06	5.95e-06	6.35e-06	0.013308
4.9e-06	5.95e-06	6.35e-06	0.012948
4.9e-06	5.95e-06	6.35e-06	0.012366
1.91e-06	1.85e-06	2.55e-06	0.012951
6.48e-06	6.85e-06	7.57e-06	0.011503
6.48e-06	6.85e-06	7.57e-06	0.011599
6.48e-06	6.85e-06	7.57e-06	0.01088
6.48e-06	6.85e-06	7.57e-06	0.011249
4.57e-06	5e-06	5.02e-06	0.008208
4.57e-06	5e-06	5.02e-06	0.007045
4.57e-06	5e-06	5.02e-06	0.006553
4.57e-06	5e-06	5.02e-06	0.007258
6.36e-06	6.75e-06	6.34e-06	0.006933
1.21e-05	1.21e-05	1.24e-05	0.005217
4.08e-05	4.03e-05	3.47e-05	0.005277
4.08e-05	4.03e-05	3.47e-05	0.005836
4.13e-05	4.15e-05	3.59e-05	0.007788
4.13e-05	4.15e-05	3.59e-05	0.009033
5.27e-05	5.4e-05	4.86e-05	0.010365
0.000107	0.000111	0.000109	0.011959
0.000136	0.000139	0.000139	0.012202
0.000181	0.000186	0.000184	0.012344
0.000214	0.000218	0.000218	0.013411
0.000246	0.000246	0.000248	0.01511
0.00028	0.000282	0.000287	0.01664
0.000318	0.00032	0.000325	0.016842
0.000331	0.000332	0.000338	0.015566
0.000384	0.000386	0.000389	0.014588
0.000422	0.000422	0.000417	0.01439
0.000397	0.000397	0.000381	0.014473
0.000387	0.000385	0.000364	0.015111
0.000426	0.000421	0.0004	0.014617
0.000427	0.000417	0.000407	0.014271
0.00044	0.000438	0.000417	0.014259
0.000424	0.00042	0.000401	0.014538
0.000505	0.0005	0.000474	0.015391
0.000557	0.000543	0.000519	0.016692
0.000595	0.000584	0.000555	0.016845
0.000611	0.000605	0.000579	0.016699
0.00067	0.00066	0.000637	0.016071
0.000709	0.000687	0.000681	0.015688
0.000651	0.000629	0.00063	0.015921
0.000634	0.000617	0.000614	0.016109
0.000634	0.000607	0.000617	0.01567
0.000607	0.000581	0.000602	0.014913
0.000494	0.000469	0.000497	0.014216
0.000431	0.000415	0.000438	0.014893
0.00034	0.00032	0.000351	0.015727
0.000273	0.00025	0.000286	0.016833
0.0002	0.000183	0.000229	0.018808
0.000144	0.000142	0.000173	0.018574
0.000123	0.000121	0.000146	0.017919
0.000104	0.000103	0.000121	0.018595
5.25e-05	5.89e-05	7.21e-05	0.01981
2.87e-05	3.44e-05	3.71e-05	0.020221
7.27e-05	9.23e-05	0.000106	0.020054
0.000119	0.000143	0.000154	0.017756
0.000142	0.000169	0.000179	0.015838
0.000205	0.000229	0.000244	0.014721
0.00026	0.000277	0.00029	0.012261
0.0003	0.000318	0.000329	0.012354
0.000295	0.000314	0.000325	0.014091
0.000295	0.000314	0.000325	0.013899
0.000296	0.000316	0.000327	0.012541
0.000302	0.000322	0.000335	0.012896
0.000327	0.000337	0.000343	0.013184
0.000355	0.000363	0.000375	0.014704
0.000399	0.00041	0.000425	0.016165
0.000402	0.000419	0.000424	0.017032
0.000441	0.000467	0.000464	0.016411
0.000446	0.000467	0.00047	0.015196
0.000463	0.000485	0.00049	0.014526
0.000494	0.000524	0.000525	0.014282
0.000521	0.000551	0.000556	0.014433
0.000543	0.000576	0.000579	0.013777
0.000518	0.000552	0.000554	0.013637
0.00052	0.000561	0.000563	0.012008
0.000493	0.000536	0.000557	0.010897
0.000439	0.000479	0.000507	0.009605
0.000354	0.000386	0.000418	0.01081
0.000362	0.000398	0.000422	0.011654
0.000397	0.000443	0.000473	0.012254
0.000417	0.000466	0.000504	0.01289
0.000395	0.000442	0.000476	0.012192
0.000403	0.000473	0.000498	0.012083
0.000416	0.000523	0.000547	0.012148
0.000379	0.000532	0.00058	0.012752
0.000412	0.000596	0.000626	0.013222
0.000474	0.000658	0.000664	0.013347
0.000467	0.000655	0.000659	0.012172
0.000488	0.000676	0.000685	0.012644
0.000492	0.000667	0.00067	0.011739
0.000523	0.000685	0.000681	0.012023
0.000569	0.000733	0.000734	0.013212
0.000612	0.000744	0.000738	0.013942
0.000579	0.000678	0.00067	0.01398
0.000558	0.000596	0.000564	0.014169
0.000501	0.000497	0.000459	0.014767
0.00045	0.000446	0.000431	0.015373
0.000456	0.000448	0.000437	0.015345
0.000419	0.00041	0.000397	0.01444
0.000419	0.000405	0.000385	0.013639
0.000436	0.000427	0.00041	0.012773
0.000437	0.000421	0.000397	0.012406
0.000399	0.000381	0.000375	0.011683
0.000403	0.000375	0.00037	0.01118
0.000444	0.000425	0.000427	0.011685
0.000463	0.000445	0.00046	0.011646
0.000455	0.000434	0.000452	0.010302
0.000496	0.000473	0.000497	0.010512
0.000467	0.000444	0.000469	0.011214
0.000472	0.000455	0.000483	0.012714
0.000466	0.000448	0.000471	0.012456
0.000474	0.000461	0.000501	0.011761
0.000455	0.000449	0.000486	0.01182
0.000452	0.000443	0.000479	0.012324
0.000421	0.000407	0.000431	0.011194
0.000422	0.000408	0.000411	0.010325
0.000449	0.000428	0.000419	0.012252
0.000425	0.000407	0.000385	0.004662
0.000432	0.000418	0.000393	0.005366
0.000458	0.000449	0.000425	0.007337
0.000436	0.000419	0.000397	0.007167
0.000428	0.000412	0.000374	0.007799
0.000451	0.00044	0.0004	0.00781
0.000459	0.000452	0.000412	0.007362
0.000449	0.000449	0.000416	0.010816
0.000464	0.000464	0.000436	0.012624
0.000483	0.000491	0.000471	0.016465
0.000457	0.000467	0.000452	0.016356
0.000441	0.000445	0.000435	0.015756
0.000354	0.000355	0.000348	0.013474
0.00031	0.00032	0.000312	0.012865
0.000281	0.000293	0.000282	0.011631
0.000236	0.000244	0.000234	0.010916
0.000196	0.000204	0.000196	0.010754
0.000179	0.000183	0.000171	0.00795
0.00016	0.000168	0.000159	0.006114
0.000126	0.000137	0.000129	0.002916
0.000216	0.000217	0.000216	0.002552
0.000284	0.000285	0.000286	0.002268
0.000354	0.00035	0.000357	0.002338
0.000423	0.000424	0.000461	0.002033
0.000436	0.000432	0.000472	0.001953
0.000472	0.000475	0.000506	0.002367
0.000517	0.000507	0.000532	0.002055
0.000571	0.00056	0.000579	0.003906
0.000609	0.000594	0.000611	0.005592
0.000663	0.000653	0.000656	0.006527
0.000629	0.000644	0.00063	0.007769
0.000628	0.000655	0.000631	0.008947
0.000599	0.000623	0.000596	0.010252
0.000503	0.00052	0.000467	0.011576
0.000483	0.0005	0.00045	0.011808
0.000493	0.000506	0.000464	0.013186
0.000452	0.000475	0.000439	0.016055
0.000401	0.000426	0.000395	0.022397
0.000332	0.000358	0.00033	0.023797
0.000251	0.000271	0.000256	0.02369
0.000181	0.000186	0.000182	0.022867
0.000118	0.000111	0.000116	0.021521
9.34e-05	9.01e-05	8.99e-05	0.020323
0.000103	9.88e-05	9.92e-05	0.019731
9.88e-05	9.87e-05	9.55e-05	0.019403
5.31e-05	4.94e-05	4.69e-05	0.018128
4.86e-05	4.82e-05	4.61e-05	0.013666
4.18e-05	4.15e-05	3.91e-05	0.006054
4.18e-05	4.15e-05	3.91e-05	0.003784
7.8e-05	9.43e-05	8.29e-05	0.003627
0.000134	0.000152	0.000134	0.002661
0.000244	0.000251	0.00023	0.002311
0.000331	0.000339	0.000318	0.00264
0.000341	0.000349	0.000325	0.002411
0.000413	0.000424	0.000392	0.002276
0.000516	0.000529	0.000486	0.000993
0.000601	0.00061	0.000555	0.001616
0.000667	0.000679	0.000622	0.003178
0.000667	0.000679	0.000622	0.004868
0.000635	0.000632	0.000585	0.007888
0.000599	0.000595	0.000554	0.012537
0.000511	0.000524	0.000483	0.01752
0.000408	0.000424	0.000385	0.023382
0.000407	0.000422	0.000385	0.028626
0.000365	0.000387	0.000369	0.036007
0.000274	0.000295	0.000286	0.045534
0.000199	0.000223	0.000227	0.050693
0.000136	0.000156	0.000163	0.05764
0.000141	0.000161	0.000168	0.049968
0.000136	0.000155	0.000161	0.039247
0.000116	0.000136	0.000142	0.031689
9.47e-05	0.000109	0.000114	0.02734
0.000188	0.000207	0.000211	0.025851
0.000294	0.000312	0.000312	0.021872
0.000314	0.000321	0.000311	0.018791
0.00033	0.000335	0.000327	0.015385
0.000369	0.00037	0.000359	0.009803
0.000443	0.000453	0.000457	0.007348
0.000523	0.000527	0.000562	0.005709
0.000587	0.000592	0.00063	0.004515
0.000653	0.000665	0.000711	0.004117
0.000657	0.000671	0.00072	0.005152
0.000621	0.000624	0.000687	0.006504
0.000514	0.000517	0.000583	0.004461
0.00046	0.000462	0.000528	0.005237
0.000434	0.000438	0.000503	0.007751
0.000386	0.000393	0.000461	0.008676
0.000337	0.000332	0.000408	0.011871
0.00029	0.000285	0.000332	0.012303
0.000243	0.000233	0.000285	0.012862
0.000189	0.00017	0.000231	0.014137
0.000222	0.000196	0.000262	0.014056
0.000236	0.000238	0.00026	0.015577
0.00024	0.000275	0.000264	0.016547
0.00032	0.000344	0.000346	0.015576
0.000379	0.000414	0.000413	0.014498
0.000487	0.000542	0.000538	0.01624
0.000498	0.000559	0.000528	0.014914
0.000504	0.000577	0.000542	0.014988
0.000497	0.000573	0.00053	0.015143
0.000494	0.000572	0.000514	0.015305
0.00046	0.000543	0.000479	0.015605
0.000389	0.000448	0.000415	0.013441
0.000395	0.000427	0.000429	0.01389
0.000332	0.00038	0.000374	0.01487
0.000295	0.000334	0.00033	0.014894
0.000186	0.000206	0.000206	0.013041
0.000153	0.000171	0.000172	0.012526
0.000124	0.000136	0.000141	0.01336
0.000155	0.000165	0.000171	0.015242
0.000191	0.000207	0.000204	0.014869
0.000249	0.000262	0.000257	0.013672
0.000249	0.000262	0.000257	0.013246
0.00023	0.000237	0.00023	0.013192
0.00023	0.000231	0.000219	0.014513
0.000233	0.000233	0.000226	0.014045
0.00025	0.000254	0.000249	0.013342
0.00027	0.000271	0.000265	0.013954
0.000291	0.000285	0.000275	0.014429
0.000288	0.000285	0.000273	0.014259
0.000244	0.000235	0.000231	0.015003
0.000178	0.000174	0.000171	0.016315
0.000178	0.000174	0.000171	0.01607
0.000172	0.000168	0.000167	0.016136
0.000149	0.000149	0.000151	0.015844
0.000125	0.000125	0.000122	0.015661
0.000108	0.000104	9.86e-05	0.017076
8.35e-05	8.15e-05	7.78e-05	0.018388
4.68e-05	5.24e-05	5.16e-05	0.019337
9.18e-06	1.54e-05	1.57e-05	0.019777
8.2e-06	1.38e-05	1.63e-05	0.017978
8.2e-06	1.38e-05	1.63e-05	0.015503
8.2e-06	1.38e-05	1.63e-05	0.01495
2.15e-05	2.58e-05	2.79e-05	0.013137
4.55e-05	5.36e-05	5.71e-05	0.011086
4.93e-05	5.54e-05	6.12e-05	0.009337
5.49e-05	6.26e-05	6.77e-05	0.008116
5.83e-05	6.53e-05	7e-05	0.005589
5.83e-05	6.53e-05	7e-05	0.003327
9.31e-05	0.000102	0.000127	0.00071
0.000119	0.000129	0.000175	0.000254
0.00012	0.00013	0.000176	0.000224
0.000135	0.000151	0.000208	0.000226
0.000152	0.000178	0.000241	0.000226
0.000137	0.000153	0.000214	0.000226
0.000145	0.000164	0.00022	0.000243
0.000139	0.000157	0.000214	7.87e-06
0.000136	0.000154	0.000212	0.000347
0.000136	0.000154	0.000212	0.000343
0.000105	0.00012	0.000158	0.000339
7.8e-05	9.13e-05	0.000106	0.00034
7.71e-05	9.11e-05	0.000105	0.000742
6.22e-05	6.97e-05	7.27e-05	0.001129
3.17e-05	3.03e-05	2.89e-05	0.001734
7.92e-05	7.86e-05	6.9e-05	0.002479
0.000137	0.000133	0.000117	0.004791
0.0002	0.000198	0.000187	0.00565
0.000315	0.000308	0.000299	0.005925
0.000333	0.000329	0.000318	0.006588
0.000378	0.000368	0.000358	0.006762
0.000392	0.000381	0.000377	0.00765
0.000428	0.000416	0.000413	0.008643
0.000484	0.000473	0.000466	0.009804
0.00054	0.000523	0.000518	0.0102
0.000505	0.000486	0.000485	0.010698
0.000453	0.000435	0.000436	0.008464
0.000413	0.000402	0.000391	0.008137
0.000339	0.000332	0.000318	0.009737
0.000364	0.000358	0.000353	0.009529
0.000327	0.000325	0.00032	0.010034
0.00033	0.000328	0.000317	0.009183
0.0003	0.000298	0.000288	0.009639
0.000243	0.000241	0.000234	0.00868
0.000189	0.000193	0.000184	0.008161
0.000166	0.000173	0.000168	0.007054
0.000145	0.000153	0.000155	0.007705
0.000122	0.000121	0.00013	0.008131
8.51e-05	8.56e-05	9.4e-05	0.005224
4.1e-05	3.83e-05	4e-05	0.004673
2.92e-05	2.75e-05	2.79e-05	0.006156
1.19e-05	1.17e-05	1.17e-05	0.00599
6.54e-06	6.16e-06	6.02e-06	0.005288
6.54e-06	6.16e-06	6.02e-06	0.008102
4.99e-06	4.95e-06	4.48e-06	0.007566
3.1e-06	3.91e-06	3.35e-06	0.007058
3.1e-06	3.91e-06	3.35e-06	0.007058
3.1e-06	3.91e-06	3.35e-06	0.006833
4.64e-06	5.08e-06	5.91e-06	0.006926
4.64e-06	5.08e-06	5.91e-06	0.009086
4.64e-06	5.08e-06	5.91e-06	0.008694
4.64e-06	5.08e-06	5.91e-06	0.009458
4.64e-06	5.08e-06	5.91e-06	0.008247
4.64e-06	5.08e-06	5.91e-06	0.00555
6.96e-06	7.79e-06	8.2e-06	0.005255
6.96e-06	7.79e-06	8.2e-06	0.0052
6.96e-06	7.79e-06	8.2e-06	0.004784
6.96e-06	7.79e-06	8.2e-06	0.004729
2.32e-06	2.71e-06	2.29e-06	0.004828
2.32e-06	2.71e-06	2.29e-06	0.003498
6.12e-06	6.31e-06	5.33e-06	0.003073
6.12e-06	6.31e-06	5.33e-06	0.002306
6.12e-06	6.31e-06	5.33e-06	0.001811
6.12e-06	6.31e-06	5.33e-06	0.001924
3.8e-06	3.6e-06	3.04e-06	0.003237
3.8e-06	3.6e-06	3.04e-06	0.006008
3.8e-06	3.6e-06	3.04e-06	0.006621
3.8e-06	3.6e-06	3.04e-06	0.006569
3.8e-06	3.6e-06	3.04e-06	0.00635
4.57e-06	5e-06	3.26e-06	0.007671
2.54e-06	2.47e-06	1.55e-06	0.009609
2.54e-06	2.47e-06	1.55e-06	0.010198
2.54e-06	2.47e-06	1.55e-06	0.010497
2.54e-06	2.47e-06	1.55e-06	0.010431
2.54e-06	2.47e-06	1.55e-06	0.009505
2.54e-06	2.47e-06	1.55e-06	0.007177
2.54e-06	2.47e-06	1.55e-06	0.008467
2.54e-06	2.47e-06	1.55e-06	0.008618
2.54e-06	2.47e-06	1.55e-06	0.009459
1.77e-06	1.06e-06	1.33e-06	0.009938
0	0	0	0.009289
0	0	0	0.010868
0	0	0	0.013469
0	0	0	0.01617
0	0	0	0.017522
0	0	0	0.018202
0	0	0	0.017878
0	0	0	0.019303
0	0	0	0.020161
0	0	0	0.019265
0	0	0	0.018186
0	0	0	0.016627
0	0	0	0.013931
0	0	0	0.01119
0	0	0	0.009463
0	0	0	0.009883
0	0	0	0.012262
0	0	0	0.012119
0	0	0	0.012492
0	0	0	0.013449
2.68e-05	2.77e-05	2.75e-05	0.013571
9.34e-05	9.01e-05	8.67e-05	0.010429
0.000149	0.000145	0.000142	0.010728
0.000186	0.000181	0.000179	0.010288
0.000228	0.000221	0.000216	0.010203
0.000253	0.000253	0.000243	0.009911
0.000276	0.000272	0.000266	0.007857
0.000308	0.000304	0.000296	0.007132
0.000327	0.000334	0.000324	0.005665
0.000378	0.000387	0.000376	0.004195
0.000366	0.000379	0.000371	0.002814
0.0003	0.000316	0.000312	0.002428
0.000244	0.000261	0.000257	0.00204
0.000207	0.000226	0.000219	0.00163
0.000165	0.000185	0.000182	0.001533
0.000141	0.000154	0.000155	0.001432
0.000117	0.000135	0.000132	0.00078
0.000147	0.000162	0.000174	4.06e-05
0.000204	0.000198	0.000222	3.85e-05
0.000222	0.000209	0.000243	0.000211
0.000212	0.000193	0.000226	0.000696
0.000225	0.000204	0.000249	0.001215
0.000246	0.000228	0.000273	0.002165
0.000247	0.000229	0.000278	0.001913
0.000249	0.000233	0.000283	0.001923
0.000258	0.000245	0.000296	0.001891
0.000275	0.000274	0.000314	0.001924
0.000267	0.000259	0.000304	0.002016
0.000196	0.000199	0.000233	0.002437
0.000127	0.000135	0.00016	0.004943
0.000122	0.000131	0.000155	0.006228
0.000109	0.000121	0.000132	0.006797
8.81e-05	9.58e-05	0.000108	0.007254
8.74e-05	9.48e-05	0.000103	0.008675
9.27e-05	0.0001	0.000107	0.009655
8.38e-05	8.83e-05	9.41e-05	0.011182
6.72e-05	5.9e-05	7.55e-05	0.011681
1.35e-05	1.89e-05	1.61e-05	0.01133
8.04e-06	1.29e-05	1.08e-05	0.011655
8.04e-06	1.29e-05	1.08e-05	0.010037
8.04e-06	1.29e-05	1.08e-05	0.010445
1.64e-05	2.15e-05	1.52e-05	0.011519
3.43e-05	3.64e-05	3.04e-05	0.011828
3.64e-05	3.85e-05	3.32e-05	0.01201
2.83e-05	2.96e-05	2.44e-05	0.011143
2.83e-05	2.96e-05	2.44e-05	0.009809
3.01e-05	3.06e-05	2.55e-05	0.008708
3.01e-05	2.67e-05	2.35e-05	0.008469
3.47e-05	3.17e-05	2.84e-05	0.008125
3.47e-05	3.17e-05	2.84e-05	0.008632
3.47e-05	3.17e-05	2.84e-05	0.007468
2.92e-05	2.62e-05	2.62e-05	0.006196
1.14e-05	1.12e-05	1.11e-05	0.005111
9.27e-06	9.2e-06	8.22e-06	0.003766
2.64e-05	2.49e-05	2.43e-05	0.004066
2.64e-05	2.49e-05	2.43e-05	0.004304
3.04e-05	3e-05	2.98e-05	0.005495
3.04e-05	3e-05	2.98e-05	0.005259
2.58e-05	2.49e-05	2.5e-05	0.004333
2.58e-05	2.49e-05	2.5e-05	0.002899
2.58e-05	2.49e-05	2.5e-05	0.004353
2.42e-05	2.33e-05	2.48e-05	0.006523
7.58e-05	6.45e-05	7.04e-05	0.00874
9.96e-05	8.33e-05	9.01e-05	0.009156
9.01e-05	7.63e-05	8.28e-05	0.009081
9.57e-05	8.38e-05	9.07e-05	0.009174
0.000171	0.000185	0.000201	0.008597
0.000218	0.000233	0.000244	0.008954
0.000244	0.000258	0.000272	0.008963
0.00031	0.000323	0.000341	0.009803
0.000387	0.000396	0.000401	0.008696
0.000469	0.000475	0.000479	0.006691
0.000455	0.000472	0.000472	0.003528
0.000485	0.000496	0.000485	0.002974
0.000586	0.000605	0.000565	0.003074
0.000649	0.000669	0.000639	0.003145
0.000629	0.000621	0.000582	0.003197
0.000618	0.000609	0.000573	0.003508
0.000614	0.000605	0.000563	0.004494
0.000582	0.000579	0.000521	0.004374
0.000509	0.000511	0.000465	0.003333
0.000429	0.000435	0.000389	0.00351
0.000391	0.000396	0.00035	0.005975
0.000346	0.000363	0.000325	0.005431
0.000247	0.000257	0.000252	0.005208
0.000203	0.000211	0.000195	0.005125
0.000147	0.000154	0.000136	0.005837
0.000127	0.000134	0.000121	0.006143
0.000173	0.000185	0.000191	0.007661
0.000161	0.00017	0.000194	0.010554
0.000156	0.000165	0.000189	0.012203
0.000153	0.000161	0.000187	0.012666
0.000161	0.000169	0.000196	0.013046
0.000179	0.000184	0.000208	0.015205
0.000187	0.000194	0.000212	0.017001
0.000179	0.000183	0.000202	0.018855
0.000179	0.000186	0.000204	0.020425
0.000205	0.000214	0.000229	0.020395
0.000152	0.000155	0.000156	0.020216
0.000136	0.000137	0.000134	0.017503
0.000136	0.000137	0.000134	0.016259
0.000171	0.000175	0.000173	0.015431
0.000202	0.000206	0.000206	0.013768
0.000187	0.000195	0.0002	0.013219
0.000199	0.000199	0.000209	0.011489
0.000223	0.000223	0.000234	0.008216
0.000242	0.000243	0.000259	0.004748
0.000219	0.00022	0.000239	0.005427
0.000235	0.000245	0.000259	0.005092
0.000243	0.000255	0.000268	0.005331
0.000243	0.000255	0.000268	0.004955
0.000223	0.000232	0.000243	0.004617
0.000197	0.000208	0.000224	0.003833
0.000227	0.000238	0.000251	0.002663
0.000212	0.000231	0.000242	0.002365
0.000205	0.000222	0.000228	0.002398
0.000204	0.000218	0.00022	0.002962
0.000198	0.000214	0.000212	0.002324
0.000171	0.000179	0.00018	0.002362
0.000158	0.000164	0.000164	0.002246
0.000158	0.000164	0.000164	0.001929
0.000143	0.000148	0.00015	0.002214
0.000134	0.000139	0.000131	0.002398
0.000136	0.00014	0.000137	0.002415
0.000164	0.000159	0.00016	0.002613
0.000149	0.000144	0.000147	0.002701
0.000138	0.000135	0.000138	0.001871
0.000149	0.00015	0.000152	0.002189
0.000163	0.000158	0.000159	0.005236
0.000163	0.000158	0.000159	0.008063
0.00017	0.000165	0.000166	0.01171
0.000173	0.00017	0.000171	0.013214
0.000168	0.000165	0.000166	0.012358
0.000136	0.000126	0.000125	0.012971
0.000122	0.000108	0.000108	0.01256
0.000126	0.000118	0.000121	0.012681
0.000121	0.000113	0.000119	0.014346
9.68e-05	8.18e-05	9.13e-05	0.017928
7.95e-05	6.95e-05	7.92e-05	0.014695
8.39e-05	7.33e-05	8.36e-05	0.002681
7.7e-05	6.62e-05	7.69e-05	0.00325
7.37e-05	6.12e-05	7.22e-05	0.003171
7.72e-05	6.39e-05	7.36e-05	0.002987
6.75e-05	5.9e-05	6.7e-05	0.002849
3.91e-05	4.05e-05	4.44e-05	0.002579
1.55e-05	1.43e-05	1.67e-05	0.002196
1.69e-05	2.14e-05	1.52e-05	0.001568
1.69e-05	2.14e-05	1.52e-05	0.003511
1.69e-05	2.14e-05	1.52e-05	0.005244
1.25e-05	1.76e-05	1.08e-05	0.005595
1.25e-05	1.76e-05	1.08e-05	0.005005
1.25e-05	1.76e-05	1.08e-05	0.004623
1.01e-05	1.56e-05	1.12e-05	0.006092
1.01e-05	1.56e-05	1.12e-05	0.007153
2.42e-05	2.44e-05	2.15e-05	0.009575
2.92e-05	2.94e-05	2.64e-05	0.011675
3.06e-05	2.38e-05	2.44e-05	0.013197
3.18e-05	2.49e-05	2.53e-05	0.013436
3.18e-05	2.49e-05	2.53e-05	0.012432
3.18e-05	2.49e-05	2.53e-05	0.012739
3.18e-05	2.49e-05	2.53e-05	0.015204
3.64e-05	2.49e-05	2.53e-05	0.017401
3.53e-05	2.42e-05	2.35e-05	0.015807
3.53e-05	2.42e-05	2.35e-05	0.014815
2.36e-05	1.79e-05	1.49e-05	0.013264
2.05e-05	1.62e-05	1.06e-05	0.011307
1.51e-05	1.33e-05	1.07e-05	0.009784
1.38e-05	1.22e-05	9.77e-06	0.00775
1.38e-05	1.22e-05	9.77e-06	0.007369
1.38e-05	1.22e-05	9.77e-06	0.006661
1.38e-05	1.22e-05	9.77e-06	0.003765
9.29e-06	1.22e-05	9.77e-06	0.001379
9.29e-06	1.22e-05	9.77e-06	0.001386
1.28e-05	1.6e-05	1.55e-05	0.000933
2.31e-05	2.5e-05	4.1e-05	0.000575
2.13e-05	2.18e-05	4.04e-05	0.000395
1.7e-05	1.74e-05	3.43e-05	0.000101
1.7e-05	1.74e-05	3.43e-05	0.000102
1.7e-05	1.74e-05	3.43e-05	0.000102
1.98e-05	2.06e-05	3.63e-05	0.000102
1.98e-05	2.06e-05	3.63e-05	0.000717
1.98e-05	2.06e-05	3.63e-05	0.000849
1.98e-05	2.06e-05	3.63e-05	0.000845
3.15e-05	3.42e-05	4.07e-05	0.000834
2.28e-05	2.84e-05	1.76e-05	0.000819
2.28e-05	2.84e-05	1.76e-05	0.001146
2.29e-05	2.91e-05	1.98e-05	0.001148
2.29e-05	2.91e-05	1.98e-05	0.001159
2.73e-05	3.39e-05	2.41e-05	0.001305
2.45e-05	3.07e-05	2.21e-05	0.001406
2.45e-05	3.07e-05	2.21e-05	0.000779
2.55e-05	3.25e-05	2.49e-05	0.000565
2.55e-05	3.25e-05	2.49e-05	0.000565
1.04e-05	1.5e-05	1.48e-05	0.000619
5.57e-06	7.26e-06	9.3e-06	0.000673
5.57e-06	7.26e-06	9.3e-06	0.00097
5.46e-06	6.54e-06	7.15e-06	0.001296
5.46e-06	6.54e-06	7.15e-06	0.002199
1.04e-06	1.82e-06	2.83e-06	0.002903
1.04e-06	1.82e-06	2.83e-06	0.003194
1.36e-06	5.21e-06	5.83e-06	0.003363
6.94e-06	9.78e-06	9.64e-06	0.004274
7.55e-06	1.12e-05	1.11e-05	0.004958
7.55e-06	1.12e-05	1.11e-05	0.005385
7.55e-06	1.12e-05	1.11e-05	0.005692
1.42e-05	1.85e-05	1.96e-05	0.00553
1.63e-05	2.02e-05	2.08e-05	0.005259
1.63e-05	2.02e-05	2.08e-05	0.004947
1.63e-05	2.02e-05	2.08e-05	0.007677
1.87e-05	2.23e-05	2.51e-05	0.007299
1.84e-05	1.89e-05	2.21e-05	0.006899
1.27e-05	1.42e-05	1.87e-05	0.00596
1.67e-05	1.77e-05	2.23e-05	0.006134
1.94e-05	1.94e-05	2.39e-05	0.006587
1.94e-05	1.94e-05	2.39e-05	0.007493
1.47e-05	1.36e-05	1.54e-05	0.005981
2.17e-05	2.27e-05	2.58e-05	0.005441
2.17e-05	2.27e-05	2.58e-05	0.003847
2.17e-05	2.27e-05	2.58e-05	0.000456
2.02e-05	2.21e-05	2.3e-05	0.001737
2.02e-05	2.21e-05	2.3e-05	0.005078
1.93e-05	2.03e-05	1.98e-05	0.009676
1.58e-05	1.68e-05	1.55e-05	0.00998
0.000115	0.000117	0.000106	0.008974
0.000222	0.000217	0.000207	0.010204
0.000286	0.000277	0.000267	0.012741
0.000331	0.000323	0.000319	0.014991
0.000386	0.000386	0.000387	0.014772
0.000386	0.000386	0.000387	0.014539
0.000435	0.000431	0.000416	0.013626
0.000511	0.000505	0.000472	0.009213
0.00055	0.000542	0.00051	0.005967
0.000567	0.000555	0.000527	0.004864
0.000478	0.000465	0.000448	0.004812
0.000403	0.000398	0.000379	0.005087
0.000344	0.000342	0.000326	0.003363
0.000291	0.000284	0.000263	0.00367
0.000236	0.000222	0.000194	0.00483
0.000236	0.000224	0.000196	0.006017
0.000186	0.000178	0.000167	0.005948
0.000114	0.000107	0.000114	0.005933
7.68e-05	7.14e-05	7.82e-05	0.006212
5.79e-05	5.69e-05	6.04e-05	0.006554
4.52e-05	4.45e-05	4.7e-05	0.006981
1.29e-05	1.31e-05	1.39e-05	0.006113
8.79e-06	8.49e-06	9.57e-06	0.006458
8.79e-06	8.49e-06	9.57e-06	0.005169
1.05e-05	1.14e-05	1.18e-05	0.004226
1.03e-05	8.97e-06	9.36e-06	0.00324
1.57e-05	1.49e-05	1.49e-05	0.002914
1.59e-05	1.5e-05	1.54e-05	0.003121
1.49e-05	1.38e-05	1.35e-05	0.002596
1.49e-05	1.38e-05	1.35e-05	0.001827
2.35e-05	2.36e-05	2.37e-05	0.001046
3.07e-05	2.88e-05	2.92e-05	0.001154
3.08e-05	3.01e-05	3.02e-05	0.001445
3.69e-05	3.55e-05	3.67e-05	0.001458
3.52e-05	3.26e-05	3.45e-05	0.001693
3.52e-05	3.26e-05	3.45e-05	0.001839
2.98e-05	2.66e-05	2.9e-05	0.002049
2.52e-05	2.28e-05	2.51e-05	0.001848
2.52e-05	2.28e-05	2.51e-05	0.001808
2.52e-05	2.28e-05	2.51e-05	0.001903
2.05e-05	1.69e-05	1.94e-05	0.001949
1.54e-05	1.45e-05	1.71e-05	0.001348
1.2e-05	1.21e-05	1.41e-05	0.000849
6.02e-06	8.64e-06	9.16e-06	0.000956
6.02e-06	8.64e-06	9.16e-06	0.003235
6.02e-06	8.64e-06	9.16e-06	0.007045
6.02e-06	8.64e-06	9.16e-06	0.011075
6.02e-06	8.64e-06	9.16e-06	0.01427
6.02e-06	8.64e-06	9.16e-06	0.017947
6.02e-06	8.64e-06	9.16e-06	0.023458
2.2e-06	4.68e-06	4.71e-06	0.029062
1.96e-06	3.1e-06	3.15e-06	0.028804
4.96e-05	5.24e-05	5.01e-05	0.028096
5.4e-05	5.52e-05	5.34e-05	0.031766
6.96e-05	7.02e-05	6.85e-05	0.028664
8.31e-05	8.53e-05	8.22e-05	0.023387
0.000104	0.000105	0.000103	0.020111
0.000107	0.000107	0.000105	0.020541
0.000107	0.000107	0.000105	0.019728
0.000113	0.000114	0.000112	0.017084
0.000116	0.000116	0.000115	0.001985
0.000127	0.000127	0.000128	0.001985
8.62e-05	8.27e-05	8.63e-05	0.001963
8.17e-05	7.79e-05	8.15e-05	0.001205
6.61e-05	6.29e-05	6.64e-05	0.000873
5.26e-05	4.78e-05	5.27e-05	0.000648
3.17e-05	2.77e-05	3.21e-05	0.000631
2.91e-05	2.62e-05	3.01e-05	0.000591
2.91e-05	2.62e-05	3.01e-05	0.003694
2.26e-05	1.94e-05	2.31e-05	0.003671
2.01e-05	1.71e-05	2.02e-05	0.003235
6.56e-06	4.76e-06	5.67e-06	0.00295
0	0	0	0.001728
0	0	0	0.000159
0	0	0	0.000145
0	0	0	3.64e-05
0	0	0	3.55e-05
0	0	0	3.21e-05
2.16e-06	2.99e-06	4.56e-06	2.88e-05
1.01e-05	9.84e-06	1.27e-05	2.98e-05
1.01e-05	9.84e-06	1.27e-05	3.01e-05
1.01e-05	9.84e-06	1.27e-05	0.000458
1.18e-05	1.03e-05	1.44e-05	0.00051
1.18e-05	1.03e-05	1.44e-05	0.000544
1.18e-05	1.03e-05	1.44e-05	0.001324
1.18e-05	1.03e-05	1.44e-05	0.003966
1.18e-05	1.03e-05	1.44e-05	0.006126
1.18e-05	1.03e-05	1.44e-05	0.005454
9.65e-06	7.29e-06	9.84e-06	0.005236
1.74e-06	4.39e-07	1.71e-06	0.004686
5.28e-06	3.34e-06	5.3e-06	0.005327
1.21e-05	1.18e-05	1.22e-05	0.004643
1.14e-05	1.31e-05	1.2e-05	0.002954
1.14e-05	1.31e-05	1.2e-05	0.001296
1.26e-05	1.47e-05	1.27e-05	0.001197
2.56e-05	2.81e-05	2.53e-05	0.001395
2.56e-05	2.81e-05	2.53e-05	0.001707
2.56e-05	2.81e-05	2.53e-05	0.001841
2.56e-05	2.81e-05	2.53e-05	0.001901
2.56e-05	2.81e-05	2.53e-05	0.00592
2.39e-05	2.81e-05	2.41e-05	0.003854
2.24e-05	2.48e-05	1.87e-05	0.002064
2.14e-05	2.31e-05	1.71e-05	0.001017
2.89e-05	2.94e-05	2.31e-05	0.002559
2.77e-05	2.78e-05	2.24e-05	0.003617
1.47e-05	1.44e-05	9.81e-06	0.004324
1.47e-05	1.44e-05	9.81e-06	0.005465
1.47e-05	1.44e-05	9.81e-06	0.006294
1.47e-05	1.44e-05	9.81e-06	0.006774
1.47e-05	1.44e-05	9.81e-06	0.007356
1.41e-05	1.27e-05	9.06e-06	0.008826
8.77e-06	7.53e-06	7.55e-06	0.00898
8.77e-06	7.53e-06	7.55e-06	0.010043
1.23e-06	1.26e-06	1.59e-06	0.011064
1.23e-06	1.26e-06	1.59e-06	0.01109
1.23e-06	1.26e-06	1.59e-06	0.011763
3.58e-06	4.49e-06	5.46e-06	0.011702
3.58e-06	4.49e-06	5.46e-06	0.010733
3.58e-06	4.49e-06	5.46e-06	0.010268
3.58e-06	4.49e-06	5.46e-06	0.009774
2.35e-06	3.24e-06	3.87e-06	0.010353
2.35e-06	3.24e-06	3.87e-06	0.013198
2.35e-06	3.24e-06	3.87e-06	0.013316
2.35e-06	3.24e-06	3.87e-06	0.011579
2.35e-06	3.24e-06	3.87e-06	0.012428
2.35e-06	3.24e-06	3.87e-06	0.011919
0	0	0	0.011931
0	0	0	0.01316
0	0	0	0.014406
0	0	0	0.016469
0	0	0	0.015162
5.07e-06	5.65e-06	4.89e-06	0.012125
2.46e-05	2.79e-05	2.79e-05	0.01155
3.43e-05	3.45e-05	3.71e-05	0.01296
4.56e-05	4.62e-05	4.86e-05	0.012748
4.56e-05	4.62e-05	4.86e-05	0.013295
4.56e-05	4.62e-05	4.86e-05	0.012691
4.56e-05	4.62e-05	4.86e-05	0.012163
4.56e-05	4.62e-05	4.86e-05	0.012314
4.82e-05	4.82e-05	4.97e-05	0.011098
4.82e-05	4.82e-05	4.97e-05	0.011678
4.31e-05	4.25e-05	4.48e-05	0.009953
2.36e-05	2.02e-05	2.18e-05	0.010035
1.39e-05	1.37e-05	1.26e-05	0.0104
2.55e-06	2.04e-06	1.13e-06	0.01138
2.55e-06	2.04e-06	1.13e-06	0.012063
3.48e-06	3.79e-06	1.79e-06	0.012579
3.48e-06	3.79e-06	1.79e-06	0.011228
3.48e-06	3.79e-06	1.79e-06	0.011515
9.35e-07	1.75e-06	6.6e-07	0.008646
3.54e-06	4.65e-06	4.05e-06	0.007213
3.54e-06	4.65e-06	4.05e-06	0.006664
8.57e-06	9.69e-06	8.86e-06	0.006208
1.29e-05	1.45e-05	1.35e-05	0.007027
1.7e-05	1.87e-05	1.76e-05	0.006722
1.7e-05	1.87e-05	1.76e-05	0.006723
2.01e-05	2.2e-05	2.16e-05	0.008046
2.01e-05	2.2e-05	2.16e-05	0.008412
2.01e-05	2.2e-05	2.16e-05	0.008446
2.01e-05	2.2e-05	2.16e-05	0.008967
1.75e-05	1.91e-05	1.82e-05	0.009188
1.75e-05	1.91e-05	1.82e-05	0.008774
1.64e-05	1.92e-05	1.83e-05	0.008486
1.21e-05	1.44e-05	1.37e-05	0.00749
1.06e-05	1.28e-05	1.41e-05	0.007058
1.06e-05	1.28e-05	1.41e-05	0.006705
1.35e-05	1.28e-05	1.42e-05	0.005281
1.54e-05	1.46e-05	1.57e-05	0.005707
1.54e-05	1.46e-05	1.57e-05	0.005834
1.54e-05	1.46e-05	1.57e-05	0.005171
1.54e-05	1.46e-05	1.57e-05	0.004572
1.84e-05	1.64e-05	1.81e-05	0.005988
1.45e-05	1.13e-05	1.32e-05	0.006723
1.45e-05	1.13e-05	1.32e-05	0.00662
1.18e-05	8.66e-06	8.7e-06	0.006806
1.18e-05	8.66e-06	8.7e-06	0.007319
4.89e-06	3.64e-06	3.89e-06	0.008944
1.61e-05	1.3e-05	1.46e-05	0.009096
1.61e-05	1.3e-05	1.46e-05	0.009847
1.61e-05	1.3e-05	1.46e-05	0.010232
2.87e-05	2.49e-05	2.81e-05	0.010788
2.85e-05	2.51e-05	2.76e-05	0.01032
2.85e-05	2.51e-05	2.76e-05	0.009782
2.85e-05	2.51e-05	2.76e-05	0.009315
2.85e-05	2.51e-05	2.76e-05	0.009891
3.7e-05	3.36e-05	3.53e-05	0.010272
4.67e-05	4.34e-05	4.34e-05	0.009426
3.46e-05	3.46e-05	3.45e-05	0.009672
3.72e-05	3.58e-05	3.97e-05	0.009961
3.72e-05	3.58e-05	3.97e-05	0.010054
2.46e-05	2.39e-05	2.62e-05	0.01129
2.17e-05	2.19e-05	2.43e-05	0.011245
2.17e-05	2.19e-05	2.43e-05	0.011556
2.17e-05	2.19e-05	2.43e-05	0.012099
2.81e-05	2.9e-05	3.07e-05	0.011778
1.96e-05	2.04e-05	2.3e-05	0.011135
9.95e-06	1.06e-05	1.49e-05	0.010911
9.66e-06	8.76e-06	1.51e-05	0.009628
7.01e-06	7.54e-06	9.95e-06	0.007902
7.01e-06	7.54e-06	9.95e-06	0.007255
7.01e-06	7.54e-06	9.95e-06	0.005666
7.01e-06	7.54e-06	9.95e-06	0.005986
7.01e-06	7.54e-06	9.95e-06	0.00638
7.01e-06	7.54e-06	9.95e-06	0.005928
1.03e-05	1.02e-05	1.31e-05	0.00566
2.78e-05	2.63e-05	3.23e-05	0.005777
5.56e-05	4.88e-05	6.48e-05	0.005955
9.87e-05	9.27e-05	0.000106	0.005591
0.000221	0.00023	0.000255	0.006886
0.000245	0.000254	0.00028	0.007395
0.000245	0.000254	0.00028	0.006799
0.000306	0.000317	0.000339	0.005747
0.000366	0.000378	0.0004	0.005039
0.000383	0.000396	0.000418	0.004572
0.0004	0.000411	0.000435	0.005084
0.000382	0.000395	0.000416	0.005544
0.000355	0.000373	0.000383	0.005738
0.000311	0.000328	0.000339	0.007597
0.000189	0.000191	0.00019	0.008028
0.000164	0.000167	0.000164	0.008791
[truncated: 440,058+ more rows]

## Sheet: c
Supplementary Data 7. The source data underlying (a) Figure 3a, (b) Figure 3c, (c) Figure 3d, (d) Figure 3e, (e) Figure 5b and (f) Figure 5c.
Type	Chrom01	Chrom02	Chrom03	Chrom04	Chrom05	Chrom06	Chrom07	Chrom08	Chrom09	Chrom10
S_het	6.37476	5.68224	5.73226	5.5665	4.81988	5.93628	5.55762	5.99519	5.80223	5.46656
N_het	7.90406	12.1121	11.9617	11.4825	7.56522	12.53	9.45836	11.2284	11.9229	9.54742

## Sheet: d
Supplementary Data 7. The source data underlying (a) Figure 3a, (b) Figure 3c, (c) Figure 3d, (d) Figure 3e, (e) Figure 5b and (f) Figure 5c.
NC	MC	SC
32.5	34.06	35.83
32.19	33.46	36.36
32.2	33.99	36.43
32.47	33.61	36.35
32.45	33.86	36.16
32.6	33.77	36.02
32.24	33.64	36.56
32.25	34.26	36.51
31.94	34.6	35.94
32.33	33.71	35.73
32.37	34.29	36.3
32.39	33.98	36.38
32.46	33.89	35.86
32.69	33.8	36.19
32.54	34.05	36.51
32.47	33.98	36.45
32.18	33.8	36.16
32.28	34.16	35.87
32.23	34.07	35.96
32.21	33.76	36.45
32.72	34.03	36.67
32.57	33.81	36.09
32.35	33.96	36.04
32.3	33.72	36.34
33.2	33.83	36.58
32.57	33.99	36.42
32.52	34.04	36.23
32.45	33.99	36.3
32.61	34.41	36.18
32.72	33.94	35.73
32.76	34.01	36.22
32.55	33.98	36.58
32.86	33.7	36.59
32.67	34.06	36.55
32.34	34.24	36.2
32.73	34.39	36.55
33.09	34.27	36.38
32.73	33.89	36.33
32.67	34.02	36.15
32.73	34.03	36.35
32.1	34.05	36.23
32.62	34.21	36.78
32.86	33.93	35.84
32.76	34	36.26
32.79	34.2	36.14
32.48	34.07	36.44
32.67	34.05	36.23
32.94	33.79	36.35
33.08	33.74	36.65
32.47		36.32
32.76		36.82
32.77		36.52
32.54		36.91
32.48		36.86
32.63		36.3
32.47		36.19
33.06		36.11
33.01		36.34
32.46		36.21
32.65		36.22
32.75		36.37
32.84		35.69
32.66		37.6
32.31		36.33
32.25		38.51
32.19		36.28
32.43		36.25
32.45		35.99
31.93		36.4
32.62		36.33
32.33		35.93
32.25		36.4
31.96		36
32.21		36.4
32.04		36.12
32.12		36.1
32.42		36.58
32.32		37.19
32.41		36.65
31.9		36.46
32.08		36.25
32.17		36.58
32.3		36.33
32.06		36.61
31.9		36.42
32.01		36.71
31.92		36.21
32.46		36.4
32.27		36.22
32.44		36.2
32.31		36.51
32.06		36.13
32.1		36
31.99		36.81
32.59		36.74
32.5		36.29
31.97		36.36
32.14		36.3
32.27		36.53
		36.68
		36.34
		36.45
		36.52
		36.54
		36.36

## Sheet: e
Supplementary Data 7. The source data underlying (a) Figure 3a, (b) Figure 3c, (c) Figure 3d, (d) Figure 3e, (e) Figure 5b and (f) Figure 5c.
Fst_genic_genome	Fst_intergenic_genome	Fst_genic_selection	Fst_intergenic_selection	Fst_total_LP	Fst_total_HP
0.0854854	0.0639152	0.703157	0.729132	0.654491	0.834901
0.0784092	0.0639152	0.815275	0.83804	0.815616	0.713865
0.0572764	0.103452	0.794439	0.795648	0.726919	0.7651
0.0260636	0.203281	0.771729	0.775265	0.775265	0.780982
0.00795835	0.325714	0.745437	0.760091	0.66607	0.827262
0.018501	0.198027	0.709685	0.718457	0.690723	0.679085
0.0173167	0.198027	0.722901	0.723799	0.682731	0.887927
0.0192008	0.198027	0.75398	0.75398	0.739639	0.80849
0.0318402	0.198027	0.741866	0.743962	0.741866	0.887075
0.0741752	0.0137859	0.721397	0.710754	0.721397	0.788023
0.0675348	0.0137859	0.783582	0.631773	0.670738	0.704786
0.028726	0.0137859	0.810932	0.737742	0.787639	0.721546
0.000508836	0.0137859	0.845259	0.836682	0.83943	0.742731
0.0708716	0.00654055	0.695288	0.679866	0.695288	0.800164
0.0335813	0.0071641	0.720964	0.66853	0.702688
0.0359938	0.00661125	0.834901	0.631773
0.0319268	0.00661125	0.713865	0.793192
0.0309822	0.00661125	0.779587	0.691265
0.0282377	0.00661125	0.772535	0.771729
0.0270084	0.00666983	0.814134	0.652639
0.0828812	0.00624137	0.720427	0.676855
0.013037	0.00624137	0.914014	0.674517
0.0575727	0.00572101	0.80849	0.739639
0.0517412	0.00523938	0.906646	0.73977
0.0978036	0.00390616	0.831547	0.73204
-0.00131237	0.00199909	0.723299	0.806102
-0.000110657	0.000929656	0.772138	0.825757
-0.000115872	-0.000651403	0.742731	0.837732
0.00720463	0.00138941	0.789409	0.710709
0.0214287	0.00244458		0.723799
0.127869	0.00244458		0.83312
0.0959664	0.00209651		0.734802
0.101783	0.00213642		0.781973
0.0974799	0.00297002		0.804441
-0.000946035	0.00460481		0.837732
-0.000298721	0.0109987		0.759894
0.00763814	0.00999006		0.914552
0.0251962	0.00988145		0.757009
0.0251962	0.00988145		0.877659
0.0251962	0.00852081		0.822809
0.0249028	0.00968078		0.717004
0.0249028	0.00968078		0.80662
0.000776039	0.00670598		0.722984
0.000776039	0.0070695		0.77117
0.000256136	0.00686774		0.836682
0.0376267	0.0071811		0.692928
0.0380993	0.00633667		0.74131
0.0396597	0.00631009		0.752569
0.0398643	0.00631009		0.806323
0.0334768	0.00709882		0.602526
0.0260202	0.00709882		0.867218
0.0272061	0.00709882		0.83312
0.0226679	0.00744012		0.893913
0.0180413	0.0191435		0.766261
0.00386412	0.0226722		0.702811
-0.00303099	0.0441576		0.664455
-0.00223915	0.0738883		0.762477
-0.00257622	0.0275431		0.814661
-0.00257622	0.0173225
0.0792355	0.00809759
-0.00264584	0.00924492
0.0521031	0.00924492
0	0.00585743
-0.00529111	0.00501762
0.00729845	0.00559647
0.00729845	0.0133907
0.0257597	0.0109167
0.000214373	0.00893527
0.024893	0.0098751
0.0818176	0.0157512
0.0512537	0.0132729
0.0140684	0.0132912
0.021036	0.013966
0.0612058	0.0139763
0.0279824	0.00984668
0.115406	0.0112734
0.115406	0.0115006
0.0216701	0.0120476
0.00810552	0.0115846
0.00771952	0.00845358
0.00638058	0.00687462
0.0334698	0.00577877
0.0253666	0.00577877
0.0145309	0.00179141
0.0132316	0.00179141
0.0107298	0.00203204
0.0338933	0.00376276
0.239866	0.00501317
0.0451692	0.00501317
0.0910742	0.00553762
0.000978139	0.0069824
0.0476151	0.00631658
0.0181488	0.0106654
0.00911767	0.0106654
0.0352961	0.0106397
0.0799869	0.0157859
0.136025	0.0154988
0.119528	0.0196843
0.118908	0.0196843
0.106019	0.0196843
0.0917228	0.0224379
0.180602	0.0190967
0.229738	0.0190967
0.234319	0.00697437
0.237014	0.00697437
0.222325	0.0099374
0.223872	0.0099374
0.215624	0.0152868
0.00884111	0.0564577
0.457318	0.0564577
0.00980324	0.0614303
0.070228	0.0453286
0.0546684	0.0474584
0.205971	0.0474068
0.102661	0.0474068
0.0413794	0.0538834
0.0854172	0.0188587
0.0883904	0.0186305
0.0516568	0.0174607
0.0238886	0.0201458
0.0237416	0.0174156
0.0220325	0.0124843
0.0191265	0.0106848
0.019209	0.00420787
0.0203097	0.00133966
0.0200768	0.00143512
0.0157793	0.00102414
0.0265406	-0.000125513
0.0552318	-0.00149575
0.00926435	-0.00111229
0.0103977	-0.00256219
0.0100702	-0.00047848
0.00993139	-0.00165044
0.0252212	-0.00147848
0.0108565	-0.00122235
0.0484777	-0.00151488
0.0144561	0.00102885
0.0222458	0.00488544
0.00288178	0.00500745
0.00458879	0.00565549
0.192243	0.0073994
0.0276928	0.00802795
0.0241141	0.00802795
0.0797612	0.0058828
0.0272769	0.0132783
0.0269632	0.014883
0.0152152	0.0129642
0.0420807	0.0114329
0.031753	0.0113701
0.000702859	0.0256243
0.268772	0.0222682
0.0261827	0.0206283
0.0166272	0.0206301
0.09557	0.0241827
0.286082	0.0153215
0.140503	0.0118495
0.0051248	0.0118495
0.0325034	0.00766727
0.0703226	0.003821
0.00487904	0.0102138
0.0255421	0
0.379482	0.0483731
0.103387	0.0464168
0.0277442	0.0637038
0.0270793	0.0625351
0.0250495	0.0702945
0.0225531	0.186295
0.0175815	0.18509
0.0172374	0.192009
0.016021	0.20277
0.0154372	0.202398
0.0118746	0.18696
0.0108174	0.18253
0.0247981	0.154442
0.283424	0.141765
0.0522633	0.0606215
0.0464288	0.0470516
0.134691	0.0186008
0.0694836	0.0143792
0.112425	0.0154384
0.331662	0.0136694
0.0397325	0.00878841
0.0518536	0.00736326
0.22683	0.00832997
0.0167799	0.00673007
0.0201836	0.00586985
0.0287043	0.00306319
0.0146037	0.0196619
0.0826322	0.0343893
0.111486	0.0421435
0.127027	0.044451
0.115392	0.047388
0.1049	0.0477102
0.0237614	0.0430014
0.0109788	0.0430046
0.179948	0.0421282
0.0483805	0.0199197
0.0483805	0.0136322
0.0181994	0.0132643
0.0245825	0.00635557
0.00823041	0.0222459
0.246866	0.0314428
0.272445	0.0266134
0.307537	0.0306615
0.304107	0.0304303
0.068661	0.0276383
0.0622809	0.0238179
0.0577404	0.023684
0.0589653	0.0279187
0.0423249	0.0343981
0.0211104	0.0343981
0.0459788	0.0343981
0.0506145	0.0239883
0.0359753	0.0239883
0.0501512	0.0239883
0.314775	0.030288
0.10212	0.0282114
0.0912845	0.0246931
0.0278815	0.0246931
0.0185345	0.0210431
0.022327	0.0184402
0.0916432	0.0177819
0.0887342	0.0187778
0.021088	0.0222097
0.0257001	0.0211133
0.00481749	0.0240722
0.00465369	0.0483213
0.0340304	0.0518621
0.0326998	0.0476331
0.0315248	0.0472567
0.0346066	0.0457797
0.0358236	0.0454458
0.0341027	0.0438233
0.000978139	0.045273
0.0173375	0.0447595
0.0490443	0.0454259
0.0411464	0.0407954
0.234316	0.0385935
0.00906201	0.0412423
0.0279911	0.0408574
0.132165	0.0418923
0.102164	0.0409495
0.0971949	0.0450066
0.0424168	0.0380983
0.0531512	0.0388246
0.022882	0.0672102
0.025415	0.0672102
0.027116	0.0331914
0.0176379	0.0249631
0.0175767	0.0899698
0.0177129	0.0846442
0.0752008	0.0917216
0.386436	0.114907
0.00699786	0.113501
0.0311342	0.115204
0.0015847	0.12178
0.0173375	0.15035
0.00847272	0.154448
0.241683	0.151379
0.236041	0.143976
0.253554	0.143815
0.24625	0.12985
0.0212189	0.125205
0.0212189	0.12146
0.263093	0.117442
0.258219	0.0919256
0.173982	0.0864945
0.165855	0.129262
0.0712423	0.12034
0.0092209	0.119425
0.068027	0.128388
0.0206314	0.125559
0.232256	0.0273912
0.233794	0.00848736
0.00957426	0.00384521
0.0284283	0.000493618
0.036816	0.000336173
0.0931991	0.00055126
0.0906795	0.000538544
0.0700265	0.000291194
0.0476646	0.00413467
0.0937138	0.0122597
0.190164	0.0159881
0.000753804	0.0223059
0.0399143	0.0267935
0.034681	0.0356625
0.0323773	0.0339895
0.0992635	0.0321168
0.0991248	0.0308894
0.104298	0.0233377
0.00328183	0.0212003
0.00391985	0.0215702
0.391163	0.0288212
0.148928	0.0324108
0.00851719	0.0406864
0.0461264	0.0443194
0.0300456	0.0554892
0.0413135	0.0338816
0.0385643	0.0312598
0.0787284	0.036156
0.046599	0
0.0147648	0
0.0135494	0
0.014116	0
0.0111361	0
0.0352321	0
0.0287253	0
0.0413052	0
0.033293	0
0.0390945	0.0487432
0.0428585	0.0482073
0.035363	0.0635991
0.0342555	0.0641941
0.0250045	0.0536024
0.0267492	0.0417158
0.0160313	0.0339308
0.0144879	0.0318515
0.148471	0.0328228
0.200559	0.0271257
0.210034	0.0148239
0.0508618	0.0135379
0.170553	0.0178333
0.0949237	0.0141796
0.203391	0.0178891
0.198473	0.0169904
0.186092	0.0150542
0.00270141	0.0150355
0.00316922	0.0154688
0.00261071	0.0127953
0.00261071	0.0125911
0.0109383	0.0122809
0.0102482	0.0129272
0.0345146	0.0120833
0.0157462	0.0777154
0.0271461	0.0822941
0.0408341	0.132173
0.0377153	0.224793
0.0374647	0.356823
0.0113358	0.288613
0.0268006	0.209203
0.0277427	0.0396975
0.0054752	0.0390713
0.0131658	0.0310791
0.028872	0.0282874
0.0287595	0.0291853
0.0101666	0.0293686
0.0119744	0.0249619
0.119585	0.0249619
0.119585	0.0131815
0.126512	0.0125306
0.0983992	0.0195634
0.106584	0.0231838
0.0733422	0.0283849
0.055227	0.0318053
0.0521549	0.028664
0.0494567	0.0248883
0.0414323	0.0167426
0.034983	0.0104258
0.0994312	0.0057119
0.102124	0.00798389
0.0437499	0.00994066
0.0419736	0.0139373
0.0359845	0.0143812
0.0238798	0.0200213
0.0145171	0.0222156
0.154528	0.023614
0.118502	0.0240335
0.0796407	0.0267969
0.0336489	0.0290702
0.0321217	0.0402469
0.0305692	0.0498832
0.0309611	0.0713737
0.0302266	0.0728205
0.0414184	0.116412
0.0482751	0.119927
0	0.123771
0.00687203	0.123492
0.0448877	0.125796
0.0462579	0.127674
0.0284817	0.127674
0.0251857	0.142565
0.0260312	0.145593
0.0457115	0.054315
0.0296623	0.0314969
0.0327421	0.0266097
0.0284196	0.0250967
0.0312134	0.0280166
0.0344519	0.0287294
0.0136475	0.0361041
0.0123654	0.0439832
0.0462883	0.0489228
0.0286673	0.0489205
0.0215729	0.0515311
0.0316832	0.0395398
0.0351986	0.0400821
0.217246	0.0304544
0.0326723	0.0261925
0.0347575	0.0287202
0.0296682	0.0316905
0.030834	0.0334116
0.0361978	0.0382538
0.0392006	0.0382538
0.0981103	0.0382538
0.0429964	0.0382538
0.034872	0.0435866
0.028707	0.0671077
0.00350614	0.0721969
0.00594418	0.0719023
0.0428219	0.0719023
0.0159262	0.0767223
0.0317224	0.0767223
0.0305504	0.0686567
0.0286905	0.0686567
0.0343564	0.0632254
0.0335137	0.0648631
0.0289415	0.0648631
0.0379176	0.0954498
0.027402	0.0690053
0.0278361	0.068376
0.044667	0.0500474
0.0295598	0.0419331
0.0369003	0.0406266
0.0140259	0.0342931
0.0340846	0.0324424
0.0390583	0.0312338
0.0444549	0.0303824
0.047835	0.0148047
0.00958956	0.01332
0.0112116	0.0170856
0.0112813	0.0136696
0.0132552	0.015267
0.0145172	0.015267
0.0234669	0.0164444
0.0156422	0.0404302
0.0348118	0.0391263
0.0536486	0.0383645
0.0596504	0.0380743
0.0150708	0.0496876
0.0204524	0.049442
0.0392956	0.0488759
0.0433379	0.0677137
0.0463877	0.076546
0.00416421	0.0756449
0.00478223	0.078197
0.00552564	0.0771353
0.00577237	0.0744876
0.00722171	0.079837
0.0313146	0.0822406
0.256147	0.0662413
0.26842	0.0616561
0.082764	0.0585641
0.00455366	0.0587584
0.0592686	0.0484038
0.073502	0.0113279
0.0669892	0.0117319
0.0504614	0.00643682
0.0542083	0.00598699
0.054634	0.00384268
0.0215163	0.00575286
0.0102492	0.0109186
0.0106978	0.0108646
0.0119782	0.0108646
0.0210792	0.010832
0.0552672	0.01098
0.0662192	0.01098
0.0641741	0.0133242
0.070754	0.0144443
0.0628455	0.0163956
0.0560227	0.00797411
0.0414207	0.00810971
0.0229597	-0.00131237
0.0944996	-0.00131237
0.0852736	0.013037
0.0802809	0.013037
0.0853133	0
0.104206	0
0.00254339	0
0.049178	0
0.0282437	0
0.0915849	0
0.0769812	-0.00101061
0.00587628	-0.00101061
0.139906	-0.00284727
0.0258064	-0.00284727
0.028293	-0.00284727
0.0278552	-0.00284727
0.0252372	-0.00284727
0.0296233	-0.00284727
0.00880953	-0.00036341
0.00849798	-0.00036341
0.0696413	2.9e-05
0.00922641	2.9e-05
0.00945334	0.00441852
0.0117522	0.00441852
0.00760889	0.0170755
0.00730597	0.0200486
0.00457494	0.0200486
0.02136	0.0200486
0.121944	0.0296799
0.0176337	0.0296799
0.00974525	0.0296799
0.00557585	0.0296799
0.00517352	0.0296799
0.00511495	0.0277336
0.014001	0.0238784
0.116874	0.0180413
0.130339	0.0180413
0.017263	0.0180413
0.022719	0.0180413
0.12685	-0.00257622
0.210554	-0.00257622
0.204048	-0.00257622
0.00270157	-0.00257622
0.00155615	-0.00257622
0.000344304	0.00352456
0.0179483	0.000619933
0.0236987	0.000619933
0.0213783	0.000619933
0.0281536	0.000619933
0.0417437	0.000619933
0.0370872	0.000619933
0.00115107	0.000619933
0.0111621	0.00537657
0.0191474	0.00583034
0.021956	0.00570561
0.0241646	0.00656409
0.0224651	0.00515568
0.0225779	0.00560981
0.0216069	0.00603282
0.0195916	0.00684153
0.0175165	0.0060963
0.0168711	0.00710091
0.0271739	0.00762514
0.0273258	0.00729552
0.0244507	0.0084767
0.0234959	0.00822029
0.0311679	0.00518532
0.0365151	0.00372131
0.0250418	0.00190602
0.0163118	-0.00529111
0.0178748	-0.00529111
0.0265034	-0.00529111
0.0216601	0.0140684
0.0180314	0.0140684
0.0157403	0.00871345
0.0111792	0.00871345
0.0111892	0.0106825
0.0111735	0.0329606
0.0778742	0.0308536
0.0449005	0.0257719
0.130407	0.0243957
0.12955	0.0401351
0.0261971	0.0475434
0.0377173	0.0431382
0	0.0446416
0.0156444	0.04294
0.0613214	0.0405782
0.0142582	0.0297672
0.00697594	0.0313164
0.02913	0.0310346
0.0257808	0.0299346
0.148468	0.0291649
0.0476671	0.0283153
0.01995	0.0296087
0.0550226	0.0632737
0.0769605	0.0865508
0.14269	0.0972864
0.171516	0.091353
0.0161066	0.0850947
0.0614387	0.0200863
0.0148628	0.0434372
0.0165376	0.112458
0.0241472	0.173888
0.00567338	0.188641
0.00182237	0.199325
0.013275	0.208221
0.0622439	0.212442
0.063861	0.231008
0.0743648	0.274268
0.0499198	0.262879
0.13712	0.243246
0.0147795	0.207048
0.0400354	0.151178
0.0304043	0.117542
0.046757	0.118111
0.0505721	0.11939
0.0166111	0.131234
0.116419	0.114978
0.0530653	0.111792
0.0560915	0.0823291
0.0627386	0.0671372
0.130818	0.0698296
0.0496009	NA
0.0397885	NA
0.619308	NA
0.141581	NA
0.0321035	0
0.0104243	-0.00529375
0.0175707	-0.004044
0.0145877	-0.004044
0.19784	-0.004044
0.00482378	0.143191
0.0449886	0.14507
0.0715386	0.166186
0.0299036	0.157145
0.00484112	0.15202
0.00470833	0.15202
0.00354083	0.145276
0.006273	0.144996
0.00641331	0.100831
0.00862482	0.099376
0.0107283	0.067775
0.0116748	0.0399686
0.234445	0.0461081
0.0188765	0.0415006
0.0188765	0.0389319
0.208622	0.0390607
0.0365092	0.0390293
0.0162393	0.0444232
0.016124	0.0420323
0.0757481	0.030924
0.0368518	0.0341632
0.0253281	0.0351401
0.0265555	0.0265754
0.0335902	0.0300262
0.0214808	0.0296514
0.159852	0.028453
0.185266	0.0177447
0.238117	0.0177447
0.0132716	0.0158917
0.0236507	0.0178224
0.0108223	0.0195441
0.034485	0.0360974
0.0323867	0.0360974
0.00276167	0.05929
0.00333576	0.05929
0.0212644	0.0575727
0.0101031	0.0517412
0.0243085	0.0312458
0.024577	0.000256136
0.00600208	0.0143945
0.0102583	0.0239752
0.201525	0.0239752
0.0155929	0.0239752
0.0613519	0.0239752
0.112888	0.0239752
0.756305	0.0239752
0.749726	0.0239752
0.0194862	0
0.0205645	0.183913
0.0186556	0.183913
0.0186874	0.183913
0.0474458	0.115406
0.0206092	0.115406
0.0157626	0.115406
0.0173919	0.115406
0.34258	0.115406
0.0353119	0.0416935
0.0176953	0.034338
0.0183585	0.0148199
0.0193958	0.0148199
0.251755	0.00935182
0.0476293	0.00708567
0.130341	0.00720463
0.122761	0.00720463
0.0995586	0.00650272
0.564717	0.00642083
0.46763	0.00595774
0.018477	0.00547592
0.019767	0.00547592
0.251755	0.070968
0.0110567	0.0864842
0.0135886	0.0730042
0.00540926	0.066271
0.0145863	0.0608812
0.0109042	0.075115
0.138137	0.075115
0.0132761	0.075115
0.0126348	0.0643816
0.0361975	0.0529758
0.0113472	0.0544812
0.0170413	0.0604904
0.00968586	0.0639407
0.0406429	0.0545939
0.058003	0.0301932
0.0178521	0.0255884
0.00281183	0.0301991
0.0195588	0.021868
0.021961	0.021868
0.0119992	0.0217362
0.00792917	0.021036
0.0232178	0.0193602
0.0213826	0.018634
0.0160398	0.0218033
0.0190427	0.0228078
0.0193144	0.0214704
0.214573	0.0203712
0.223147	0.0199389
0.396326	0.0199389
0.018137	0.0202828
0.00705344	0.017946
0.00637451	0.0173442
0.0171739	0.0183939
0.0219134	0.0164174
0.0865006	0.00503166
0.0767941	0.00603886
0.0210495	-0.000616343
0.0202271	0.0630597
0.0191716	0.0630597
0.0060682	0.0630597
0.102232	0.0657212
0.0501011	0.077242
0.0519204	0.077242
0.028111	0.077242
0.0284879	0.077242
0.0253948	0.077242
0.0213152	0.077242
0.00676521	0.0797213
0.0173473	0.0797213
0.0111126	0.0715161
0.0295812	0.0758487
0.0702913	0.0192288
0.00772413	0.0192288
0.0125764	0.0227582
0.0268522	0.0311392
0.0292381	0.0311392
0.0326886	0.0311392
0.0407232	0.0311392
0.0099551	0.0382471
0.0124331	0.027701
0.0122246	0.0276326
0.0129328	0.0353022
0.0323229	0.0353022
0.0334532	0.0353022
0.0365534	0.0353022
0.0328391	0.0353022
0.0349848	0.0353022
0.0339365	0.0710411
0.0294378	0.0765762
0.00736105	0.0427099
0.000531532	0.0427099
0.0605339	0.0427099
0.0176564	0.0427099
0.0695437	0.0427099
0.0188148	-0.00457366
0.0155179	-0.00457366
0.0151287	-0.00457366
0	-0.00420975
0.0186184	-0.00420975
0.0941145	-0.00420975
0.105482	-0.00420975
0.0192923	-0.00420975
0.0172191	-0.00420975
0.0220894	-0.00420975
0.0675987	0.00200091
0.0233789	0.00200091
0.00764125	0.00200091
0.00743996	0.00200091
0.00619163	0.00200091
0.00809809	0.00200091
0.0107049	0.00200091
0.00950293	-0.00166868
0.00997455	-0.00187683
0.0101071	-0.00156872
0.0122706	0.0348232
0.00873622	0.0348232
0.0102168	0.0348232
0.0140364	0.0348232
0.0234943	0.0348232
0.0412463	0.0317428
0.0494304	0.033334
0.0225972	0.0417406
0.019604	0.0487072
0.112835	0.0478428
0.0231306	0.0305127
0.116431	0.0305127
0.0883209	0.0305127
0.00386399	0.0305127
0.0163519	0.0305127
0.0160136	-0.00592558
0.0153188	0.10409
0.0147126	0.10409
0.0137341	0.104929
0.0121212	0.0679201
0.012411	0.0674189
0.0142324	0.0415322
0.0200401	0.0245021
0.0310954	0.0216355
0.0321035	0.0216355
0.0141778	0.0216355
0.0129883	0.0180327
0.0289343	0.0180327
0.0438626	0.010671
0.043659	0.0115312
0.0164261	0.0077546
0.0179799	0
0.0213968	0
0.0241922	0.0100016
0.0220988	0.0100016
0.0265885	0.0100016
0.0188728	0.0100016
0.0135567	0.0100016
0.0127781	0.0100016
0.0112143	0.0315499
0.0106478	0.0315499
0.00914005	0.0315499
0.021976	0.0317655
0.0207637	0.0267119
0.0977741	0.0261056
0.14036	0.0258589
0.0682014	0.0177944
0.0240439	0.0177944
0.0418532	0.0137031
0.0479941	0.0137031
0.0464795	0.0223221
0.111058	0.0223221
0.0126044	0.0223221
0.0126044	0.0221905
0.0126044	0.114457
0.0317077	0.114457
0.0481741	0.0868814
0.0425259	0.0868814
0.0380809	0.0868814
0.0122875	0.0868814
0.0382204	0.0868814
0.0316958	0.0868814
0.0457518	0.048122
0.0531452	-0.004268
0.0419755	-0.00130151
0.0561691	-0.00130151
0.0568464	-0.000910427
0.113168	-0.00149037
0.113168	0.000327818
0.0611764	0.00194246
0.0156565	0.00477642
0.120316	0.00537268
0.076201	0.00951385
0.042747	0.0104261
0.0353043	0.00958695
0.0575798	0.00840962
0.0148864	0.0115204
0.0326931	0.0133848
0.0575942	0.0160268
0.045639	0.0184347
0.0301826	0.0202519
0.0868172	0.0215836
0.100905	0.0215553
0.0148864	0.0249461
0.0148864	0.0286686
0.00940152	0.0314254
0.00799916	0.0320157
0.00894191	0.0357714
0.011606	0.0438651
0.0120256	0.0381703
0.0628156	0.0375682
0.0792701	0.0225457
0.204888	-0.0051067
0.0486175	0.00703363
0.0112068	0.00703363
0.0122587	0.0351987
0.016662	0.0351987
0.0294475	0.0351987
0.0457791	0.0351987
0.0307734	0.0351987
0.0296177	0.166107
0.0938712	0.0409402
0.14967	0.0409402
0.0192152	0.0414184
0.0436929	0.0414184
0.0410696	0.0414184
0.0345948	0.0414184
0.0126767	0.0414184
0.0123784	0.0414184
0.0109882	-8.01e-05
0.0102472	0
0.0134545	0.123579
0.0149188	0.123579
0.014951	0.0457115
0.0148359	0.0457115
0.0161647	0.0457115
0.0317578	0.0457115
0.162299	0.0457115
0.0633874	0.0457115
0.00976227	0.0457115
0.023116	0.000334378
0.0250458	0.000334378
0.0362701	0
0.188203	0
0.176481	0.00350614
0.167758	0.00350614
0.144411	0.114197
0.0106633	0.114197
0.0117949	0.114197
0.0834296	0.114197
0.114485	0.0971218
0.129671	0.0971218
0.196785	0.0971218
0.185525	0.109481
0.200705	0.109481
0.0172177	0.00687203
0.093655	0.00687203
0.00434963	0.00687203
0.00454153	0.00336995
0.0594462	0.0356152
0.223473	0.0356152
0.226095	0.0356152
0.0602152	0.0356152
0.0857381	0.049893
0.0839956	0.049893
0.204821	0.049893
0.0948138	0.049893
0.0344231	0.0380424
0.0605718	0.0203127
0.0607698	0.0210439
0.0599267	0.0210439
0.0127412	0.0208149
0.0120375	0.0208149
0.0127318	0.015597
0.0851451	0.0129669
0.0139153	0.010341
0.0153996	0.00845621
0.0460823	0.00750733
0.0255336	0.00734857
0.0147864	0.00569918
0.0362666	0.00555346
0.0380946	0.00470923
0.0319724	0.00602028
0.0323464	0.00736958
0.031311	0.00850769
0.0195576	0.0341704
0.0764469	0.0366331
0.0467574	0.0395614
0.033215	0.0444766
0.103562	0.0383013
0.107338	0.0366352
0.0257165	0.0653574
0.0273189	0.07809
0.173845	0.0865364
0.170102	0.0641208
0.160154	0.0586179
0.0608292	0.0260169
0.00896434	0.0262443
0.0239971	0.0262443
0.0683055	0.0263338
0.1676	0.0271071
0.161366	0.0123075
0.112918	0.0115618
0.174036	0.0108579
0.211512	0.011059
0.236986	0.0123048
0.0334564	0.014261
0.110148	0.017546
0.0492334	0.0225515
0.104795	0.049295
0.0749381	0.0572057
0.0498467	0.0626546
0.185294	0.0632656
0.0636288	0.0620892
0.014234	0.130058
0.0177595	0.178427
0.00568273	0.224274
0.0455111	0.243523
0.0522449	0.229191
0.0634011	0.230934
0.0721323	0.220968
0.206209	0.208631
0.204135	0.20024
0.211006	0.0377754
0.0844294	0.0304245
0.0965899	0.0276629
0.0911963	0.0320889
0.0189676	0.0338787
0.0179154	0.0337443
0.0171911	0.0420382
0.0172239	0.0459053
0.0178706	0.0465872
0.0548472	0.0459437
0.0410947	0.035321
0.0281244	0.0326461
0.0321496	0.0329057
0.0321761	0.0192137
0.0317321	0.0124173
0.0324455	0.0120551
0.0330213	0.0122322
0.0352958	0.0150903
0.117715	0.0162062
0.0677309	0.0146737
0.0756342	0.0220426
0.11471	0.0128938
0.115926	0.0147139
0.119998	0.0216326
0.0170532	0.0330953
0.0191138	0.0333782
0.105154	0.0427576
0.107294	0.0435661
0.0320418	0.0419259
0.0346606	0.0355016
0.0414446	0.0377199
0.0386461	0.0402718
0.0343227	0.0312204
0.0212468	0.0294026
0.0944178	0.0277029
0.0856151	0.0285396
0.0565334	0.0364587
0.06615	0.0500751
0.0849917	0.0552214
0.0134661	0.0499647
0.0110148	0.0276502
0.061774	0.0124003
0.00650573	0.0130741
0.0332018	0.0130741
0.0569703	0.00940641
0.0548421	0.0136547
0.0544799	0.0201554
0.0511949	0.0228847
0.0204104	0.0241162
0.0183541	0.0277013
0.0131984	0.0324014
0.0143183	0.0403067
0.0146	0.0403067
0.0134723	0.044965
0.0128392	0.0518049
0.0114758	0.0570539
0.0870214	0.0562747
0.0570728	0.0648986
0.0263672	0.0701934
0.0359794	0.0709482
0.0429115	0.0548458
0.047939	0.0542395
0.00880088	0.0527372
0.00768543	0.0545861
0.0079997	0.0444414
0.00789416	0.0289177
0.0569941	0.0209174
0.0793107	0.0136629
0.0298811	0.0151088
0.0292478	0.0195497
0.0229135	0.0274584
0.019195	0.0365763
0.0534434	0.0336395
0.135848	0.0330273
0.0395147	0.0322837
0.0296239	0.0355366
0.0289108	0.0423327
0.0318692	0.0472033
0.0117949	0.046813
0.0978341	0.043598
0.02823	0.045553
0.0365066	0.0384292
0.0114362	0.0348488
0.0503588	0.0308018
0.172926	0.028642
0.0999058	0.0374167
0.0673143	0.0346088
0.420801	0.0349802
0.459545	0.0332952
0.469643	0.0292446
0.0181391	0.0368515
0.0324398	0.0379683
0.0395136	0.042971
0.0770722	0.0354977
0.0932627	0.0344519
0.0142083	0.0292084
0.0222271	0.0339743
0.020345	0.0381496
0.0313719	0.0474455
0.0108521	0.049575
0.00767904	0.0532982
0.0155436	0.0623455
0.00538082	0.0631143
0.036019	0.0745561
0.0447442	0.0745561
0.050891	0.0762323
0.0267935	0.0856643
0.073494	0.0739311
0.100612	0.12558
0.389249	0.143077
0.21548	0.143077
0.0183655	0.143077
0.038182	0.0786658
0.0320311	0.0415778
0.0176572	0.0415498
0.111323	0.0375691
0.0116127	0.0360584
0.0115924	0.0838506
0.0093295	0.0832787
0.0216494	0.126086
0.0207885	0.120618
0.195881	0.126882
0.173481	0.123785
0.0241069	0.127497
0.0200142	0.129307
0.0163868	0.129307
0.0151224	0.122994
0.015326	0.136375
0.0385063	0.0265984
0.0405526	0.0278487
0.0399976	0.0260216
0.00977938	0.0232951
0.0103117	0.023091
0.00999644	0.0248402
0.00816829	0.0206419
0.00778732	0.0201198
0.00732024	0.0242148
0.0141414	0.0248186
0.0167686	0.0155072
0.02979	0.0136022
0.0129896	0.0142373
0.015302	0.00229369
0.0114407	-0.000407459
0.0654438	0.000812052
0.0410741	-0.0012201
0.00727199	-0.0012201
0.0112279	9.72e-05
0.00898611	-0.00380243
0.0115958	-0.00380243
0.0130328	-0.00380243
0.0489118	0.0106792
0.0193021	0.0106792
0.229522	0.0106792
0.226718	0.0106792
0.0120391	0.0106792
0.12432	0.0106792
0.0164442	0.00577148
0.00413416	0.00577148
0.00543069	0.00577148
0.00516069	0.00577148
0.00898352	-0.0056477
0.0154217	-0.0056477
0.0177084	0.00229142
0.00967307	0.00229142
0.00863547	0.00229142
0.0138784	0.00229142
0.00690332	0.00757111
0.0122804	0.00757111
0.0131546	0.00757111
0.0137094	0.00757111
0.00672426	0.00757111
0.00862293	0.00800854
0.0219254	0.00123581
0.0113403	0.00123581
0.0146273	0.00123581
0.0167157	0.00123581
0.0188863	0.00123581
0.0209373	0.00123581
0.0460017	0.00123581
0.0779541	0.00123581
0.0506857	0.00123581
0.0349333	0
0.0156995	0
0.195734	0
0.0166897	0
0.101426	0
0.0405864	0
0.0491176	0
0.0546824	0
0.0558585	0
0.0462624	0
0.0861576	0
0.128832	0
0.0926024	0
0.0746317	NA
0.0504109	NA
0.0484946	NA
0.100162	NA
0.372848	NA
0.315061	0.0247601
0.301467	0.0265953
0.011836	0.0249236
0.0104665	0.0250453
0.0188686	0.0224358
0.0147881	0.0219924
0.0148161	0.0203306
0.368754	0.0189699
0.0903339	0.0170191
0.06595	0.0442221
0.0342441	0.0837014
0.0173609	0.099968
0.0109044	0.137775
0.0101724	0.141142
0.00976214	0.144844
0.0397527	0.16996
0.013388	0.17989
0.0118806	0.256612
0.0163739	0.373255
0.0178332	0.38075
0.0702159	0.395991
0.0240065	0.394718
0.0246207	0.395503
0.017073	0.377467
0.0180623	0.354448
0.018072	0.364585
0.0165251	0.0351041
0.0174979	0.0351041
0.0233396	0.0351041
0.0202347	0.0561314
0.0139285	0.0510668
0.0455592	0.0548776
0.036899	0.0548776
0.0687296	0.0523888
0.0087258	0.0502171
0.123662	0.042747
0.034528	0.042747
0.0610395	0.0285963
0.0332549	0.00155883
0.0331712	0.000379769
0.0324478	0.0139931
0.0141372	0.0139931
0.0382332	0.0122875
0.0445882	0.0157856
0.0453784	0.0538351
0.0719164	0.0941779
0.0323879	0.116487
0.0339936	0.119002
0.016381	0.116094
0.020159	0.118526
0.0404302	0.107117
0.0493483	0.104367
0.0686189	0.0952522
0.0144124	0.0918801
0.0150977	0.0814633
0.00555566	0.0686365
0.00560669	0.0640865
0.023299	0.0477598
0.0213914	0.0431855
0.0105925	0.0305991
0.0212924	0.0306267
0.0383001	0.0286014
0.00567805	0.0385508
0.0104757	0.0412975
0.0147992	0.0431994
0.0220545	0.046452
0.00736795	0.0447021
0.0701783	0.0441486
0.15359	0.0265684
0.0109401	0.0198599
0.0151331	0.0198599
0.0174388	0.0181233
0.0109445	0.0187651
0.011458	0.0127496
0.00683319	0.0155192
0.0532632	0.0141581
0.010477	0.013922
0.0094259	0.0162513
0.0132156	0.0169314
0.00426797	0.0170281
0.00821668	0.0170281
0.0541592	0.017175
0.0313313	0.0166879
0.0213866	0.0186653
0.0212791	0.0278512
0.0202663	0.0295337
0.0178988	0.0326931
0.0296468	0.0366794
0.00950783	0.0422238
0.038255	0.0561386
0.0249763	0.0582212
0.0148728	0.0575102
0.01514	0.0661336
0.00995725	0.0680746
0.0280053	0.0680746
0.0562556	0.06585
0.000731672	0.0656023
0.0074977	0.0670832
0.00789499	0.076443
0.00891346	0.0659446
0.0183081	0.05406
0.00899138	0.056421
0.00853667	0.0495439
0.00871848	0.0449237
0.0187931	0.0423997
0.13653	0.04516
0.0158899	0.0446239
-0.0052755	0.0460106
0.0172446	0.0390532
0.03856	0.0347526
0.0480483	0.020508
0.0289084	0.0178247
0.00483043	0.0178247
0.0604582	0.0178247
0.00359628	0.0263529
0.0525728	0.0263529
0.00463325	0.0263529
0.110102	0.0090408
0.0308044	0.0090408
0.0351186	0.0270311
0.00217749	0.0214941
0.00195488	0.0250448
0.00260249	0.0240439
0.00325813	0.0240439
0.00339374	0.0240439
0.00372894	0.0575869
0.00506125	0.0599022
0.00429229	0.0599022
0.0059499	0.0682809
0.0063425	0.120316
0.00805447	0.120316
0.00968685	0.120316
0.00910072	0.0434688
0.00971239	0.0434688
0.0097915	0.0366463
0.0523993	0.0454337
0.0130095	0.0459577
0.0283303	0.0437801
0.00365847	0.0437801
0.0227451	0.0437801
0.0106648	0.0407167
0.0538343	0.0407167
0.00846758	0.0407167
0.0593249	0.0407167
0.0140125	0.0346881
0.00785381	0.0126727
0.0531164	0.0126727
0.0427445	0.0178946
0.0348949	0.0178946
0.00924888	0.0141089
0.0710169	0.0148169
0.0739483	0.0148169
-7.17e-05	0.0183912
0.00729261	0.0183912
0.056528	0.0203976
0.00884167	0.0301261
0.0473002	0.0301261
0.0244636	0.0158231
0.0319893	0.0158231
0.00888201	0.0593685
0.045158	0.0593685
0.0308399	0.128245
0.10713	0.128245
0.0589255	0.128245
0.00738255	0.12198
0.0266351	0.113168
0.0435545	0.100317
0.0394584	0.0970058
0.0416771	0.0777133
0.0397992	0.0675114
0.0468171	0.0625447
0.00968405	0.0625447
0.00865445	0.037285
0.0132156	0.058839
0.0204096	0.058839
0.0275254	0.058839
0.0220461	0.0611764
0.0176414	0.0567654
0.0163477	0.0639209
0.0185447	0.0975367
0.00802784	0.0873956
0.0493179	0.0793693
0.0136686	0.0764997
0.0136686	0.076201
0.0564838	0.0741149
0.00291104	0.0652453
0.00943244	0.063436
0.0101935	0.0535744
0.0118802	0.0440157
0.0108079	0.0372971
0.0120392	0.0259597
0.0947514	0.026498
0.0885455	0.0206726
0.033751	0.0164886
0.00598383	0.01207
0.00129172	0.0143828
0.0738695	0.017022
0.0104106	0.0253002
0.00981253	0.0382204
0.00925994	0.0206059
0.00803261	0.0140467
0.00687837	0.0113106
0.00677196	0.0105899
0.00611202	0.0105899
0.00509572	0.00912039
0.0087933	0.00821772
0.0254367	0.00499146
0.025587	0.00578474
0.024166	0.00612965
0.0227161	0.00612965
0.0707513	0.00688798
0.0295297	0.00590059
0.0101956	0.00590059
0.0156886	0.00590059
0.0155062	0.00601465
0.0147875	0.00602066
0.0163141	0.00803972
0.0195807	0.0126044
0.00887975	0.0126044
0.00582173	0.0126044
0.0104968	0.0126044
0.0112451	0.017259
0.000996279	0.0170554
0.0152056	0.152643
0.00855029	0.14259
0.0666555	0.113744
0.0189736	0.0999434
0.136101	0.0818732
0.00816666	0.0802722
0.0150574	0.0802722
0.131443	0.0761972
0.0360928	0.0747213
0.00605599	0.0680553
0.0245174	0.00658092
0.0166783	0.00691925
0.0475051	0.0094828
0.0334957	0.00606631
0.0255917	0.0085736
0.0159882	0.00913426
0.204466	0.00973856
0.0208758	0.00984243
0.0891807	0.0319
0.0363215	0
0.0227355	0
0.0301998	0
0.0105174	0
0.0277458	0
0.0261117	0
0.0275765	0.128343
0.0262268	0.076297
0.0274133	0.076297
0.0261309	0.076297
0.0267533	0.066322
0.0336472	0.066322
0.0320919	0.066322
0.0273668	0.066322
0.0375801	0.066322
0.181375	0.066322
0.0773128	0.0428426
0.021709	-0.00530247
0.0305872	-0.00534504
0.204466	-0.00326058
0.204466	-0.0022872
0.204466	-0.0022872
0.205061	-0.0020023
0.00881331	-0.00256004
0.275923	-0.00256004
0.0917571	-0.00256004
0.0917571	-0.00256004
0.204466	-0.00256004
0.0766112	-0.00195484
0.103014	0.0108852
0.232035	0.0114145
0.0795222	0.0192637
0.0631841	0.0199021
0.0634766	0.0428665
0.0460717	0.0428665
0.0467186	0.0428665
0.0247737	0.0428665
0.036656	0.0428665
0.0406577	0.0450964
0.0546336	0.0337736
0.0213356	0.0337736
0.0120634	-0.00227679
0.0574397	0.0294704
0.0102048	0.0294704
0.0076495	0.0294704
0.0298025	0.0432413
0.0239933	0
0.0121451	0
0.0183538	0
0.0148696	0
-0.00227679	0.00751918
0.0668302	0.0184824
0.00913426	0.0137408
0.0375844	0.00942624
0.0698485	0.00942624
0.0149249	0.00942624
0.0404423	0.00942624
0.0365822	0.00942624
0.022698	0.0104667
0.0301587	0.0104667
0	0.0107994
0.0322092	0.00103605
0.0294704	0.00153091
0.0432413	0.0363669
0.0432413	0.0363669
0.0432413	0.0249675
0.0432413	0.0249675
0.0432413	0.0249675
-0.0052009	-0.00240493
0.0405193	0.00558426
0.0504583	0.00558426
0.0720944	0.0147522
0.0720944	0.00975417
0.0720944	0.00616571
0.0426919	0.00616571
0.0426919	0.00779083
0.0311256	0.00779083
-0.00227679	0.00779083
-0.00447565	0.00779083
-0.00447565	0.00780821
0.0353022	0.00780821
0.0710411	0.00901085
0.114457	0.0370669
0.0286716	0.0370669
0.0435964	0.0457319
0.0212108	0.0407758
0.0427099	0.0407758
0.0177944	0.0407758
0.0427099	0.0407758
0.0382471	0.035342
0.0375682	0.0377282
-0.0051067	0.0377282
-0.0051067	0.0236697
-0.0051067	0.0236697
0.0311392	0.000971623
-0.000910427	0.0013836
0.0353022	0.0013836
0.00874511	0.0013836
0.0113852	0.00104092
0.0382471	0.00207796
0.00200091	0.00207796
0.0336776	0.00207796
0.0267119	0.00207796
0.0267119	0.00262605
-0.00148182	0.0107178
0.0448542	0.020243
0.0453612	0.0239933
0.337503	0.0355877
0.0808218	0.0376574
0.040375	0.0376574
0.267208	0.0376574
0.22531	0.0286904
0.0736515	0.0341129
0.0659917	0.0428002
0.0666913	0.036656
0.0198073	0.036656
0.015344	0.036656
0.0638773	0.036656
0.00585815	0.036656
0.00987787	0.0578066
0.00958588	0.0327586
0.0319485	0.0403507
0.0136997	0.0403507
0.0133868	0.0363648
0.0171154	0.0293322
0.0231537	0.0313367
0.00155409	0.0284641
0.00527137	0.0150959
0.00642597	0.0116052
0.01072	0.0116052
0.0127417	0.0546336
0.0137419	0.0546336
0.0140016	0.0546336
0.040333	0.0279278
0.066477	0.0279278
0.0262516	0.0279278
0.0247814	0.0279278
0.0210191	0.00663726
0.0358112	0.00663726
0.0351924	0.00403598
0.034012	0.00403598
0.028724	0.00403598
0.00640601	0.00403598
0.0169893	-0.00477082
0	-0.00477082
0.00885927	0.0574397
0.00885927	0.0378931
0.00885927	0.0244989
0.0403928	0.0270831
0.00269535	0.0264511
0.0360542	0.0232647
0.0168539	0.0197366
0.00814249	0.0454922
0.0216692	0.0449332
0.0430527	0.0375719
-0.00182925	0.05332
0.066477	0.0564912
0.261861	0.0748565
0.0716511	0.0401853
0.0652183	0.0720944
0.0162996	0.00984817
0.0387874	0.00984817
0.0362787	0.00973457
0.027764	0.0106763
0.0102646	0.0106763
0.0359356	-0.00133151
0.0632439	-0.00133151
0.0152091	-0.00133151
0.0285932	-0.00133151
0.0455313	0.0279168
0.323578	0.0148696
0.0178786	0.0148696
0.012643	0.0148696
0.0138661	0.0148696
0.021805	0.0148696
0.0436777	0.0148696
0.0171114	0.0148696
0.00542357	0.00549681
0.0155809	0.057898
0.00515917	0.0231481
0.028706	0.0228051
0.0647024	0.0223573
0.0835888	0.0221201
0.399862	0.0221201
0.0962788	0.0207202
0.0572825	0.0206278
0.0931589	0.0132625
0.2949	0.0207964
0.0229841	0.0210712
0.0229841	0.0261609
0.0484102	0.0329752
0.0312565	0.0329752
0.0525694	0.0329752
0.0501639	-0.00391608
0.177345	-0.00527901
0.145117	-0.00527901
0.113236	-0.00527901
0.064529	-0.00527901
0.0615266	0.00644361
0.0598486	0.00644361
0.0277401	0.00556692
0.0900283	0.00478403
0.0893914	0.0106845
0.0735891	0.00982783
0.0767621	0.0069771
0.050031	0.00699421
0.0414704	0.00826689
0.300301	0.014871
0.0388583	0.0145986
0.0225231	0.0150169
0.0837179	0.0136886
0.0983948	0.0146602
0.0971436	0.015708
0.0102253	0.0140174
0.0110517	0.0147183
0.010999	0.0111207
0.0112555	0.00918195
0.0140133	0.0162418
0.0153309	0.0167366
0.017229	0.0086349
0.0251586	0.0100287
0.0301305	0.0102717
0.0309786	0.0158903
0.042648	0.0083618
0.0489514	0.00938964
0.0616005	0.0135257
0.0651961	0.0142424
0.0287039	0.0177826
0.0845418	0.0292875
0.0836805	0.0227419
0.015658	0.023838
0.037546	0.0396347
0.113899	0.0123737
0.113899	0.0123737
0.210219	0.0123737
0.198965	-0.0033164
0.219838	0.0565526
0.213313	0.0565526
0.211345	0.0565526
0.232807	0.0565526
0.253301	0.150101
0.228077	0.150101
0.0155826	0.150101
0.0482861	0.136047
0.0590151	0.136047
0.0538446	0.136047
0.0494021	0.155904
0.316015	0.155904
0.0795361	0.148863
0.0732521	0.148863
0.0618461	0.0371164
0.0769762	0.109015
0.208097	0.102344
0.0329157	0.0992804
0.0224596	0.161435
0.0234038	0.162964
0.0358413	0.141245
0.0334708	0.131543
0.0287178	0.124615
0.0454423	0.120589
0.046802	0.118141
0.0451225	0.102992
0.0448818	0.103524
0.0407232	0.104716
0.0407232	0.0752573
0.0405395	0.0583381
0.0369685	0.0612523
0.0374705	0.0607606
0.0279873	0.026206
0.0957569	0.0124146
0.165219	0.0155721
0.13388	0.0171653
0.0305152	0.0197562
0.0459012	0.0199702
0.0424293	0.023025
0.208763	0.0252741
0.192932	0.0256765
0.139351	0.0279464
0.0690831	0.00427429
0.00208543	0.00502538
0.00208543	0.00502538
0.00208543	0.00502538
0.119495	0.00539115
0.13748	0.00789839
0.030983	0.000722626
0.0396787	0.00517143
0.0392154	0.00966345
0.0896795	0.0136891
0.08016	0.0194976
0.0828432	0.0194773
0.0978414	0.0164034
0.0534195	0.0411668
0.296775	0.0575338
0.324385	0.060034
0.0778742	0.0583946
0.0643603	0.0584246
0.0619871	0.0593775
0.0161038	0.0607743
0.0323914	0.0636294
0.118559	0.0636292
0.111359	0.0598898
0.397787	0.0304034
0.404251	0.0274446
0.180176	0.0272366
0.0631963	0.0278044
0.0738427	0.0292061
0.022741	0.0271843
0.0798935	0.0231354
0.101542	0.0216869
0.0593963	0.0160117
0.0377111	0.0134261
0.0494808	0.0142852
0.0438193	0.0122665
0.104748	0.0119947
0.0842734	0.0121984
0.0428132	0.0144345
0.0428132	0.0147229
0.0231762	0.0184093
0.0444208	0.0181997
0.35931	0.0173943
0.0944463	0.0175759
0.0941775	0.0157649
0.0868161	0.0247465
0.124337	0.0225893
0.122771	0.0243514
0.032711	0.0255673
0.0391051	0.0304422
0.229424	0.0187104
0.028053	0.0176454
0.100541	0.0104243
0.0896085	0.0104137
0.085308	0.0104242
0.286113	0.010966
0.191572	0.0120869
0.195795	0.0072946
0.208121	0.00633135
0.0213684	0.00775085
0.0139787	0.00928653
0.179866	0.00744426
0.00976123	0.0105673
0.0884765	0.00963096
0.0795695	0.00908326
0.0360032	0.00845849
0.0805877	0.00787752
0.0823474	0.0102085
0.0628213	0.00969594
0.0604965	0.0139131
0.0251574	0.0190957
0.0378104	0.0250027
0.399203	0.0260905
0.417575	0.200367
0.397131	0.212897
0.0865204	0.211658
0.0311564	0.202806
0.0183488	0.192546
0.0135297	0.203279
0.0438296	0.189295
0.0502689	0.020711
0.0223732	0.0178248
0.0359339	0.0175056
0.314905	0.0168972
0.0319009	0.0184771
0.00208543	0.0189324
0.0780566	0.0186581
0.168935	0.0193805
0.168367	0.0209171
0.0123436	0.0221217
0.24199	0.015926
0.160782	0.0161742
0.360347	0.0172491
0.0781441	0.0134827
0.178246	0.00924633
0.187114	0.00616825
0.0254679	0.00244343
0.0634637	0.00182237
0.0669165	0.0108223
0.0462596	0.0252462
0.0495491	0.0153995
0.0205731	0.0202179
0.227939	0.0202179
0.0777056	0.0191716
0.0889701	0.0210957
0.0832225	0.0210957
0.0826864	0.0210957
0.0724285	0.0210957
0.312932	0.014547
0.0296615	0.120559
0.0324956	0.126749
0.402121	0.0786581
0.419482	0.077649
0.0567505	0.0685638
0.0438426	0.0685638
0.21901	0.0685638
0.209081	0.0605299
0.0857329	0.0194187
0.0430731	0.0184969
0.0322263	0.0217829
0.0306258	0.0202995
0.0245538	0.0239909
0.0773687	0.0217343
0.299684	0.0203486
0.0392269	0.0159506
0.160949	0.0185433
0.150459	0.00581902
0.247583	0.00381949
0.105234	-0.00158526
0.0946923	0.000944767
0.0314417	0.0112905
0.16315	0.0159234
0.0385946	0.0174403
0.0349827	0.0224488
0.0728168	0.0232178
0.0812659	0.0232178
0.243832	0.0973833
0.0171267	0.107044
0.0546444	0.118229
0.0321923	0.120772
0.0776953	0.12955
0.318226	0.12955
0.0272289	0.123381
0.116925	0.0943279
0.0562765	0.0671269
0.241033	0
0.0348033	0
0.150408	0.00497944
0.155477	0.00734574
0.150144	0.0187911
0.116302	0.0172397
0.017335	0.0139445
0.0194869	0.013949
0.0360552	0.013949
0.0378868	0.0130962
0.036546	0.0161012
0.0384419	0.0219778
0.0432925	0.0241981
0.0256584	0.0272347
0.362051	0.0255968
0.313288	0.0748263
0.268224	0.122696
0.174766	0.137379
0.237985	0.122617
0.236502	0.119408
0.234598	0.109757
0.0206943	0.0993907
0.197411	0.0848541
0.204657	0.0893064
0.22659	0.0930301
0.0970839	0.133831
0.0956596	0.144328
0.0587085	0.151667
0.285052	0.146268
0.0204724	0.142904
0.0302668	0.139749
0.0351626	0.0974443
0.0279471	0.0355173
0.0209033	0.0272489
0.0206275	0.0263791
0.175698	0.0140273
0.188029	0.0151229
0.0540985	0.0269125
0.0886189	0.0305694
0.079094	0.033215
0.0779738	0.0436706
0.0916418	0.0483057
0.107375	0.0451709
0.132115	0.0422398
0.0269852	0.0401928
0.027412	0.037959
0.100495	0.0378248
0.0923318	0.0431365
0.0922792	0.0405107
0.179168	0.0365534
0.217717	0.0232381
0.14152	0.0140092
0.140722	0.0143889
0.0333611	0.0100223
0.0235672	0.00747717
0.0701435	0.00903384
0.263714	0.00883327
0.0698487	0.00618384
0.0705319	0.00599012
0.0739697	0.00599012
0.0364408	0.0801687
0.0216496	0.0774841
0.0406074	0.0849796
0.200515	0.0405163
0.196024	0.0376991
0.197919	0.0368086
0.198441	0.0339864
0.153693	0.033275
0.135063	0.0130366
0.0554509	0.0138438
0.0585845	0.0124482
0.0600127	0.0154605
0.125046	0.0142719
0.119928	0.0132867
0.0354821	0.0120329
0.0297149	0.0142925
0.308116	0.0122185
0.0346246	0.00802092
-0.00191797	0.00741161
0.30424	0.0119675
0.0147731	0.0142373
0.0193132	0.0152798
0.0360584	0.0172139
0.0746263	0.0244759
0.0852411	0.024871
0.0536956	0.0253903
0.0808061	0.0291082
0.134977	0.026392
0	0.0235215
0.0233367	0.0237516
0.0228181	0.0222179
0.0188112	0.0163
0.0187038	0.00901216
0.0855218	0.0118933
0.0169484	0.0151398
0.0131221	0.014032
0.0109269	0.0317287
0.0110866	0.0370263
0.00982692	0.0322592
0.0112505	0.0268752
0.0433895	0.0254245
0.0807231	0.0232681
0	0.0232047
0.0345509	0.021526
0.0302128	0.0183315
0.0309511	0.0141828
0.0306489	0.0133269
0.0275868	0.0159386
0.0321482	0.00747556
0.0124167	0.00747556
0.0188573	0.00747556
0.0358983	0.00540926
0.024202	0.00301594
0.0114691	0.00301594
0.0102152	-0.000188657
0.0222467	-0.000188657
0.145538	-0.000188657
0.0389301	-0.000188657
0.0359011	-0.000188657
0.0434955	0
0.0413352	0
0.0142478	0
0.0159483	0
0.0167375	0
0.0176638	0
0.0294942	0
0.0364928	0
0.00344472	0
0.0112725	0.251755
0.0200417	0.251755
-0.00147848	0.251755
-0.00122235	0.251755
0.0649333	0.251755
0.0646556	0.251755
0.0861514	0.251755
0.00368195	0.215348
0.0360601	0.102232
0.0375536	0.102232
0.0382509	0.102232
0.113369	0.102232
0.118751	0.102232
0.122417	0.102232
0.0508485	0.102232
0.12929	0.102232
0.106103	0
0.0853816	0
0.0809431	0
0.0874524	0
0.128136	0.00258325
0.0258619	0.00631708
0.0194771	0.0169831
0.0133773	0.0174897
0.0120881	0.0167156
0.00234868	0.0164606
0.0314639	0.0208828
0.0279132	0.026633
0.0413809	0.0498053
0.0161086	0.0455623
0.136388	0.0433705
0.0216818	0.0373806
0.0244849	0.0373651
0.0117398	0.0410319
0.00675619	0.0400299
0.01022	0.0394191
0.0260356	0.0467782
0.0654113	0.0451482
0.0861195	0.0396795
0.0201127	0.0388158
[truncated: 31,732 more rows]

## Sheet: f
Supplementary Data 7. The source data underlying (a) Figure 3a, (b) Figure 3c, (c) Figure 3d, (d) Figure 3e, (e) Figure 5b and (f) Figure 5c.
Fst_Up_LP	Fst_Up_HP	Fst_Genic_LP	Fst_Genic_HP	Fst_Down_LP	Fst_Down_HP
0.729132	0.83312	0.703157	0.834901	0.631773	0.836682
0.83804	0.734802	0.815275	0.713865	0.793192	0.692928
0.795648	0.781973	0.794439	0.779587	0.691265	0.74131
0.775265	0.804441	0.771729	0.772535	0.771729	0.752569
0.760091	0.837732	0.745437	0.814134	0.652639	0.806323
0.718457	0.759894	0.709685	0.720427	0.676855	0.602526
0.723799	0.914552	0.722901	0.914014	0.674517	0.867218
0.75398	0.757009	0.75398	0.80849	0.739639	0.83312
0.743962	0.877659	0.741866	0.906646	0.73977	0.893913
0.710754	0.822809	0.721397	0.831547	0.73204	0.766261
0.631773	0.717004	0.783582	0.723299	0.806102	0.702811
0.737742	0.80662	0.810932	0.772138	0.825757	0.664455
0.836682	0.722984	0.845259	0.742731	0.837732	0.762477
0.679866	0.77117	0.695288	0.789409	0.710709	0.814661
0.66853		0.720964		0.723799
